# Supplementary material for: Discovering common pathogenetic processes between COVID-19 and diabetes mellitus by differential gene expression pattern analysis
Source: Brief Bioinform. 2021 Jul 17;22(6):bbab262. doi: 10.1093/bib/bbab262 (PMC8344483; doi:10.1093/bib/bbab262)
Supplement: Suppl_Table_1_bbab262 [file suppl_table_1_bbab262.xlsx]

## Sheet: Suppl. TABLE 1_FINAL_GO
Suppl. Table 1. Complete Gene Ontology and Pathway analysis for COVID-19 and diabetes mellitus PBMCs
_MEMBER_DOWN COVID19	_MEMBER_DOWN T1D	_MEMBER_DOWN T2D	_MEMBER_UP COVID19	_MEMBER_UP T1D	_MEMBER_UP T2D	_LogP_DOWN COVID19	_LogP_DOWN T1D	_LogP_DOWN T2D	_LogP_UP COVID19	_LogP_UP T1D	_LogP_UP T2D	GO	_PATTERN_	_RANK_	GiniIndex	#GeneInGO	#GeneInGOAndHitList	#GeneInHitList	#TotalGeneInLibrary	%InGO	Category	CategoryID	Description	Enrichment	GeneID	Hits	Log(q-value)	LogP	PARENT_GO	STDV %InGO	Z-score	EvidenceCutoff	GROUP_ID	FirstInGroupByEnrichment	FirstInGroupByLogP	BestLogPInGroup	BestEnrichmentInGroup	URL
1	0	1	1	1	1	-2.69484	0	-4.80644	-22.2804	-3.32451	-5.74995	GO:0002263	M101111	5	0	722	186	2730	27994	6.81319	GO Biological Processes	19	cell activation involved in immune response	2.64167	136|210|226|290|302|351|353|383|411|427|538|604|634|684|695|719|929|930|959|960|961|963|966|967|972|975|1116|1432|1508|1509|1512|1522|1535|1536|1650|1675|1727|1773|1992|2040|2171|2207|2242|2357|2358|2512|2519|2548|2588|2665|2683|2799|2896|2919|2934|2992|3043|3074|3101|3142|3162|3163|3320|3417|3566|3579|3586|3594|3684|3689|3728|3916|3934|3956|3958|4063|4064|4192|4257|4311|4318|4436|4683|4718|4790|…	ADORA2B|ALAD|ALDOA|ANPEP|ANXA2|APP|APRT|ARG1|ARSB|ASAH1|ATP7A|BCL6|CEACAM1|BST2|BTK|C3AR1|CD14|CD19|CD40LG|CD44|CD47|CD53|CD59|CD63|CD74|CD81|CHI3L1|MAPK14|CTSB|CTSD|CTSH|CTSZ|CYBA|CYBB|DDOST|CFD|CYB5R3|DNASE1|SERPINB1|STOM|FABP5|FCER1G|FES|FPR1|FPR2|FTL|FUCA2|GAA|GALNS|GDI2|B4GALT1|GNS|GRN|CXCL1|GSN|GYG1|HBB|HEXB|HK3|HLX|HMOX1|HMOX2|HSP90AA1|IDH1|IL4R|CXCR2|IL10|IL12RB1|ITGAM|ITGB2|JUP|LAMP1|LCN…	-31.1938	-35.54	19_GO:0002376 immune system process	0.482249	14.691	0	1	1	1	-35.54	2.77987
1	0	1	1	1	1	-2.49497	0	-4.84101	-22.0081	-3.34588	-5.78657	GO:0002366	M101111	5	0	718	184	2730	27994	6.73993	GO Biological Processes	19	leukocyte activation involved in immune response	2.62782	136|210|226|290|302|353|383|411|427|538|604|634|684|695|719|929|930|959|960|961|963|966|967|972|975|1116|1432|1508|1509|1512|1522|1535|1536|1650|1675|1727|1773|1992|2040|2171|2207|2242|2357|2358|2512|2519|2548|2588|2665|2683|2799|2896|2919|2934|2992|3043|3074|3101|3142|3162|3163|3320|3417|3566|3579|3586|3594|3684|3689|3728|3916|3934|3956|3958|4063|4064|4192|4257|4311|4318|4436|4683|4718|4790|4860…	ADORA2B|ALAD|ALDOA|ANPEP|ANXA2|APRT|ARG1|ARSB|ASAH1|ATP7A|BCL6|CEACAM1|BST2|BTK|C3AR1|CD14|CD19|CD40LG|CD44|CD47|CD53|CD59|CD63|CD74|CD81|CHI3L1|MAPK14|CTSB|CTSD|CTSH|CTSZ|CYBA|CYBB|DDOST|CFD|CYB5R3|DNASE1|SERPINB1|STOM|FABP5|FCER1G|FES|FPR1|FPR2|FTL|FUCA2|GAA|GALNS|GDI2|B4GALT1|GNS|GRN|CXCL1|GSN|GYG1|HBB|HEXB|HK3|HLX|HMOX1|HMOX2|HSP90AA1|IDH1|IL4R|CXCR2|IL10|IL12RB1|ITGAM|ITGB2|JUP|LAMP1|LCN2|LG…	-30.7847	-34.8299	19_GO:0002376 immune system process	0.479837	14.5256	0	1	0	0	-35.54	2.77987
0	0	1	1	1	1	0	0	-5.33608	-24.0628	-3.07666	-7.61461	GO:0002274	M001111	4	0	664	174	2730	27994	6.37363	GO Biological Processes	19	myeloid leukocyte activation	2.6871	136|210|226|290|302|351|353|383|411|427|634|684|695|712|719|914|929|960|961|963|966|967|972|1116|1191|1432|1508|1509|1512|1522|1535|1536|1650|1675|1727|1773|1992|2040|2171|2207|2242|2323|2357|2358|2512|2519|2548|2588|2665|2683|2799|2896|2919|2934|2992|3043|3074|3101|3162|3163|3320|3417|3516|3566|3579|3586|3600|3684|3689|3717|3728|3916|3934|3958|4055|4257|4311|4318|4718|4790|4860|5170|5199|5211|52…	ADORA2B|ALAD|ALDOA|ANPEP|ANXA2|APP|APRT|ARG1|ARSB|ASAH1|CEACAM1|BST2|BTK|C1QA|C3AR1|CD2|CD14|CD44|CD47|CD53|CD59|CD63|CD74|CHI3L1|CLU|MAPK14|CTSB|CTSD|CTSH|CTSZ|CYBA|CYBB|DDOST|CFD|CYB5R3|DNASE1|SERPINB1|STOM|FABP5|FCER1G|FES|FLT3LG|FPR1|FPR2|FTL|FUCA2|GAA|GALNS|GDI2|B4GALT1|GNS|GRN|CXCL1|GSN|GYG1|HBB|HEXB|HK3|HMOX1|HMOX2|HSP90AA1|IDH1|RBPJ|IL4R|CXCR2|IL10|IL15|ITGAM|ITGB2|JAK2|JUP|LAMP1|LCN2|LGA…	-30.3793	-34.2485	19_GO:0002376 immune system process	0.467532	14.463	0	1	0	0	-35.54	2.77987
0	0	1	1	1	1	0	0	-5.72642	-20.3838	-3.23031	-2.99118	GO:0002253	M001111	4	0	740	185	2730	27994	6.77656	GO Biological Processes	19	activation of immune response	2.56355	2|71|330|409|581|634|695|708|712|713|714|719|727|733|917|919|929|930|931|961|966|975|1147|1191|1380|1445|1508|1535|1675|2207|2209|2319|2357|2358|2359|2867|2885|3055|3113|3117|3119|3120|3126|3320|3494|3495|3500|3507|3514|3553|3661|3665|3684|3689|3958|4208|4615|4790|5062|5170|5199|5336|5566|5583|5588|5595|5641|5663|5682|5685|5688|5689|5690|5692|5699|5700|5702|5705|5706|5707|5708|5714|5716|5720|5879…	A2M|ACTG1|BIRC3|ARRB2|BAX|CEACAM1|BTK|C1QBP|C1QA|C1QB|C1QC|C3AR1|C5|C8G|CD3G|CD247|CD14|CD19|MS4A1|CD47|CD59|CD81|CHUK|CLU|CR2|CSK|CTSB|CYBA|CFD|FCER1G|FCGR1A|FLOT2|FPR1|FPR2|FPR3|FFAR2|GRB2|HCK|HLA-DPA1|HLA-DQA1|HLA-DQB1|HLA-DQB2|HLA-DRB4|HSP90AA1|IGHA2|IGHD|IGHG1|IGHM|IGKC|IL1B|IRF3|IRF7|ITGAM|ITGB2|LGALS3|MEF2C|MYD88|NFKB1|PAK2|PDPK1|CFP|PLCG2|PRKACA|PRKCH|PRKCQ|MAPK3|LGMN|PSEN1|PSMA1|PSMA4|PS…	-29.7478	-33.492	19_GO:0002376 immune system process	0.481045	14.17	0	2	1	1	-33.492	2.87118
1	1	1	1	1	1	-7.02363	-4.94067	-3.94903	-9.31036	-3.09482	-4.27291	GO:0046649	M111111	6	0	767	189	2730	27994	6.92308	GO Biological Processes	19	lymphocyte activation	2.52679	135|383|538|572|581|604|634|639|684|695|864|914|917|921|924|930|931|944|959|960|961|972|975|977|1054|1316|1380|1445|1650|1958|1960|2000|2047|2207|2281|2319|2323|2841|2885|2934|3077|3111|3113|3140|3142|3251|3398|3494|3495|3500|3507|3514|3516|3553|3566|3586|3594|3600|3689|3707|3916|3956|3958|4063|4064|4088|4192|4208|4436|4478|4683|4860|5062|5170|5294|5336|5532|5551|5573|5585|5588|5663|5699|5734|581…	ADORA2A|ARG1|ATP7A|BAD|BAX|BCL6|CEACAM1|PRDM1|BST2|BTK|RUNX3|CD2|CD3G|CD5|CD7|CD19|MS4A1|TNFSF8|CD40LG|CD44|CD47|CD74|CD81|CD151|CEBPG|KLF6|CR2|CSK|DDOST|EGR1|EGR3|ELF4|EPHB1|FCER1G|FKBP1B|FLOT2|FLT3LG|GPR18|GRB2|GSN|HFE|HLA-DOA|HLA-DPA1|MR1|HLX|HPRT1|ID2|IGHA2|IGHD|IGHG1|IGHM|IGKC|RBPJ|IL1B|IL4R|IL10|IL12RB1|IL15|ITGB2|ITPKB|LAMP1|LGALS1|LGALS3|LY9|CD180|SMAD3|MDK|MEF2C|MSH2|MSN|NBN|PNP|PAK2|PDP…	-29.6745	-33.3218	19_GO:0002376 immune system process	0.485836	14.0939	0	3	1	1	-33.3218	3.00939
0	0	1	1	1	1	0	0	-3.74998	-18.6451	-2.00667	-3.12362	GO:0044257	M001111	4	0	795	192	2730	27994	7.03297	GO Biological Processes	19	cellular protein catabolic process	2.47649	210|302|409|701|754|819|824|863|891|975|983|991|1173|1175|1191|1201|1211|1213|1453|1508|1512|1522|1642|1861|2043|2629|2876|3001|3077|3300|3320|3416|3429|4287|4478|4534|5045|5094|5527|5566|5611|5641|5663|5682|5685|5688|5689|5690|5692|5699|5700|5702|5705|5706|5707|5708|5714|5716|5720|5886|6135|6386|6449|6478|6790|6921|7126|7128|7251|7317|7326|7347|7375|7415|7471|7706|7844|7874|7879|7917|8078|8239|8…	ALAD|ANXA2|ARRB2|BUB1B|PTTG1IP|CAMLG|CAPN2|CBFA2T3|CCNB1|CD81|CDK1|CDC20|AP2M1|AP2S1|CLU|CLN3|CLTA|CLTC|CSNK1D|CTSB|CTSH|CTSZ|DDB1|TOR1A|EPHA4|GBA|GPX1|GZMA|HFE|DNAJB2|HSP90AA1|IDE|IFI27|ATXN3|MSN|MTM1|FURIN|PCBP2|PPP2R5C|PRKACA|DNAJC3|LGMN|PSEN1|PSMA1|PSMA4|PSMA7|PSMB1|PSMB2|PSMB4|PSMB10|PSMC1|PSMC3|PSMC5|PSMC6|PSMD1|PSMD2|PSMD8|PSMD10|PSME1|RAD23A|RPL11|SDCBP|SGTA|SIAH2|AURKA|ELOC|TNFAIP1|TNFAI…	-29.0324	-32.6005	19_GO:0008152 metabolic process	0.489387	13.8833	0	4	1	1	-32.6005	2.87429
0	0	1	1	1	1	0	0	-6.22571	-20.1172	-2.42341	-3.29866	GO:0002764	M001111	4	0	690	174	2730	27994	6.37363	GO Biological Processes	19	immune response-regulating signaling pathway	2.58584	71|330|409|581|634|695|708|719|801|917|919|929|930|931|961|975|1147|1380|1445|1508|1512|1535|2206|2207|2209|2319|2357|2358|2359|2867|2885|3055|3113|3117|3119|3120|3126|3320|3494|3495|3500|3507|3514|3661|3665|3684|3689|3958|4208|4615|4790|5062|5170|5336|5532|5566|5583|5588|5595|5641|5663|5682|5685|5688|5689|5690|5692|5699|5700|5702|5705|5706|5707|5708|5714|5716|5720|5879|6197|6280|6416|6464|7096|7…	ACTG1|BIRC3|ARRB2|BAX|CEACAM1|BTK|C1QBP|C3AR1|CALM1|CD3G|CD247|CD14|CD19|MS4A1|CD47|CD81|CHUK|CR2|CSK|CTSB|CTSH|CYBA|MS4A2|FCER1G|FCGR1A|FLOT2|FPR1|FPR2|FPR3|FFAR2|GRB2|HCK|HLA-DPA1|HLA-DQA1|HLA-DQB1|HLA-DQB2|HLA-DRB4|HSP90AA1|IGHA2|IGHD|IGHG1|IGHM|IGKC|IRF3|IRF7|ITGAM|ITGB2|LGALS3|MEF2C|MYD88|NFKB1|PAK2|PDPK1|PLCG2|PPP3CB|PRKACA|PRKCH|PRKCQ|MAPK3|LGMN|PSEN1|PSMA1|PSMA4|PSMA7|PSMB1|PSMB2|PSMB4|PS…	-28.4948	-31.9959	19_GO:0002376 immune system process	0.467532	13.8652	0	2	0	0	-33.492	2.87118
0	0	1	1	1	1	0	0	-5.98281	-20.424	-2.57399	-3.03016	GO:0002757	M001111	4	0	657	168	2730	27994	6.15385	GO Biological Processes	19	immune response-activating signal transduction	2.62208	71|330|409|581|634|695|708|719|917|919|929|930|931|961|975|1147|1380|1445|1508|1535|2207|2209|2319|2357|2358|2359|2867|2885|3055|3113|3117|3119|3120|3126|3320|3494|3495|3500|3507|3514|3661|3665|3684|3689|3958|4208|4615|4790|5062|5170|5336|5566|5583|5588|5595|5641|5663|5682|5685|5688|5689|5690|5692|5699|5700|5702|5705|5706|5707|5708|5714|5716|5720|5879|6197|6280|7096|7097|7099|7128|7462|7535|7706|…	ACTG1|BIRC3|ARRB2|BAX|CEACAM1|BTK|C1QBP|C3AR1|CD3G|CD247|CD14|CD19|MS4A1|CD47|CD81|CHUK|CR2|CSK|CTSB|CYBA|FCER1G|FCGR1A|FLOT2|FPR1|FPR2|FPR3|FFAR2|GRB2|HCK|HLA-DPA1|HLA-DQA1|HLA-DQB1|HLA-DQB2|HLA-DRB4|HSP90AA1|IGHA2|IGHD|IGHG1|IGHM|IGKC|IRF3|IRF7|ITGAM|ITGB2|LGALS3|MEF2C|MYD88|NFKB1|PAK2|PDPK1|PLCG2|PRKACA|PRKCH|PRKCQ|MAPK3|LGMN|PSEN1|PSMA1|PSMA4|PSMA7|PSMB1|PSMB2|PSMB4|PSMB10|PSMC1|PSMC3|PSMC5|P…	-28.2308	-31.674	19_GO:0002376 immune system process	0.459939	13.8304	0	2	0	0	-33.492	2.87118
1	0	1	1	1	1	-2.50077	0	-3.60705	-23.8035	-2.01097	-6.16204	GO:0002444	M101111	5	0	557	151	2730	27994	5.53114	GO Biological Processes	19	myeloid leukocyte mediated immunity	2.77987	136|210|226|290|302|353|383|411|427|634|684|695|719|929|960|961|963|966|967|1116|1432|1508|1509|1512|1522|1535|1536|1650|1675|1727|1773|1992|2040|2171|2207|2242|2357|2358|2512|2519|2548|2588|2665|2683|2799|2896|2919|2934|2992|3043|3074|3101|3162|3163|3320|3417|3566|3579|3684|3689|3728|3916|3934|3958|4257|4311|4318|4718|4790|4860|5170|5199|5211|5223|5269|5294|5315|5473|5478|5547|5611|5663|5689|570…	ADORA2B|ALAD|ALDOA|ANPEP|ANXA2|APRT|ARG1|ARSB|ASAH1|CEACAM1|BST2|BTK|C3AR1|CD14|CD44|CD47|CD53|CD59|CD63|CHI3L1|MAPK14|CTSB|CTSD|CTSH|CTSZ|CYBA|CYBB|DDOST|CFD|CYB5R3|DNASE1|SERPINB1|STOM|FABP5|FCER1G|FES|FPR1|FPR2|FTL|FUCA2|GAA|GALNS|GDI2|B4GALT1|GNS|GRN|CXCL1|GSN|GYG1|HBB|HEXB|HK3|HMOX1|HMOX2|HSP90AA1|IDH1|IL4R|CXCR2|ITGAM|ITGB2|JUP|LAMP1|LCN2|LGALS3|MGST1|MME|MMP9|NDUFC2|NFKB1|PNP|PDPK1|CFP|PFK…	-28.1106	-31.5026	19_GO:0002376 immune system process	0.437492	13.9477	0	1	0	0	-35.54	2.77987
0	1	0	1	0	1	0	-3.2783	0	-17.877	0	-3.71606	GO:0007005	M010101	3	0	560	151	2730	27994	5.53114	GO Biological Processes	19	mitochondrion organization	2.76498	211|292|293|409|498|506|509|513|514|515|517|522|538|572|581|706|1020|1191|1267|1869|1890|2017|2101|2537|2629|2852|2876|3002|3028|3091|3155|3308|3313|3320|3954|3980|4000|4124|4318|4358|4508|4534|4540|4599|4600|4695|4696|4698|4700|4706|4707|4710|4714|4715|4716|4717|4718|4720|4722|4723|4724|4726|4731|4846|4976|5018|5562|5716|6774|7029|7037|7157|7416|7855|8398|8743|8834|8878|8936|8996|9131|9140|9141|…	ALAS1|SLC25A5|SLC25A6|ARRB2|ATP5F1A|ATP5F1B|ATP5F1C|ATP5F1D|ATP5F1E|ATP5PB|ATP5MC2|ATP5PF|ATP7A|BAD|BAX|TSPO|CDK5|CLU|CNP|E2F1|TYMP|CTTN|ESRRA|IFI6|GBA|GPER1|GPX1|GZMB|HSD17B10|HIF1A|HMGCL|HSPA4|HSPA9|HSP90AA1|LETM1|LIG3|LMNA|MAN2A1|MMP9|MPV17|ATP6|MTM1|ND5|MX1|MX2|NDUFA2|NDUFA3|NDUFA5|NDUFA6|NDUFAB1|NDUFB1|NDUFB4|NDUFB8|NDUFB9|NDUFB10|NDUFC1|NDUFC2|NDUFS2|NDUFS3|NDUFV1|NDUFS4|NDUFS6|NDUFV3|NOS3|…	-27.8735	-31.2197	19_GO:0071840 cellular component organization or biogenesis	0.437492	13.8689	0	5	1	1	-31.2197	3.22818
0	0	1	1	1	1	0	0	-3.75972	-24.4552	-3.21208	-6.36763	GO:0043299	M001111	4	0	539	146	2730	27994	5.34799	GO Biological Processes	19	leukocyte degranulation	2.77758	136|210|226|290|302|353|383|411|427|634|684|695|719|929|960|961|963|966|967|1116|1432|1508|1509|1512|1522|1535|1536|1650|1675|1727|1992|2040|2171|2207|2242|2357|2358|2512|2519|2548|2588|2665|2683|2799|2896|2919|2934|2992|3043|3055|3074|3101|3162|3163|3320|3417|3566|3579|3684|3689|3728|3916|3934|3958|4257|4311|4318|4718|4790|4860|5170|5199|5211|5223|5269|5294|5315|5473|5478|5547|5611|5663|5689|570…	ADORA2B|ALAD|ALDOA|ANPEP|ANXA2|APRT|ARG1|ARSB|ASAH1|CEACAM1|BST2|BTK|C3AR1|CD14|CD44|CD47|CD53|CD59|CD63|CHI3L1|MAPK14|CTSB|CTSD|CTSH|CTSZ|CYBA|CYBB|DDOST|CFD|CYB5R3|SERPINB1|STOM|FABP5|FCER1G|FES|FPR1|FPR2|FTL|FUCA2|GAA|GALNS|GDI2|B4GALT1|GNS|GRN|CXCL1|GSN|GYG1|HBB|HCK|HEXB|HK3|HMOX1|HMOX2|HSP90AA1|IDH1|IL4R|CXCR2|ITGAM|ITGB2|JUP|LAMP1|LCN2|LGALS3|MGST1|MME|MMP9|NDUFC2|NFKB1|PNP|PDPK1|CFP|PFKL|P…	-27.1195	-30.4244	19_GO:0002376 immune system process	0.430605	13.6983	0	1	0	0	-35.54	2.77987
1	0	1	1	0	1	-2.9903	0	-5.81734	-7.28868	0	-9.61112	R-HSA-8953854	M101101	4	0	673	168	2730	27994	6.15385	Reactome Gene Sets	6	Metabolism of RNA	2.55974	705|1432|1453|1477|1656|1665|2068|2091|2962|3028|3181|3183|3184|3190|3192|3315|4234|4670|4686|4809|5093|5094|5393|5434|5438|5515|5546|5682|5685|5688|5689|5690|5692|5699|5700|5702|5705|5706|5707|5708|5714|5716|5720|5725|5903|6124|6135|6138|6155|6160|6164|6166|6167|6169|6175|6202|6230|6396|6418|6627|6637|6829|8175|8189|8270|8480|8568|8570|8602|8683|9045|9092|9129|9188|9337|9589|9775|9924|10081|1008…	BYSL|MAPK14|CSNK1D|CSTF1|DDX6|DHX15|ERCC2|FBL|GTF2F1|HSD17B10|HNRNPA2B1|HNRNPC|HNRNPD|HNRNPK|HNRNPU|HSPB1|METTL1|HNRNPM|NCBP1|SNU13|PCBP1|PCBP2|EXOSC9|POLR2E|POLR2I|PPP2CA|PRCC|PSMA1|PSMA4|PSMA7|PSMB1|PSMB2|PSMB4|PSMB10|PSMC1|PSMC3|PSMC5|PSMC6|PSMD1|PSMD2|PSMD8|PSMD10|PSME1|PTBP1|RANBP2|RPL4|RPL11|RPL15|RPL27|RPL31|RPL34|RPL36AL|RPL37|RPL38|RPLP0|RPS8|RPS25|SEC13|SET|SNRPA1|SNRPG|SUPT5H|SF3A2|SYM…	-27.0629	-30.33		0.459939	13.4638	0	6	1	1	-30.33	3.58897
0	0	1	1	1	1	0	0	-4.18848	-23.6469	-2.03747	-6.22961	GO:0002275	M001111	4	0	551	146	2730	27994	5.34799	GO Biological Processes	19	myeloid cell activation involved in immune response	2.71709	136|210|226|290|302|353|383|411|427|634|684|695|719|929|960|961|963|966|967|1116|1432|1508|1509|1512|1522|1535|1536|1650|1675|1727|1773|1992|2040|2171|2207|2242|2357|2358|2512|2519|2548|2588|2665|2683|2799|2896|2919|2934|2992|3043|3074|3101|3162|3163|3320|3417|3566|3579|3684|3689|3728|3916|3934|3958|4257|4311|4318|4718|4790|4860|5170|5199|5211|5223|5269|5294|5315|5473|5478|5547|5611|5663|5689|570…	ADORA2B|ALAD|ALDOA|ANPEP|ANXA2|APRT|ARG1|ARSB|ASAH1|CEACAM1|BST2|BTK|C3AR1|CD14|CD44|CD47|CD53|CD59|CD63|CHI3L1|MAPK14|CTSB|CTSD|CTSH|CTSZ|CYBA|CYBB|DDOST|CFD|CYB5R3|DNASE1|SERPINB1|STOM|FABP5|FCER1G|FES|FPR1|FPR2|FTL|FUCA2|GAA|GALNS|GDI2|B4GALT1|GNS|GRN|CXCL1|GSN|GYG1|HBB|HEXB|HK3|HMOX1|HMOX2|HSP90AA1|IDH1|IL4R|CXCR2|ITGAM|ITGB2|JUP|LAMP1|LCN2|LGALS3|MGST1|MME|MMP9|NDUFC2|NFKB1|PNP|PDPK1|CFP|PFK…	-26.0787	-29.311	19_GO:0002376 immune system process	0.430605	13.3816	0	1	0	0	-35.54	2.77987
0	0	1	1	0	0	0	0	-6.64355	-17.7741	0	0	R-HSA-8953897	M001100	2	0	598	153	2730	27994	5.6044	Reactome Gene Sets	6	Cellular responses to external stimuli	2.62357	440|468|526|529|533|538|829|830|832|890|1027|1029|1032|1054|1432|1535|1536|1869|1965|2114|2289|2876|2936|3005|3008|3014|3091|3159|3281|3297|3308|3313|3320|3337|3490|4001|4217|4494|4501|4520|4683|4790|5595|5682|5685|5688|5689|5690|5692|5699|5700|5702|5705|5706|5707|5708|5714|5716|5720|5903|5925|5928|6009|6118|6124|6135|6138|6155|6160|6164|6166|6167|6169|6175|6197|6202|6230|6396|6416|6767|6774|6921…	ASNS|ATF4|ATP6V1B2|ATP6V1E1|ATP6V0B|ATP7A|CAPZA1|CAPZA2|CAPZB|CCNA2|CDKN1B|CDKN2A|CDKN2D|CEBPG|MAPK14|CYBA|CYBB|E2F1|EIF2S1|ETS2|FKBP5|GPX1|GSR|H1-0|H1-4|H2AX|HIF1A|HMGA1|HSBP1|HSF1|HSPA4|HSPA9|HSP90AA1|DNAJB1|IGFBP7|LMNB1|MAP3K5|MT1F|MT1X|MTF1|NBN|NFKB1|MAPK3|PSMA1|PSMA4|PSMA7|PSMB1|PSMB2|PSMB4|PSMB10|PSMC1|PSMC3|PSMC5|PSMC6|PSMD1|PSMD2|PSMD8|PSMD10|PSME1|RANBP2|RB1|RBBP4|RHEB|RPA2|RPL4|RPL11|RP…	-25.6867	-28.8869		0.440209	13.1927	0	7	1	1	-28.8869	2.63379
0	1	1	1	1	1	0	-2.76696	-3.72929	-18.9464	-2.94729	-6.24281	GO:0045055	M011111	5	0	798	184	2730	27994	6.73993	GO Biological Processes	19	regulated exocytosis	2.36438	2|135|136|210|226|290|302|308|351|353|383|411|427|634|684|695|719|801|929|960|961|963|966|967|1020|1116|1191|1432|1508|1509|1512|1522|1535|1536|1650|1675|1727|1992|2040|2153|2171|2207|2242|2316|2357|2358|2512|2519|2548|2588|2665|2683|2799|2896|2919|2934|2992|3043|3055|3074|3101|3162|3163|3320|3417|3566|3579|3684|3689|3690|3728|3916|3934|3958|3959|4257|4311|4318|4718|4790|4860|5054|5155|5170|5196|…	A2M|ADORA2A|ADORA2B|ALAD|ALDOA|ANPEP|ANXA2|ANXA5|APP|APRT|ARG1|ARSB|ASAH1|CEACAM1|BST2|BTK|C3AR1|CALM1|CD14|CD44|CD47|CD53|CD59|CD63|CDK5|CHI3L1|CLU|MAPK14|CTSB|CTSD|CTSH|CTSZ|CYBA|CYBB|DDOST|CFD|CYB5R3|SERPINB1|STOM|F5|FABP5|FCER1G|FES|FLNA|FPR1|FPR2|FTL|FUCA2|GAA|GALNS|GDI2|B4GALT1|GNS|GRN|CXCL1|GSN|GYG1|HBB|HCK|HEXB|HK3|HMOX1|HMOX2|HSP90AA1|IDH1|IL4R|CXCR2|ITGAM|ITGB2|ITGB3|JUP|LAMP1|LCN2|LGAL…	-25.3783	-28.5455	19_GO:0051179 localization	0.479837	12.854	0	1	0	0	-35.54	2.77987
0	0	1	1	0	0	0	0	-5.57348	-18.0372	0	0	R-HSA-2262752	M001100	2	0	584	150	2730	27994	5.49451	Reactome Gene Sets	6	Cellular responses to stress	2.63379	440|468|526|529|533|538|829|830|832|890|1027|1029|1032|1054|1432|1535|1536|1869|1965|2114|2289|2876|2936|3005|3008|3014|3091|3159|3281|3297|3308|3313|3320|3337|3490|4001|4217|4683|4790|5595|5682|5685|5688|5689|5690|5692|5699|5700|5702|5705|5706|5707|5708|5714|5716|5720|5903|5925|5928|6009|6118|6124|6135|6138|6155|6160|6164|6166|6167|6169|6175|6197|6202|6230|6396|6416|6767|6774|6921|7029|7157|7266…	ASNS|ATF4|ATP6V1B2|ATP6V1E1|ATP6V0B|ATP7A|CAPZA1|CAPZA2|CAPZB|CCNA2|CDKN1B|CDKN2A|CDKN2D|CEBPG|MAPK14|CYBA|CYBB|E2F1|EIF2S1|ETS2|FKBP5|GPX1|GSR|H1-0|H1-4|H2AX|HIF1A|HMGA1|HSBP1|HSF1|HSPA4|HSPA9|HSP90AA1|DNAJB1|IGFBP7|LMNB1|MAP3K5|NBN|NFKB1|MAPK3|PSMA1|PSMA4|PSMA7|PSMB1|PSMB2|PSMB4|PSMB10|PSMC1|PSMC3|PSMC5|PSMC6|PSMD1|PSMD2|PSMD8|PSMD10|PSME1|RANBP2|RB1|RBBP4|RHEB|RPA2|RPL4|RPL11|RPL15|RPL27|RPL31…	-25.3783	-28.5204		0.436126	13.116	0	7	0	0	-28.8869	2.63379
0	0	1	1	1	1	0	0	-2.81225	-15.6924	-2.23002	-2.57373	GO:0051603	M001111	4	0	736	174	2730	27994	6.37363	GO Biological Processes	19	proteolysis involved in cellular protein catabolic process	2.42423	210|409|701|819|824|863|891|983|991|1191|1453|1508|1512|1522|1642|1861|2043|2629|2876|3001|3077|3300|3416|3429|4287|4534|5094|5527|5566|5611|5641|5663|5682|5685|5688|5689|5690|5692|5699|5700|5702|5705|5706|5707|5708|5714|5716|5720|5886|6135|6386|6449|6478|6790|6921|7126|7128|7251|7317|7326|7347|7375|7415|7471|7706|7844|7874|7917|8078|8239|8312|8405|8450|8454|8533|8878|8975|9100|9112|9212|9232|936…	ALAD|ARRB2|BUB1B|CAMLG|CAPN2|CBFA2T3|CCNB1|CDK1|CDC20|CLU|CSNK1D|CTSB|CTSH|CTSZ|DDB1|TOR1A|EPHA4|GBA|GPX1|GZMA|HFE|DNAJB2|IDE|IFI27|ATXN3|MTM1|PCBP2|PPP2R5C|PRKACA|DNAJC3|LGMN|PSEN1|PSMA1|PSMA4|PSMA7|PSMB1|PSMB2|PSMB4|PSMB10|PSMC1|PSMC3|PSMC5|PSMC6|PSMD1|PSMD2|PSMD8|PSMD10|PSME1|RAD23A|RPL11|SDCBP|SGTA|SIAH2|AURKA|ELOC|TNFAIP1|TNFAIP3|TSG101|UBA1|UBE2G1|UCHL3|USP4|VCP|WNT1|TRIM25|RNF103|USP7|BAG6…	-25.2408	-28.3566	19_GO:0008152 metabolic process	0.467532	12.8714	0	4	0	0	-32.6005	2.87429
1	0	0	1	0	0	-2.19996	0	0	-17.8222	0	0	R-HSA-69278	M100100	2	0	561	144	2730	27994	5.27473	Reactome Gene Sets	6	Cell Cycle, Mitotic	2.6321	701|890|891|983|990|991|994|1027|1028|1029|1032|1063|1104|1453|1869|1876|2010|2237|2305|2801|3014|3320|3717|3796|4000|4001|4172|4609|4998|5048|5426|5500|5515|5527|5528|5529|5566|5595|5682|5685|5688|5689|5690|5692|5699|5700|5702|5705|5706|5707|5708|5714|5716|5720|5862|5903|5925|5928|6118|6396|6418|6790|7029|7083|7157|7298|7846|8243|8294|8334|8337|8339|8345|8347|8349|8357|8362|8363|8364|8367|8454|8…	BUB1B|CCNA2|CCNB1|CDK1|CDC6|CDC20|CDC25B|CDKN1B|CDKN1C|CDKN2A|CDKN2D|CENPF|RCC1|CSNK1D|E2F1|E2F6|EMD|FEN1|FOXM1|GOLGA2|H2AX|HSP90AA1|JAK2|KIF2A|LMNA|LMNB1|MCM3|MYC|ORC1|PAFAH1B1|POLE|PPP1CB|PPP2CA|PPP2R5C|PPP2R5D|PPP2R5E|PRKACA|MAPK3|PSMA1|PSMA4|PSMA7|PSMB1|PSMB2|PSMB4|PSMB10|PSMC1|PSMC3|PSMC5|PSMC6|PSMD1|PSMD2|PSMD8|PSMD10|PSME1|RAB2A|RANBP2|RB1|RBBP4|RPA2|SEC13|SET|AURKA|TFDP2|TK1|TP53|TYMS|TUB…	-24.2682	-27.3591		0.427811	12.8365	0	8	1	1	-27.3591	3.6495
0	1	0	1	0	1	0	-4.26702	0	-15.2569	0	-2.1521	GO:0022411	M010101	3	0	574	146	2730	27994	5.34799	GO Biological Processes	19	cellular component disassembly	2.60821	2|154|581|682|706|712|713|714|824|829|830|832|891|960|983|1020|1072|1201|1856|1857|1984|2017|2043|2314|2629|2801|2852|2934|3005|3091|3148|3159|3297|3643|3684|3796|4313|4318|4320|4609|4778|4905|5018|5045|5048|5499|6059|6418|6598|6601|6603|6605|6624|7157|7251|7415|7416|7471|7855|8289|8312|8444|8729|8751|8775|8878|9131|9140|9474|9507|9553|9927|9928|10059|10133|10193|10211|10297|10300|10573|10645|109…	A2M|ADRB2|BAX|BSG|TSPO|C1QA|C1QB|C1QC|CAPN2|CAPZA1|CAPZA2|CAPZB|CCNB1|CD44|CDK1|CDK5|CFL1|CLN3|DVL2|DVL3|EIF5A|CTTN|EPHA4|FLII|GBA|GOLGA2|GPER1|GSN|H1-0|HIF1A|HMGB2|HMGA1|HSF1|INSR|ITGAM|KIF2A|MMP2|MMP9|MMP11|MYC|NFE2|NSF|OXA1L|FURIN|PAFAH1B1|PPP1CA|ABCE1|SET|SMARCB1|SMARCC2|SMARCD2|SMARCE1|FSCN1|TP53|TSG101|VCP|VDAC1|WNT1|FZD5|ARID1A|AXIN1|DYRK3|GBF1|ADAM15|NAPA|SQSTM1|AIFM1|ATG12|ATG5|ADAMTS4|M…	-24.2225	-27.29	19_GO:0071840 cellular component organization or biogenesis	0.430605	12.7974	0	9	1	1	-27.29	4.05006
0	1	1	1	1	1	0	-2.21783	-3.32856	-14.0683	-2.57399	-2.14297	GO:0043632	M011111	5	0	657	158	2730	27994	5.78755	GO Biological Processes	19	modification-dependent macromolecule catabolic process	2.46601	409|701|819|863|891|983|991|1191|1453|1642|2629|3077|3300|3429|4287|4534|5094|5393|5527|5663|5682|5685|5688|5689|5690|5692|5699|5700|5702|5705|5706|5707|5708|5714|5716|5720|5886|6135|6386|6449|6478|6790|6921|7126|7128|7251|7317|7326|7347|7375|7415|7471|7706|7844|7874|7917|8078|8239|8312|8405|8450|8454|8533|8878|8975|9100|9112|9212|9232|9361|9683|9781|9820|9928|9960|10210|10221|10296|10524|10600|1…	ARRB2|BUB1B|CAMLG|CBFA2T3|CCNB1|CDK1|CDC20|CLU|CSNK1D|DDB1|GBA|HFE|DNAJB2|IFI27|ATXN3|MTM1|PCBP2|EXOSC9|PPP2R5C|PSEN1|PSMA1|PSMA4|PSMA7|PSMB1|PSMB2|PSMB4|PSMB10|PSMC1|PSMC3|PSMC5|PSMC6|PSMD1|PSMD2|PSMD8|PSMD10|PSME1|RAD23A|RPL11|SDCBP|SGTA|SIAH2|AURKA|ELOC|TNFAIP1|TNFAIP3|TSG101|UBA1|UBE2G1|UCHL3|USP4|VCP|WNT1|TRIM25|RNF103|USP7|BAG6|USP5|USP9X|AXIN1|SPOP|CUL4B|CUL1|COPS3|SQSTM1|USP13|USP10|MTA1|…	-23.5749	-26.6201	19_GO:0008152 metabolic process	0.44691	12.4996	0	4	0	0	-32.6005	2.87429
0	0	1	1	1	1	0	0	-2.94645	-14.1246	-2.62658	-2.19861	GO:0019941	M001111	4	0	646	156	2730	27994	5.71429	GO Biological Processes	19	modification-dependent protein catabolic process	2.47625	409|701|819|863|891|983|991|1191|1453|1642|2629|3077|3300|3429|4287|4534|5094|5527|5663|5682|5685|5688|5689|5690|5692|5699|5700|5702|5705|5706|5707|5708|5714|5716|5720|5886|6135|6386|6449|6478|6790|6921|7126|7128|7251|7317|7326|7347|7375|7415|7471|7706|7844|7874|7917|8078|8239|8312|8405|8450|8454|8533|8878|8975|9100|9112|9212|9232|9361|9683|9781|9820|9928|9960|10210|10221|10296|10524|10600|10613|…	ARRB2|BUB1B|CAMLG|CBFA2T3|CCNB1|CDK1|CDC20|CLU|CSNK1D|DDB1|GBA|HFE|DNAJB2|IFI27|ATXN3|MTM1|PCBP2|PPP2R5C|PSEN1|PSMA1|PSMA4|PSMA7|PSMB1|PSMB2|PSMB4|PSMB10|PSMC1|PSMC3|PSMC5|PSMC6|PSMD1|PSMD2|PSMD8|PSMD10|PSME1|RAD23A|RPL11|SDCBP|SGTA|SIAH2|AURKA|ELOC|TNFAIP1|TNFAIP3|TSG101|UBA1|UBE2G1|UCHL3|USP4|VCP|WNT1|TRIM25|RNF103|USP7|BAG6|USP5|USP9X|AXIN1|SPOP|CUL4B|CUL1|COPS3|SQSTM1|USP13|USP10|MTA1|AURKB|P…	-23.469	-26.493	19_GO:0008152 metabolic process	0.444245	12.4787	0	4	0	0	-32.6005	2.87429
1	1	1	1	0	0	-2.58184	-5.59884	-3.56053	-8.99068	0	0	R-HSA-1280218	M111100	4	0	756	173	2730	27994	6.337	Reactome Gene Sets	6	Adaptive Immune System	2.34653	695|801|829|830|832|917|919|929|930|959|972|975|991|1147|1173|1175|1211|1213|1445|1508|1509|1510|1512|1535|1536|2209|2885|2923|3111|3112|3113|3117|3119|3120|3126|3689|3695|3709|3710|3796|3804|3811|3821|3824|4615|4790|5062|5170|5336|5478|5493|5515|5527|5528|5529|5532|5566|5588|5641|5682|5685|5688|5689|5690|5692|5699|5700|5702|5705|5706|5707|5708|5714|5716|5720|5879|5908|5909|5966|6396|6478|6891|69…	BTK|CALM1|CAPZA1|CAPZA2|CAPZB|CD3G|CD247|CD14|CD19|CD40LG|CD74|CD81|CDC20|CHUK|AP2M1|AP2S1|CLTA|CLTC|CSK|CTSB|CTSD|CTSE|CTSH|CYBA|CYBB|FCGR1A|GRB2|PDIA3|HLA-DOA|HLA-DOB|HLA-DPA1|HLA-DQA1|HLA-DQB1|HLA-DQB2|HLA-DRB4|ITGB2|ITGB7|ITPR2|ITPR3|KIF2A|KIR2DL3|KIR3DL1|KLRC1|KLRD1|MYD88|NFKB1|PAK2|PDPK1|PLCG2|PPIA|PPL|PPP2CA|PPP2R5C|PPP2R5D|PPP2R5E|PPP3CB|PRKACA|PRKCQ|LGMN|PSMA1|PSMA4|PSMA7|PSMB1|PSMB2|PSM…	-23.4339	-26.4377		0.466277	12.338	0	10	1	1	-26.4377	2.34653
0	0	0	1	0	0	0	0	0	-16.8023	0	0	R-HSA-1640170	M000100	1	0	692	163	2730	27994	5.9707	Reactome Gene Sets	6	Cell Cycle	2.41537	580|701|890|891|983|990|991|994|1027|1028|1029|1032|1063|1104|1453|1869|1876|2010|2237|2305|2801|3014|3320|3717|3796|4000|4001|4172|4609|4683|4998|5048|5426|5434|5438|5500|5515|5527|5528|5529|5566|5595|5682|5685|5688|5689|5690|5692|5699|5700|5702|5705|5706|5707|5708|5714|5716|5720|5810|5862|5883|5888|5903|5925|5928|6118|6396|6418|6790|7029|7083|7157|7158|7298|7468|7846|8243|8294|8334|8337|8339|83…	BARD1|BUB1B|CCNA2|CCNB1|CDK1|CDC6|CDC20|CDC25B|CDKN1B|CDKN1C|CDKN2A|CDKN2D|CENPF|RCC1|CSNK1D|E2F1|E2F6|EMD|FEN1|FOXM1|GOLGA2|H2AX|HSP90AA1|JAK2|KIF2A|LMNA|LMNB1|MCM3|MYC|NBN|ORC1|PAFAH1B1|POLE|POLR2E|POLR2I|PPP1CB|PPP2CA|PPP2R5C|PPP2R5D|PPP2R5E|PRKACA|MAPK3|PSMA1|PSMA4|PSMA7|PSMB1|PSMB2|PSMB4|PSMB10|PSMC1|PSMC3|PSMC5|PSMC6|PSMD1|PSMD2|PSMD8|PSMD10|PSME1|RAD1|RAB2A|RAD9A|RAD51|RANBP2|RB1|RBBP4|RPA…	-23.3994	-26.3839		0.453485	12.3931	0	8	0	0	-27.3591	3.6495
0	0	1	1	1	1	0	0	-2.56197	-21.9131	-2.27027	-6.12554	GO:0002446	M001111	4	0	502	132	2730	27994	4.83516	GO Biological Processes	19	neutrophil mediated immunity	2.69633	210|226|290|302|353|383|411|427|634|684|719|929|960|961|963|966|967|1116|1432|1508|1509|1512|1522|1535|1536|1650|1675|1727|1773|1992|2040|2171|2207|2357|2358|2512|2519|2548|2588|2665|2683|2799|2896|2919|2934|2992|3043|3074|3101|3163|3320|3417|3579|3684|3689|3728|3916|3934|3958|4257|4311|4318|4718|4790|4860|5199|5211|5223|5269|5315|5473|5478|5547|5611|5663|5689|5702|5707|5708|5768|5834|5873|5878|5…	ALAD|ALDOA|ANPEP|ANXA2|APRT|ARG1|ARSB|ASAH1|CEACAM1|BST2|C3AR1|CD14|CD44|CD47|CD53|CD59|CD63|CHI3L1|MAPK14|CTSB|CTSD|CTSH|CTSZ|CYBA|CYBB|DDOST|CFD|CYB5R3|DNASE1|SERPINB1|STOM|FABP5|FCER1G|FPR1|FPR2|FTL|FUCA2|GAA|GALNS|GDI2|B4GALT1|GNS|GRN|CXCL1|GSN|GYG1|HBB|HEXB|HK3|HMOX2|HSP90AA1|IDH1|CXCR2|ITGAM|ITGB2|JUP|LAMP1|LCN2|LGALS3|MGST1|MME|MMP9|NDUFC2|NFKB1|PNP|CFP|PFKL|PGAM1|SERPINB6|PKM|PPBP|PPIA|PR…	-23.2358	-26.1844	19_GO:0002376 immune system process	0.410547	12.607	0	1	0	0	-35.54	2.77987
0	1	1	1	0	0	0	-2.10865	-5.75231	-19.0016	0	0	GO:0002768	M011100	3	0	514	134	2730	27994	4.90842	GO Biological Processes	19	immune response-regulating cell surface receptor signaling pathway	2.67328	71|581|634|695|719|801|917|919|930|931|961|975|1147|1380|1445|2206|2207|2209|2357|2358|2359|2867|2885|3055|3113|3117|3119|3120|3126|3320|3494|3495|3500|3507|3514|3958|4208|4790|5062|5170|5336|5532|5566|5583|5588|5595|5663|5682|5685|5688|5689|5690|5692|5699|5700|5702|5705|5706|5707|5708|5714|5716|5720|5879|6416|6464|7462|7535|7917|8398|8454|8525|8976|9252|9402|9473|10092|10093|10094|10095|10097|10…	ACTG1|BAX|CEACAM1|BTK|C3AR1|CALM1|CD3G|CD247|CD19|MS4A1|CD47|CD81|CHUK|CR2|CSK|MS4A2|FCER1G|FCGR1A|FPR1|FPR2|FPR3|FFAR2|GRB2|HCK|HLA-DPA1|HLA-DQA1|HLA-DQB1|HLA-DQB2|HLA-DRB4|HSP90AA1|IGHA2|IGHD|IGHG1|IGHM|IGKC|LGALS3|MEF2C|NFKB1|PAK2|PDPK1|PLCG2|PPP3CB|PRKACA|PRKCH|PRKCQ|MAPK3|PSEN1|PSMA1|PSMA4|PSMA7|PSMB1|PSMB2|PSMB4|PSMB10|PSMC1|PSMC3|PSMC5|PSMC6|PSMD1|PSMD2|PSMD8|PSMD10|PSME1|RAC1|MAP2K4|SHC1|…	-23.2358	-26.1841	19_GO:0002376 immune system process	0.413486	12.5862	0	2	0	0	-33.492	2.87118
0	0	1	1	1	1	0	0	-2.98742	-22.0018	-2.23512	-6.04315	GO:0036230	M001111	4	0	509	133	2730	27994	4.87179	GO Biological Processes	19	granulocyte activation	2.67939	210|226|290|302|353|383|411|427|634|684|719|929|960|961|963|966|967|1116|1432|1508|1509|1512|1522|1535|1536|1650|1675|1727|1773|1992|2040|2171|2207|2357|2358|2512|2519|2548|2588|2665|2683|2799|2896|2919|2934|2992|3043|3074|3101|3163|3320|3417|3579|3600|3684|3689|3728|3916|3934|3958|4257|4311|4318|4718|4790|4860|5199|5211|5223|5269|5315|5473|5478|5547|5611|5663|5689|5702|5707|5708|5768|5834|5873|5…	ALAD|ALDOA|ANPEP|ANXA2|APRT|ARG1|ARSB|ASAH1|CEACAM1|BST2|C3AR1|CD14|CD44|CD47|CD53|CD59|CD63|CHI3L1|MAPK14|CTSB|CTSD|CTSH|CTSZ|CYBA|CYBB|DDOST|CFD|CYB5R3|DNASE1|SERPINB1|STOM|FABP5|FCER1G|FPR1|FPR2|FTL|FUCA2|GAA|GALNS|GDI2|B4GALT1|GNS|GRN|CXCL1|GSN|GYG1|HBB|HEXB|HK3|HMOX2|HSP90AA1|IDH1|CXCR2|IL15|ITGAM|ITGB2|JUP|LAMP1|LCN2|LGALS3|MGST1|MME|MMP9|NDUFC2|NFKB1|PNP|CFP|PFKL|PGAM1|SERPINB6|PKM|PPBP|PP…	-23.1633	-26.0946	19_GO:0002376 immune system process	0.41202	12.5695	0	1	0	0	-35.54	2.77987
0	0	1	1	1	1	0	0	-2.54934	-13.9644	-2.6558	-2.2296	GO:0006511	M001111	4	0	640	154	2730	27994	5.64103	GO Biological Processes	19	ubiquitin-dependent protein catabolic process	2.46742	409|701|819|863|891|983|991|1191|1453|1642|2629|3077|3300|3429|4287|4534|5094|5527|5663|5682|5685|5688|5689|5690|5692|5699|5700|5702|5705|5706|5707|5708|5714|5716|5720|5886|6135|6386|6449|6478|6790|6921|7126|7128|7251|7317|7326|7347|7375|7415|7471|7706|7844|7874|7917|8078|8239|8312|8405|8450|8454|8533|8878|8975|9100|9112|9212|9232|9683|9781|9820|9928|9960|10210|10221|10296|10524|10600|10613|10616…	ARRB2|BUB1B|CAMLG|CBFA2T3|CCNB1|CDK1|CDC20|CLU|CSNK1D|DDB1|GBA|HFE|DNAJB2|IFI27|ATXN3|MTM1|PCBP2|PPP2R5C|PSEN1|PSMA1|PSMA4|PSMA7|PSMB1|PSMB2|PSMB4|PSMB10|PSMC1|PSMC3|PSMC5|PSMC6|PSMD1|PSMD2|PSMD8|PSMD10|PSME1|RAD23A|RPL11|SDCBP|SGTA|SIAH2|AURKA|ELOC|TNFAIP1|TNFAIP3|TSG101|UBA1|UBE2G1|UCHL3|USP4|VCP|WNT1|TRIM25|RNF103|USP7|BAG6|USP5|USP9X|AXIN1|SPOP|CUL4B|CUL1|COPS3|SQSTM1|USP13|USP10|MTA1|AURKB|P…	-23.0654	-25.9803	19_GO:0008152 metabolic process	0.44156	12.3449	0	4	0	0	-32.6005	2.87429
0	0	1	1	0	0	0	0	-5.51588	-19.9937	0	0	GO:0002429	M001100	2	0	481	128	2730	27994	4.68864	GO Biological Processes	19	immune response-activating cell surface receptor signaling pathway	2.72877	71|581|634|695|719|917|919|930|931|961|975|1147|1380|1445|2207|2209|2357|2358|2359|2867|2885|3055|3113|3117|3119|3120|3126|3320|3494|3495|3500|3507|3514|3958|4208|4790|5062|5170|5336|5566|5583|5588|5595|5663|5682|5685|5688|5689|5690|5692|5699|5700|5702|5705|5706|5707|5708|5714|5716|5720|5879|7462|7535|7917|8398|8454|8525|8976|9252|9402|9473|10092|10093|10094|10095|10097|10109|10384|10385|10454|10…	ACTG1|BAX|CEACAM1|BTK|C3AR1|CD3G|CD247|CD19|MS4A1|CD47|CD81|CHUK|CR2|CSK|FCER1G|FCGR1A|FPR1|FPR2|FPR3|FFAR2|GRB2|HCK|HLA-DPA1|HLA-DQA1|HLA-DQB1|HLA-DQB2|HLA-DRB4|HSP90AA1|IGHA2|IGHD|IGHG1|IGHM|IGKC|LGALS3|MEF2C|NFKB1|PAK2|PDPK1|PLCG2|PRKACA|PRKCH|PRKCQ|MAPK3|PSEN1|PSMA1|PSMA4|PSMA7|PSMB1|PSMB2|PSMB4|PSMB10|PSMC1|PSMC3|PSMC5|PSMC6|PSMD1|PSMD2|PSMD8|PSMD10|PSME1|RAC1|LAT2|ZAP70|BAG6|PLA2G6|CUL1|DGK…	-23.0284	-25.9275	19_GO:0002376 immune system process	0.40459	12.5718	0	2	0	0	-33.492	2.87118
1	0	1	1	1	1	-3.19969	0	-5.1249	-10.401	-5.94835	-2.87032	R-HSA-449147	M101111	5	0	461	124	2730	27994	4.54212	Reactome Gene Sets	6	Signaling by Interleukins	2.75818	302|351|604|829|834|1072|1147|1154|1230|1234|1385|1432|1438|1441|1848|1849|2002|2309|2357|2885|2919|2920|3055|3091|3162|3181|3313|3320|3553|3560|3561|3566|3586|3587|3588|3594|3595|3600|3601|3603|3627|3684|3689|3717|3726|3934|4001|4088|4128|4170|4208|4313|4318|4478|4609|4615|4790|5062|5478|5515|5528|5566|5595|5682|5685|5688|5689|5690|5692|5699|5700|5702|5705|5706|5707|5708|5714|5716|5720|5743|5778…	ANXA2|APP|BCL6|CAPZA1|CASP1|CFL1|CHUK|CISH|CCR1|CCR5|CREB1|MAPK14|CSF2RA|CSF3R|DUSP6|DUSP7|ELK1|FOXO3|FPR1|GRB2|CXCL1|CXCL2|HCK|HIF1A|HMOX1|HNRNPA2B1|HSPA9|HSP90AA1|IL1B|IL2RB|IL2RG|IL4R|IL10|IL10RA|IL10RB|IL12RB1|IL12RB2|IL15|IL15RA|IL16|CXCL10|ITGAM|ITGB2|JAK2|JUNB|LCN2|LMNB1|SMAD3|MAOA|MCL1|MEF2C|MMP2|MMP9|MSN|MYC|MYD88|NFKB1|PAK2|PPIA|PPP2CA|PPP2R5D|PRKACA|MAPK3|PSMA1|PSMA4|PSMA7|PSMB1|PSMB2|…	-22.7067	-25.5895		0.398524	12.5125	0	11	1	1	-25.5895	2.75818
0	0	1	1	1	1	0	0	-2.55499	-21.8464	-2.26521	-6.11368	GO:0042119	M001111	4	0	503	131	2730	27994	4.79853	GO Biological Processes	19	neutrophil activation	2.67058	210|226|290|302|353|383|411|427|634|684|719|929|960|961|963|966|967|1116|1432|1508|1509|1512|1522|1535|1536|1650|1675|1727|1773|1992|2040|2171|2207|2357|2358|2512|2519|2548|2588|2665|2683|2799|2896|2919|2934|2992|3043|3074|3101|3163|3320|3417|3579|3600|3684|3689|3728|3916|3934|3958|4257|4311|4318|4718|4790|4860|5199|5211|5223|5269|5315|5473|5478|5547|5611|5663|5689|5702|5707|5708|5768|5834|5873|5…	ALAD|ALDOA|ANPEP|ANXA2|APRT|ARG1|ARSB|ASAH1|CEACAM1|BST2|C3AR1|CD14|CD44|CD47|CD53|CD59|CD63|CHI3L1|MAPK14|CTSB|CTSD|CTSH|CTSZ|CYBA|CYBB|DDOST|CFD|CYB5R3|DNASE1|SERPINB1|STOM|FABP5|FCER1G|FPR1|FPR2|FTL|FUCA2|GAA|GALNS|GDI2|B4GALT1|GNS|GRN|CXCL1|GSN|GYG1|HBB|HEXB|HK3|HMOX2|HSP90AA1|IDH1|CXCR2|IL15|ITGAM|ITGB2|JUP|LAMP1|LCN2|LGALS3|MGST1|MME|MMP9|NDUFC2|NFKB1|PNP|CFP|PFKL|PGAM1|SERPINB6|PKM|PPBP|PP…	-22.7067	-25.5617	19_GO:0002376 immune system process	0.409067	12.4283	0	1	0	0	-35.54	2.77987
0	0	1	1	1	1	0	0	-2.64012	-22.0957	-2.32689	-6.25804	GO:0002283	M001111	4	0	491	129	2730	27994	4.72527	GO Biological Processes	19	neutrophil activation involved in immune response	2.69408	210|226|290|302|353|383|411|427|634|684|719|929|960|961|963|966|967|1116|1432|1508|1509|1512|1522|1535|1536|1650|1675|1727|1773|1992|2040|2171|2207|2357|2358|2512|2519|2548|2588|2665|2683|2799|2896|2919|2934|2992|3043|3074|3101|3163|3320|3417|3579|3684|3689|3728|3916|3934|3958|4257|4311|4318|4718|4790|4860|5199|5211|5223|5269|5315|5473|5478|5547|5611|5663|5689|5702|5707|5708|5768|5834|5873|5878|5…	ALAD|ALDOA|ANPEP|ANXA2|APRT|ARG1|ARSB|ASAH1|CEACAM1|BST2|C3AR1|CD14|CD44|CD47|CD53|CD59|CD63|CHI3L1|MAPK14|CTSB|CTSD|CTSH|CTSZ|CYBA|CYBB|DDOST|CFD|CYB5R3|DNASE1|SERPINB1|STOM|FABP5|FCER1G|FPR1|FPR2|FTL|FUCA2|GAA|GALNS|GDI2|B4GALT1|GNS|GRN|CXCL1|GSN|GYG1|HBB|HEXB|HK3|HMOX2|HSP90AA1|IDH1|CXCR2|ITGAM|ITGB2|JUP|LAMP1|LCN2|LGALS3|MGST1|MME|MMP9|NDUFC2|NFKB1|PNP|CFP|PFKL|PGAM1|SERPINB6|PKM|PPBP|PPIA|PR…	-22.7067	-25.5616	19_GO:0002376 immune system process	0.406089	12.4491	0	1	0	0	-35.54	2.77987
0	0	1	1	1	1	0	0	-2.72093	-22.8577	-2.38527	-5.70757	R-HSA-6798695	M001111	4	0	480	127	2730	27994	4.65201	Reactome Gene Sets	6	Neutrophil degranulation	2.71309	210|226|290|302|353|383|411|427|634|684|719|929|960|961|963|966|967|1116|1432|1508|1509|1512|1522|1535|1536|1650|1675|1727|1992|2040|2171|2207|2357|2358|2512|2519|2548|2588|2665|2683|2799|2896|2919|2934|2992|3043|3074|3101|3163|3320|3417|3579|3684|3689|3728|3916|3934|3958|4257|4311|4318|4718|4790|4860|5199|5211|5223|5269|5315|5473|5478|5547|5611|5663|5689|5702|5707|5708|5768|5834|5873|5878|5879|5…	ALAD|ALDOA|ANPEP|ANXA2|APRT|ARG1|ARSB|ASAH1|CEACAM1|BST2|C3AR1|CD14|CD44|CD47|CD53|CD59|CD63|CHI3L1|MAPK14|CTSB|CTSD|CTSH|CTSZ|CYBA|CYBB|DDOST|CFD|CYB5R3|SERPINB1|STOM|FABP5|FCER1G|FPR1|FPR2|FTL|FUCA2|GAA|GALNS|GDI2|B4GALT1|GNS|GRN|CXCL1|GSN|GYG1|HBB|HEXB|HK3|HMOX2|HSP90AA1|IDH1|CXCR2|ITGAM|ITGB2|JUP|LAMP1|LCN2|LGALS3|MGST1|MME|MMP9|NDUFC2|NFKB1|PNP|CFP|PFKL|PGAM1|SERPINB6|PKM|PPBP|PPIA|PRCP|DNAJ…	-22.6358	-25.4769		0.403083	12.4446	0	1	0	0	-35.54	2.77987
0	0	1	1	1	1	0	0	-2.66189	-22.3008	-2.34264	-6.29483	GO:0043312	M001111	4	0	488	128	2730	27994	4.68864	GO Biological Processes	19	neutrophil degranulation	2.68963	210|226|290|302|353|383|411|427|634|684|719|929|960|961|963|966|967|1116|1432|1508|1509|1512|1522|1535|1536|1650|1675|1727|1992|2040|2171|2207|2357|2358|2512|2519|2548|2588|2665|2683|2799|2896|2919|2934|2992|3043|3074|3101|3163|3320|3417|3579|3684|3689|3728|3916|3934|3958|4257|4311|4318|4718|4790|4860|5199|5211|5223|5269|5315|5473|5478|5547|5611|5663|5689|5702|5707|5708|5768|5834|5873|5878|5879|5…	ALAD|ALDOA|ANPEP|ANXA2|APRT|ARG1|ARSB|ASAH1|CEACAM1|BST2|C3AR1|CD14|CD44|CD47|CD53|CD59|CD63|CHI3L1|MAPK14|CTSB|CTSD|CTSH|CTSZ|CYBA|CYBB|DDOST|CFD|CYB5R3|SERPINB1|STOM|FABP5|FCER1G|FPR1|FPR2|FTL|FUCA2|GAA|GALNS|GDI2|B4GALT1|GNS|GRN|CXCL1|GSN|GYG1|HBB|HEXB|HK3|HMOX2|HSP90AA1|IDH1|CXCR2|ITGAM|ITGB2|JUP|LAMP1|LCN2|LGALS3|MGST1|MME|MMP9|NDUFC2|NFKB1|PNP|CFP|PFKL|PGAM1|SERPINB6|PKM|PPBP|PPIA|PRCP|DNAJ…	-22.4668	-25.2946	19_GO:0002376 immune system process	0.40459	12.3778	0	1	0	0	-35.54	2.77987
0	0	1	1	1	0	0	0	-3.19519	-14.2764	-2.95327	0	GO:0010498	M001110	3	0	483	125	2730	27994	4.57875	GO Biological Processes	19	proteasomal protein catabolic process	2.65378	210|409|701|819|863|891|983|991|1191|1453|1642|1861|2629|2876|3077|3300|3429|4287|4534|5094|5527|5566|5663|5682|5685|5688|5689|5690|5692|5699|5700|5702|5705|5706|5707|5708|5714|5716|5720|5886|6135|6386|6449|6478|6790|7126|7326|7415|7706|7844|7874|7917|8078|8405|8450|8454|8975|9112|9212|9232|9683|9781|9928|10193|10210|10221|10296|10524|10613|10616|11059|11065|11160|11236|11315|23291|23411|23510|25…	ALAD|ARRB2|BUB1B|CAMLG|CBFA2T3|CCNB1|CDK1|CDC20|CLU|CSNK1D|DDB1|TOR1A|GBA|GPX1|HFE|DNAJB2|IFI27|ATXN3|MTM1|PCBP2|PPP2R5C|PRKACA|PSEN1|PSMA1|PSMA4|PSMA7|PSMB1|PSMB2|PSMB4|PSMB10|PSMC1|PSMC3|PSMC5|PSMC6|PSMD1|PSMD2|PSMD8|PSMD10|PSME1|RAD23A|RPL11|SDCBP|SGTA|SIAH2|AURKA|TNFAIP1|UBE2G1|VCP|TRIM25|RNF103|USP7|BAG6|USP5|SPOP|CUL4B|CUL1|USP13|MTA1|AURKB|PTTG1|N4BP1|RNF144A|KIF14|RNF41|TOPORS|TRIB1|MAEA|…	-21.3289	-24.1437	19_GO:0008152 metabolic process	0.400051	12.0518	0	4	0	0	-32.6005	2.87429
0	0	1	1	1	0	0	0	-3.72186	-14.0114	-3.34603	0	GO:0043161	M001110	3	0	425	115	2730	27994	4.21245	GO Biological Processes	19	proteasome-mediated ubiquitin-dependent protein catabolic process	2.77467	409|701|819|863|891|983|991|1191|1453|1642|2629|3077|3300|3429|4287|4534|5094|5527|5663|5682|5685|5688|5689|5690|5692|5699|5700|5702|5705|5706|5707|5708|5714|5716|5720|5886|6135|6386|6449|6478|6790|7126|7326|7415|7706|7844|7874|7917|8078|8405|8450|8454|9112|9212|9232|9683|9781|9928|10210|10221|10296|10524|10613|10616|11059|11065|11160|11315|23291|23411|23510|25827|25898|25906|26270|27338|27351|29…	ARRB2|BUB1B|CAMLG|CBFA2T3|CCNB1|CDK1|CDC20|CLU|CSNK1D|DDB1|GBA|HFE|DNAJB2|IFI27|ATXN3|MTM1|PCBP2|PPP2R5C|PSEN1|PSMA1|PSMA4|PSMA7|PSMB1|PSMB2|PSMB4|PSMB10|PSMC1|PSMC3|PSMC5|PSMC6|PSMD1|PSMD2|PSMD8|PSMD10|PSME1|RAD23A|RPL11|SDCBP|SGTA|SIAH2|AURKA|TNFAIP1|UBE2G1|VCP|TRIM25|RNF103|USP7|BAG6|USP5|SPOP|CUL4B|CUL1|MTA1|AURKB|PTTG1|N4BP1|RNF144A|KIF14|TOPORS|TRIB1|MAEA|KAT5|ERLIN1|RBCK1|WWP1|UBE2C|ERLIN2…	-21.202	-24.0042	19_GO:0008152 metabolic process	0.384451	12.1187	0	4	0	0	-32.6005	2.87429
0	1	1	1	0	1	0	-3.22915	-3.37131	-14.8371	0	-3.60954	GO:0009117	M011101	4	0	717	161	2730	27994	5.89744	GO Biological Processes	19	nucleotide metabolic process	2.30255	114|136|159|226|351|353|471|498|506|509|513|514|515|517|522|526|538|572|706|863|891|983|1267|1329|1349|1351|1355|1537|1622|1716|1738|1743|1854|2180|2181|2330|2539|2584|2639|2876|2954|2983|3091|3094|3101|3155|3251|3417|3418|3643|3704|3939|4190|4191|4436|4508|4521|4540|4695|4696|4698|4700|4706|4707|4710|4714|4715|4716|4717|4718|4720|4722|4723|4724|4726|4731|4832|4846|4860|4913|4967|4976|5151|5166|5…	ADCY8|ADORA2B|ADSS2|ALDOA|APP|APRT|ATIC|ATP5F1A|ATP5F1B|ATP5F1C|ATP5F1D|ATP5F1E|ATP5PB|ATP5MC2|ATP5PF|ATP6V1B2|ATP7A|BAD|TSPO|CBFA2T3|CCNB1|CDK1|CNP|COX5B|COX7B|COX8A|COX15|CYC1|DBI|DGUOK|DLD|DLST|DUT|ACSL1|ACSL3|FMO5|G6PD|GALK1|GCDH|GPX1|GSTZ1|GUCY1B1|HIF1A|HINT1|HK3|HMGCL|HPRT1|IDH1|IDH2|INSR|ITPA|LDHA|MDH1|MDH2|MSH2|ATP6|NUDT1|ND5|NDUFA2|NDUFA3|NDUFA5|NDUFA6|NDUFAB1|NDUFB1|NDUFB4|NDUFB8|NDUFB9…	-20.8982	-23.6882	19_GO:0008152 metabolic process	0.45087	11.6148	0	12	1	1	-23.6882	4.47457
0	1	1	1	0	1	0	-3.18613	-3.32376	-14.9549	0	-3.56277	GO:0006753	M011101	4	0	724	162	2730	27994	5.93407	GO Biological Processes	19	nucleoside phosphate metabolic process	2.29445	114|136|159|226|351|353|471|498|506|509|513|514|515|517|522|526|538|572|706|863|891|983|1267|1329|1349|1351|1355|1537|1622|1716|1738|1743|1854|2180|2181|2330|2539|2584|2639|2876|2954|2983|3091|3094|3101|3155|3251|3417|3418|3643|3704|3939|4190|4191|4436|4508|4521|4540|4695|4696|4698|4700|4706|4707|4710|4714|4715|4716|4717|4718|4720|4722|4723|4724|4726|4731|4832|4846|4860|4913|4967|4976|5151|5166|5…	ADCY8|ADORA2B|ADSS2|ALDOA|APP|APRT|ATIC|ATP5F1A|ATP5F1B|ATP5F1C|ATP5F1D|ATP5F1E|ATP5PB|ATP5MC2|ATP5PF|ATP6V1B2|ATP7A|BAD|TSPO|CBFA2T3|CCNB1|CDK1|CNP|COX5B|COX7B|COX8A|COX15|CYC1|DBI|DGUOK|DLD|DLST|DUT|ACSL1|ACSL3|FMO5|G6PD|GALK1|GCDH|GPX1|GSTZ1|GUCY1B1|HIF1A|HINT1|HK3|HMGCL|HPRT1|IDH1|IDH2|INSR|ITPA|LDHA|MDH1|MDH2|MSH2|ATP6|NUDT1|ND5|NDUFA2|NDUFA3|NDUFA5|NDUFA6|NDUFAB1|NDUFB1|NDUFB4|NDUFB8|NDUFB9…	-20.8835	-23.6616	19_GO:0008152 metabolic process	0.45218	11.6002	0	12	0	0	-23.6882	4.47457
0	0	1	1	1	0	0	0	-5.46448	-12.4734	-4.50425	0	GO:0006914	M001110	3	0	539	133	2730	27994	4.87179	GO Biological Processes	19	autophagy	2.53026	141|154|411|526|529|533|572|706|1020|1191|1201|1213|2017|2309|2629|2801|3091|3162|3315|3320|3586|3587|3964|4170|4210|4534|5287|5562|5564|5566|5571|5595|5663|5768|5899|5987|6009|6280|6774|6829|7009|7157|7248|7251|7415|7416|7855|7879|8655|8851|8878|8975|9100|9114|9140|9474|9517|9550|9559|9804|9868|9895|9927|10059|10133|10135|10193|10452|10524|10542|10645|10670|11315|23001|23192|23208|23232|23241|23…	ADPRH|ADRB2|ARSB|ATP6V1B2|ATP6V1E1|ATP6V0B|BAD|TSPO|CDK5|CLU|CLN3|CLTC|CTTN|FOXO3|GBA|GOLGA2|HIF1A|HMOX1|HSPB1|HSP90AA1|IL10|IL10RA|LGALS8|MCL1|MEFV|MTM1|PIK3C2B|PRKAA1|PRKAB1|PRKACA|PRKAG1|MAPK3|PSEN1|QSOX1|RALB|TRIM27|RHEB|S100A9|STAT3|SUPT5H|TMBIM6|TP53|TSC1|TSG101|VCP|VDAC1|FZD5|RAB7A|DYNLL1|CDK5R1|SQSTM1|USP13|USP10|ATP6V0D1|ATG12|ATG5|SPTLC2|ATP6V1G1|VPS26A|TOMM20|TOMM70|TECPR2|MFN2|DNM1L|O…	-20.8068	-23.562	19_GO:0008152 metabolic process	0.41202	11.7924	0	13	1	1	-23.562	3.14618
0	0	1	1	1	0	0	0	-5.46448	-12.4734	-4.50425	0	GO:0061919	M001110	3	0	539	133	2730	27994	4.87179	GO Biological Processes	19	process utilizing autophagic mechanism	2.53026	141|154|411|526|529|533|572|706|1020|1191|1201|1213|2017|2309|2629|2801|3091|3162|3315|3320|3586|3587|3964|4170|4210|4534|5287|5562|5564|5566|5571|5595|5663|5768|5899|5987|6009|6280|6774|6829|7009|7157|7248|7251|7415|7416|7855|7879|8655|8851|8878|8975|9100|9114|9140|9474|9517|9550|9559|9804|9868|9895|9927|10059|10133|10135|10193|10452|10524|10542|10645|10670|11315|23001|23192|23208|23232|23241|23…	ADPRH|ADRB2|ARSB|ATP6V1B2|ATP6V1E1|ATP6V0B|BAD|TSPO|CDK5|CLU|CLN3|CLTC|CTTN|FOXO3|GBA|GOLGA2|HIF1A|HMOX1|HSPB1|HSP90AA1|IL10|IL10RA|LGALS8|MCL1|MEFV|MTM1|PIK3C2B|PRKAA1|PRKAB1|PRKACA|PRKAG1|MAPK3|PSEN1|QSOX1|RALB|TRIM27|RHEB|S100A9|STAT3|SUPT5H|TMBIM6|TP53|TSC1|TSG101|VCP|VDAC1|FZD5|RAB7A|DYNLL1|CDK5R1|SQSTM1|USP13|USP10|ATP6V0D1|ATG12|ATG5|SPTLC2|ATP6V1G1|VPS26A|TOMM20|TOMM70|TECPR2|MFN2|DNM1L|O…	-20.8068	-23.562	19_GO:0009987 cellular process	0.41202	11.7924	0	13	0	0	-23.562	3.14618
1	0	0	0	1	0	-23.4932	0	0	0	-2.51859	0	hsa05168	M100010	2	0	560	75	956	27994	7.84519	KEGG Pathway	24	Herpes simplex virus 1 infection	3.92175	330|3111|3553|4049|5500|7185|7565|7587|7596|7675|7695|7699|7710|7738|7752|7768|7769|7770|7988|8427|8740|10000|10445|22835|23586|27097|27153|29110|29915|29992|51276|51385|54753|54925|55659|55900|57343|57474|57711|59348|79891|80110|80818|81856|84874|84911|84924|90333|90594|91664|92285|115196|126375|136051|147686|148266|155061|162966|162972|163255|256051|284307|284349|284370|339318|340385|345462|348…	BIRC3|HLA-DOA|IL1B|LTA|PPP1CB|TRAF1|ZNF17|ZNF37A|ZNF45|ZNF121|ZNF136|ZNF140|ZNF154|ZNF184|ZNF200|ZNF225|ZNF226|ZNF227|ZNF212|ZNF282|TNFSF14|AKT3|MCRS1|ZFP30|DDX58|TAF5L|ZNF777|TBK1|HCFC2|PILRA|ZNF571|ZNF589|ZNF853|ZSCAN32|ZNF416|ZNF302|ZNF304|ZNF490|ZNF529|ZNF350|ZNF671|ZNF614|ZNF436|ZNF611|ZNF514|ZNF382|ZNF566|ZNF468|ZNF439|ZNF845|ZNF585B|ZNF554|ZNF792|ZNF786|ZNF418|ZNF569|ZNF746|ZNF600|ZNF550|Z…	-19.846	-23.4932		0.869624	13.1329	0	14	1	1	-23.4932	3.92175
1	1	0	1	0	1	-3.81679	-3.15043	0	-9.57697	0	-2.59314	GO:0050865	M110101	4	0	653	149	2730	27994	5.45788	GO Biological Processes	19	regulation of cell activation	2.33978	135|136|383|572|604|634|639|695|825|864|914|921|930|944|959|961|972|975|1445|1960|2207|2242|2319|2323|2852|2885|2896|2934|3077|3111|3113|3142|3162|3398|3494|3495|3500|3507|3514|3553|3566|3586|3594|3600|3684|3689|3707|3717|3916|3956|3958|4192|4208|4436|4846|4860|5062|5155|5170|5321|5573|5585|5588|5879|6095|6347|6348|6375|6403|6541|6659|6665|6666|6844|6932|7037|7099|7128|7158|7468|7535|7704|8723|87…	ADORA2A|ADORA2B|ARG1|BAD|BCL6|CEACAM1|PRDM1|BTK|CAPN3|RUNX3|CD2|CD5|CD19|TNFSF8|CD40LG|CD47|CD74|CD81|CSK|EGR3|FCER1G|FES|FLOT2|FLT3LG|GPER1|GRB2|GRN|GSN|HFE|HLA-DOA|HLA-DPA1|HLX|HMOX1|ID2|IGHA2|IGHD|IGHG1|IGHM|IGKC|IL1B|IL4R|IL10|IL12RB1|IL15|ITGAM|ITGB2|ITPKB|JAK2|LAMP1|LGALS1|LGALS3|MDK|MEF2C|MSH2|NOS3|PNP|PAK2|PDGFB|PDPK1|PLA2G4A|PRKAR1A|PKN1|PRKCQ|RAC1|RORA|CCL2|CCL3|XCL1|SELP|SLC7A1|SOX4|SO…	-19.9267	-22.6709	19_GO:0050789 regulation of biological process	0.434754	11.3878	0	3	0	0	-33.3218	3.00939
1	0	1	1	1	1	-3.00468	0	-2.76624	-6.44902	-5.94592	-5.07096	GO:0002521	M101111	5	0	539	131	2730	27994	4.79853	GO Biological Processes	19	leukocyte differentiation	2.49221	302|351|537|538|572|581|604|634|639|695|714|863|864|914|917|930|931|944|959|972|975|1054|1230|1316|1380|1385|1432|1958|1960|2101|2124|2207|2242|2323|2739|2841|3111|3140|3142|3398|3516|3553|3566|3586|3594|3600|3665|3707|3726|3956|3958|4055|4063|4192|4208|4318|4436|4609|4860|5048|5196|5336|5532|5663|5734|5925|6095|6097|6237|6348|6659|6666|6722|6729|6774|6932|7030|7037|7071|7097|7099|7157|7248|7471|…	ANXA2|APP|ATP6AP1|ATP7A|BAD|BAX|BCL6|CEACAM1|PRDM1|BTK|C1QC|CBFA2T3|RUNX3|CD2|CD3G|CD19|MS4A1|TNFSF8|CD40LG|CD74|CD81|CEBPG|CCR1|KLF6|CR2|CREB1|MAPK14|EGR1|EGR3|ESRRA|EVI2B|FCER1G|FES|FLT3LG|GLO1|GPR18|HLA-DOA|MR1|HLX|ID2|RBPJ|IL1B|IL4R|IL10|IL12RB1|IL15|IRF7|ITPKB|JUNB|LGALS1|LGALS3|LTBR|LY9|MDK|MEF2C|MMP9|MSH2|MYC|PNP|PAFAH1B1|PF4|PLCG2|PPP3CB|PSEN1|PTGER4|RB1|RORA|RORC|RRAS|CCL3|SOX4|SOX12|SRF…	-19.8387	-22.5722	19_GO:0002376 immune system process	0.409067	11.4992	0	3	0	0	-33.3218	3.00939
1	0	0	1	0	1	-4.03133	0	0	-4.56637	0	-14.8338	GO:0006397	M100101	3	0	554	133	2730	27994	4.87179	GO Biological Processes	19	mRNA processing	2.46175	351|580|708|891|1025|1477|1665|2068|2483|2962|3181|3183|3184|3189|3190|3192|3297|3958|4236|4670|4686|4809|5093|5094|5434|5438|5546|5566|5725|5936|6294|6421|6627|6637|6651|6732|6827|6829|7375|7737|8175|8189|8227|8559|8570|8683|8996|9092|9129|9238|9589|9667|9775|9924|10081|10084|10180|10189|10236|10250|10262|10284|10285|10286|10291|10419|10521|10569|10713|10768|10929|11100|11171|11338|22913|22927|2…	APP|BARD1|C1QBP|CCNB1|CDK9|CSTF1|DHX15|ERCC2|FRG1|GTF2F1|HNRNPA2B1|HNRNPC|HNRNPD|HNRNPH3|HNRNPK|HNRNPU|HSF1|LGALS3|MFAP1|HNRNPM|NCBP1|SNU13|PCBP1|PCBP2|POLR2E|POLR2I|PRCC|PRKACA|PTBP1|RBM4|SAFB|SFPQ|SNRPA1|SNRPG|SON|SRPK1|SUPT4H1|SUPT5H|USP4|RNF113A|SF3A2|SYMPK|AKAP17A|PRPF18|KHSRP|SRSF9|NOL3|SART1|PRPF3|TBRG4|WTAP|SAFB2|EIF4A3|PAN2|PDCD7|PQBP1|RBM6|ALYREF|HNRNPR|SRRM1|SF3B4|SAP18|SMNDC1|BCAS2|SF…	-19.664	-22.387	19_GO:0008152 metabolic process	0.41202	11.4233	0	15	1	1	-22.387	2.6181
1	1	0	1	0	0	-3.39068	-4.4296	0	-16.5123	0	0	GO:0002449	M110100	3	0	367	102	2730	27994	3.73626	GO Biological Processes	19	lymphocyte mediated immunity	2.84994	383|409|604|634|695|708|712|713|714|727|733|930|959|972|975|1054|1130|1191|1380|1512|2207|3002|3004|3077|3119|3140|3251|3494|3495|3500|3507|3514|3553|3566|3586|3594|3665|3811|3824|3916|4049|4436|4683|5532|5551|5873|6375|6844|7037|7158|7374|7468|7855|8417|9437|10125|10384|10538|10666|10945|11118|11126|11151|22890|22914|28299|28386|28391|28409|28410|28412|28414|28424|28442|28444|28445|28452|28454|2…	ARG1|ARRB2|BCL6|CEACAM1|BTK|C1QBP|C1QA|C1QB|C1QC|C5|C8G|CD19|CD40LG|CD74|CD81|CEBPG|LYST|CLU|CR2|CTSH|FCER1G|GZMB|GZMM|HFE|HLA-DQB1|MR1|HPRT1|IGHA2|IGHD|IGHG1|IGHM|IGKC|IL1B|IL4R|IL10|IL12RB1|IRF7|KIR3DL1|KLRD1|LAMP1|LTA|MSH2|NBN|PPP3CB|PRF1|RAB27A|XCL1|VAMP2|TFRC|TP53BP1|UNG|NSD2|FZD5|STX7|NCR1|RASGRP1|BTN3A3|BATF|CD226|KDELR1|BTN3A2|CD160|CORO1A|ZBTB1|KLRK1|IGKV1-5|IGHV5-10-1|IGHV4-61|IGHV3-73|…	-19.597	-22.3098	19_GO:0002376 immune system process	0.362968	11.7268	0	16	1	1	-22.3098	3.33571
0	0	0	1	0	1	0	0	0	-15.3534	0	-2.52386	R-HSA-1428517	M000101	2	0	175	65	2730	27994	2.38095	Reactome Gene Sets	6	The citric acid (TCA) cycle and respiratory electron transport	3.80871	50|498|506|509|513|514|515|517|522|682|1329|1349|1351|1537|1738|1743|2271|2739|2954|3029|3418|3421|3939|4191|4508|4540|4695|4696|4698|4700|4706|4707|4710|4714|4715|4716|4717|4718|4720|4722|4723|4724|4726|4731|4967|5166|6390|7351|7386|7388|7416|8802|9123|9377|9551|23530|23539|29796|51103|51295|51300|55471|55863|80219|285521	ACO2|ATP5F1A|ATP5F1B|ATP5F1C|ATP5F1D|ATP5F1E|ATP5PB|ATP5MC2|ATP5PF|BSG|COX5B|COX7B|COX8A|CYC1|DLD|DLST|FH|GLO1|GSTZ1|HAGH|IDH2|IDH3G|LDHA|MDH2|ATP6|ND5|NDUFA2|NDUFA3|NDUFA5|NDUFA6|NDUFAB1|NDUFB1|NDUFB4|NDUFB8|NDUFB9|NDUFB10|NDUFC1|NDUFC2|NDUFS2|NDUFS3|NDUFV1|NDUFS4|NDUFS6|NDUFV3|OGDH|PDK4|SDHB|UCP2|UQCRFS1|UQCRH|VDAC1|SUCLG1|SLC16A3|COX5A|ATP5MF|NNT|SLC16A8|UQCR10|NDUFAF1|ECSIT|TIMMDC1|NDUFAF7|TM…	-19.0902	-21.793		0.291784	12.2521	0	12	0	0	-23.6882	4.47457
1	1	0	1	0	1	-4.16635	-3.45503	0	-8.28498	0	-2.86362	GO:0002694	M110101	4	0	608	140	2730	27994	5.12821	GO Biological Processes	19	regulation of leukocyte activation	2.36117	135|136|383|572|604|634|639|695|864|914|921|930|944|959|961|972|975|1445|1960|2207|2242|2319|2323|2852|2885|2896|2934|3077|3111|3113|3142|3162|3398|3494|3495|3500|3507|3514|3553|3566|3586|3594|3600|3684|3689|3707|3916|3956|3958|4192|4208|4436|4860|5062|5170|5321|5573|5585|5588|5879|6095|6347|6348|6375|6541|6659|6666|6844|6932|7037|7099|7128|7158|7468|7535|7704|8723|8740|8876|8877|8943|9092|9402|9…	ADORA2A|ADORA2B|ARG1|BAD|BCL6|CEACAM1|PRDM1|BTK|RUNX3|CD2|CD5|CD19|TNFSF8|CD40LG|CD47|CD74|CD81|CSK|EGR3|FCER1G|FES|FLOT2|FLT3LG|GPER1|GRB2|GRN|GSN|HFE|HLA-DOA|HLA-DPA1|HLX|HMOX1|ID2|IGHA2|IGHD|IGHG1|IGHM|IGKC|IL1B|IL4R|IL10|IL12RB1|IL15|ITGAM|ITGB2|ITPKB|LAMP1|LGALS1|LGALS3|MDK|MEF2C|MSH2|PNP|PAK2|PDPK1|PLA2G4A|PRKAR1A|PKN1|PRKCQ|RAC1|RORA|CCL2|CCL3|XCL1|SLC7A1|SOX4|SOX12|VAMP2|TCF7|TFRC|TLR4|TN…	-19.0216	-21.7147	19_GO:0002376 immune system process	0.422153	11.1546	0	3	0	0	-33.3218	3.00939
0	1	1	1	0	1	0	-3.02567	-2.0083	-15.0004	0	-2.40487	GO:0009123	M011101	4	0	382	103	2730	27994	3.77289	GO Biological Processes	19	nucleoside monophosphate metabolic process	2.76488	159|226|351|353|471|498|506|509|513|514|515|517|522|526|538|572|706|863|891|983|1329|1349|1351|1355|1537|1716|1738|1854|2584|3091|3101|3251|3643|3939|4436|4508|4540|4695|4696|4698|4700|4706|4707|4710|4714|4715|4716|4717|4718|4720|4722|4723|4724|4726|4731|4967|5208|5211|5223|5230|5315|5562|5571|5634|5663|5903|6396|6472|6774|7083|7157|7167|7298|7378|7386|7388|7415|8480|8604|8833|9377|9551|10059|101…	ADSS2|ALDOA|APP|APRT|ATIC|ATP5F1A|ATP5F1B|ATP5F1C|ATP5F1D|ATP5F1E|ATP5PB|ATP5MC2|ATP5PF|ATP6V1B2|ATP7A|BAD|TSPO|CBFA2T3|CCNB1|CDK1|COX5B|COX7B|COX8A|COX15|CYC1|DGUOK|DLD|DUT|GALK1|HIF1A|HK3|HPRT1|INSR|LDHA|MSH2|ATP6|ND5|NDUFA2|NDUFA3|NDUFA5|NDUFA6|NDUFAB1|NDUFB1|NDUFB4|NDUFB8|NDUFB9|NDUFB10|NDUFC1|NDUFC2|NDUFS2|NDUFS3|NDUFV1|NDUFS4|NDUFS6|NDUFV3|OGDH|PFKFB2|PFKL|PGAM1|PGK1|PKM|PRKAA1|PRKAG1|PRPS2…	-18.746	-21.4295	19_GO:0008152 metabolic process	0.364674	11.417	0	12	0	0	-23.6882	4.47457
1	1	0	1	0	0	-3.30217	-3.11296	0	-15.6326	0	0	GO:0002460	M110100	3	0	372	101	2730	27994	3.69963	GO Biological Processes	19	adaptive immune response based on somatic recombination of immune receptors built from immunoglobulin superfamily domains	2.78407	383|604|634|695|708|712|713|714|727|733|930|959|972|975|1191|1380|1512|2207|3004|3077|3119|3140|3142|3251|3494|3495|3500|3507|3514|3553|3566|3586|3594|3665|4049|4063|4208|4436|4683|5321|5532|5551|5585|5588|5873|6095|6097|6375|6774|7037|7099|7128|7158|7374|7468|7855|8417|10068|10384|10538|10666|10945|11118|22890|28299|28386|28391|28409|28410|28412|28414|28424|28442|28444|28445|28452|28454|28461|28…	ARG1|BCL6|CEACAM1|BTK|C1QBP|C1QA|C1QB|C1QC|C5|C8G|CD19|CD40LG|CD74|CD81|CLU|CR2|CTSH|FCER1G|GZMM|HFE|HLA-DQB1|MR1|HLX|HPRT1|IGHA2|IGHD|IGHG1|IGHM|IGKC|IL1B|IL4R|IL10|IL12RB1|IRF7|LTA|LY9|MEF2C|MSH2|NBN|PLA2G4A|PPP3CB|PRF1|PKN1|PRKCQ|RAB27A|RORA|RORC|XCL1|STAT3|TFRC|TLR4|TNFAIP3|TP53BP1|UNG|NSD2|FZD5|STX7|IL18BP|BTN3A3|BATF|CD226|KDELR1|BTN3A2|ZBTB1|IGKV1-5|IGHV5-10-1|IGHV4-61|IGHV3-73|IGHV3-72|IG…	-18.5933	-21.2675	19_GO:0002376 immune system process	0.361253	11.3871	0	16	0	0	-22.3098	3.33571
1	0	0	1	1	1	-4.61496	0	0	-7.23266	-2.14051	-2.13644	GO:0050867	M100111	4	0	421	109	2730	27994	3.99267	GO Biological Processes	19	positive regulation of cell activation	2.65489	136|572|604|695|825|864|914|921|959|961|972|975|1445|1960|2207|2319|2323|2885|3113|3142|3494|3495|3500|3507|3514|3553|3566|3586|3594|3600|3684|3689|3707|3717|3916|3956|4192|4208|4436|4860|5062|5170|5321|5588|5879|6347|6348|6375|6403|6541|6659|6665|6666|7037|7099|7158|7468|7535|7704|8723|8740|8876|8943|9092|9402|9580|10125|10333|10385|10666|10808|11126|11151|22890|22914|28386|28391|28409|28410|284…	ADORA2B|BAD|BCL6|BTK|CAPN3|RUNX3|CD2|CD5|CD40LG|CD47|CD74|CD81|CSK|EGR3|FCER1G|FLOT2|FLT3LG|GRB2|HLA-DPA1|HLX|IGHA2|IGHD|IGHG1|IGHM|IGKC|IL1B|IL4R|IL10|IL12RB1|IL15|ITGAM|ITGB2|ITPKB|JAK2|LAMP1|LGALS1|MDK|MEF2C|MSH2|PNP|PAK2|PDPK1|PLA2G4A|PRKCQ|RAC1|CCL2|CCL3|XCL1|SELP|SLC7A1|SOX4|SOX15|SOX12|TFRC|TLR4|TP53BP1|NSD2|ZAP70|ZBTB16|SNX4|TNFSF14|VNN1|AP3D1|SART1|GRAP2|SOX13|RASGRP1|TLR6|BTN2A2|CD226|H…	-18.4683	-21.1333	19_GO:0048518 positive regulation of biological process	0.374716	11.2467	0	3	0	0	-33.3218	3.00939
0	1	1	1	0	1	0	-2.19441	-2.79373	-15.0824	0	-2.1379	GO:0009144	M011101	4	0	347	96	2730	27994	3.51648	GO Biological Processes	19	purine nucleoside triphosphate metabolic process	2.8369	226|351|498|506|509|513|514|515|517|522|526|538|572|706|863|891|983|1329|1349|1351|1355|1537|1716|1738|2584|3091|3101|3643|3704|3939|4436|4508|4521|4540|4695|4696|4698|4700|4706|4707|4710|4714|4715|4716|4717|4718|4720|4722|4723|4724|4726|4731|4832|4967|4976|5208|5211|5223|5230|5315|5562|5571|5663|5903|6396|6472|6774|7157|7167|7386|7388|7415|8480|8604|9054|9377|9551|10059|10105|11164|11315|23479|2…	ALDOA|APP|ATP5F1A|ATP5F1B|ATP5F1C|ATP5F1D|ATP5F1E|ATP5PB|ATP5MC2|ATP5PF|ATP6V1B2|ATP7A|BAD|TSPO|CBFA2T3|CCNB1|CDK1|COX5B|COX7B|COX8A|COX15|CYC1|DGUOK|DLD|GALK1|HIF1A|HK3|INSR|ITPA|LDHA|MSH2|ATP6|NUDT1|ND5|NDUFA2|NDUFA3|NDUFA5|NDUFA6|NDUFAB1|NDUFB1|NDUFB4|NDUFB8|NDUFB9|NDUFB10|NDUFC1|NDUFC2|NDUFS2|NDUFS3|NDUFV1|NDUFS4|NDUFS6|NDUFV3|NME3|OGDH|OPA1|PFKFB2|PFKL|PGAM1|PGK1|PKM|PRKAA1|PRKAG1|PSEN1|RANB…	-18.2207	-20.8767	19_GO:0008152 metabolic process	0.352533	11.3183	0	12	0	0	-23.6882	4.47457
0	1	1	1	0	1	0	-3.64618	-2.47973	-13.5503	0	-3.54624	GO:0019693	M011101	4	0	582	134	2730	27994	4.90842	GO Biological Processes	19	ribose phosphate metabolic process	2.36094	114|159|226|351|353|471|498|506|509|513|514|515|517|522|526|538|572|706|863|891|983|1329|1349|1351|1355|1537|1622|1738|1743|2180|2181|2539|2584|2639|2954|2983|3091|3094|3101|3155|3251|3643|3704|3939|4436|4508|4540|4695|4696|4698|4700|4706|4707|4710|4714|4715|4716|4717|4718|4720|4722|4723|4724|4726|4731|4832|4967|4976|5151|5166|5208|5211|5223|5230|5315|5562|5571|5634|5663|5903|6095|6120|6319|6396|…	ADCY8|ADSS2|ALDOA|APP|APRT|ATIC|ATP5F1A|ATP5F1B|ATP5F1C|ATP5F1D|ATP5F1E|ATP5PB|ATP5MC2|ATP5PF|ATP6V1B2|ATP7A|BAD|TSPO|CBFA2T3|CCNB1|CDK1|COX5B|COX7B|COX8A|COX15|CYC1|DBI|DLD|DLST|ACSL1|ACSL3|G6PD|GALK1|GCDH|GSTZ1|GUCY1B1|HIF1A|HINT1|HK3|HMGCL|HPRT1|INSR|ITPA|LDHA|MSH2|ATP6|ND5|NDUFA2|NDUFA3|NDUFA5|NDUFA6|NDUFAB1|NDUFB1|NDUFB4|NDUFB8|NDUFB9|NDUFB10|NDUFC1|NDUFC2|NDUFS2|NDUFS3|NDUFV1|NDUFS4|NDUFS6|…	-18.1508	-20.7981	19_GO:0008152 metabolic process	0.413486	10.9065	0	12	0	0	-23.6882	4.47457
0	1	1	1	0	1	0	-2.06167	-2.62527	-15.4782	0	-2.00638	GO:0009141	M011101	4	0	366	99	2730	27994	3.62637	GO Biological Processes	19	nucleoside triphosphate metabolic process	2.77368	226|351|498|506|509|513|514|515|517|522|526|538|572|706|863|891|983|1329|1349|1351|1355|1537|1716|1738|1854|2584|3091|3101|3643|3704|3939|4436|4508|4521|4540|4695|4696|4698|4700|4706|4707|4710|4714|4715|4716|4717|4718|4720|4722|4723|4724|4726|4731|4832|4967|4976|5208|5211|5223|5230|5315|5562|5571|5663|5903|6396|6472|6774|7157|7167|7298|7386|7388|7415|8480|8604|9054|9377|9551|10059|10105|11164|113…	ALDOA|APP|ATP5F1A|ATP5F1B|ATP5F1C|ATP5F1D|ATP5F1E|ATP5PB|ATP5MC2|ATP5PF|ATP6V1B2|ATP7A|BAD|TSPO|CBFA2T3|CCNB1|CDK1|COX5B|COX7B|COX8A|COX15|CYC1|DGUOK|DLD|DUT|GALK1|HIF1A|HK3|INSR|ITPA|LDHA|MSH2|ATP6|NUDT1|ND5|NDUFA2|NDUFA3|NDUFA5|NDUFA6|NDUFAB1|NDUFB1|NDUFB4|NDUFB8|NDUFB9|NDUFB10|NDUFC1|NDUFC2|NDUFS2|NDUFS3|NDUFV1|NDUFS4|NDUFS6|NDUFV3|NME3|OGDH|OPA1|PFKFB2|PFKL|PGAM1|PGK1|PKM|PRKAA1|PRKAG1|PSEN1|…	-18.0907	-20.7294	19_GO:0008152 metabolic process	0.357795	11.2278	0	12	0	0	-23.6882	4.47457
0	0	0	1	0	0	0	0	0	-20.6445	0	0	GO:0006909	M000100	1	0	382	82	1872	27994	4.38034	GO Biological Processes	19	phagocytosis	3.21003	71|336|929|1130|1201|1535|2207|2209|2358|2885|3494|3495|3500|3507|3514|3600|3601|3684|3689|4615|5873|5879|7087|7879|8394|8685|8877|8976|9474|10062|10092|10094|10095|10097|10552|22918|23191|23221|25912|28299|28386|28391|28409|28410|28412|28414|28424|28442|28444|28445|28452|28454|28461|28464|28473|28815|28820|28823|28825|28881|28883|28903|28907|28908|28912|28913|28920|28921|28938|28940|54734|55198|…	ACTG1|APOA2|CD14|LYST|CLN3|CYBA|FCER1G|FCGR1A|FPR2|GRB2|IGHA2|IGHD|IGHG1|IGHM|IGKC|IL15|IL15RA|ITGAM|ITGB2|MYD88|RAB27A|RAC1|ICAM5|RAB7A|PIP5K1A|MARCO|SPHK1|WASL|ATG5|NR1H3|ARPC5|ARPC3|ARPC1B|ACTR2|ARPC1A|CD93|CYFIP1|RHOBTB2|C1orf43|IGKV1-5|IGHV5-10-1|IGHV4-61|IGHV3-73|IGHV3-72|IGHV3-66|IGHV3-64|IGHV3-48|IGHV3-23|IGHV3-21|IGHV3-20|IGHV3-7|IGHV2-70|IGHV1-69|IGHV1-58|IGHV1-3|IGLV2-14|IGLV1-51|IGLV1…	-17.4444	-20.6445	19_GO:0051179 localization	0.473015	11.6428	0	17	1	1	-20.6445	4.66652
0	1	1	1	0	1	0	-2.71336	-2.23655	-13.7529	0	-2.64738	GO:0009126	M011101	4	0	351	96	2730	27994	3.51648	GO Biological Processes	19	purine nucleoside monophosphate metabolic process	2.80457	159|226|351|353|471|498|506|509|513|514|515|517|522|526|538|572|706|863|891|983|1329|1349|1351|1355|1537|1716|1738|2584|3091|3101|3251|3643|3939|4436|4508|4540|4695|4696|4698|4700|4706|4707|4710|4714|4715|4716|4717|4718|4720|4722|4723|4724|4726|4731|4967|5208|5211|5223|5230|5315|5562|5571|5663|5903|6396|6472|6774|7157|7167|7386|7388|7415|8480|8604|8833|9377|9551|10059|10105|10606|11164|11315|2347…	ADSS2|ALDOA|APP|APRT|ATIC|ATP5F1A|ATP5F1B|ATP5F1C|ATP5F1D|ATP5F1E|ATP5PB|ATP5MC2|ATP5PF|ATP6V1B2|ATP7A|BAD|TSPO|CBFA2T3|CCNB1|CDK1|COX5B|COX7B|COX8A|COX15|CYC1|DGUOK|DLD|GALK1|HIF1A|HK3|HPRT1|INSR|LDHA|MSH2|ATP6|ND5|NDUFA2|NDUFA3|NDUFA5|NDUFA6|NDUFAB1|NDUFB1|NDUFB4|NDUFB8|NDUFB9|NDUFB10|NDUFC1|NDUFC2|NDUFS2|NDUFS3|NDUFV1|NDUFS4|NDUFS6|NDUFV3|OGDH|PFKFB2|PFKL|PGAM1|PGK1|PKM|PRKAA1|PRKAG1|PSEN1|RAN…	-17.8661	-20.4902	19_GO:0008152 metabolic process	0.352533	11.1838	0	12	0	0	-23.6882	4.47457
0	0	1	1	0	0	0	0	-4.46594	-14.1609	0	0	GO:0006091	M001100	2	0	522	124	2730	27994	4.54212	GO Biological Processes	19	generation of precursor metabolites and energy	2.43587	50|226|351|498|506|509|513|514|515|517|522|538|801|863|891|983|1329|1349|1351|1355|1535|1536|1537|1738|1743|2271|2548|2584|2936|2992|2997|3091|3101|3155|3416|3417|3418|3421|3643|3795|3939|4017|4190|4191|4436|4508|4540|4609|4695|4696|4698|4700|4706|4707|4710|4714|4715|4716|4717|4718|4720|4722|4723|4724|4726|4731|4967|5018|5208|5211|5223|5230|5260|5315|5499|5500|5562|5571|5663|5834|5903|6390|6396|6…	ACO2|ALDOA|APP|ATP5F1A|ATP5F1B|ATP5F1C|ATP5F1D|ATP5F1E|ATP5PB|ATP5MC2|ATP5PF|ATP7A|CALM1|CBFA2T3|CCNB1|CDK1|COX5B|COX7B|COX8A|COX15|CYBA|CYBB|CYC1|DLD|DLST|FH|GAA|GALK1|GSR|GYG1|GYS1|HIF1A|HK3|HMGCL|IDE|IDH1|IDH2|IDH3G|INSR|KHK|LDHA|LOXL2|MDH1|MDH2|MSH2|ATP6|ND5|MYC|NDUFA2|NDUFA3|NDUFA5|NDUFA6|NDUFAB1|NDUFB1|NDUFB4|NDUFB8|NDUFB9|NDUFB10|NDUFC1|NDUFC2|NDUFS2|NDUFS3|NDUFV1|NDUFS4|NDUFS6|NDUFV3|OGDH…	-17.8661	-20.488	19_GO:0008152 metabolic process	0.398524	10.8858	0	12	0	0	-23.6882	4.47457
0	0	1	1	0	1	0	0	-2.57773	-14.1693	0	-2.41704	GO:0046034	M001101	3	0	311	89	2730	27994	3.26007	GO Biological Processes	19	ATP metabolic process	2.93449	226|351|498|506|509|513|514|515|517|522|526|538|572|706|863|891|983|1329|1349|1351|1355|1537|1738|2584|3091|3101|3643|3939|4436|4508|4540|4695|4696|4698|4700|4706|4707|4710|4714|4715|4716|4717|4718|4720|4722|4723|4724|4726|4731|4967|5208|5211|5223|5230|5315|5562|5571|5663|5903|6396|6472|6774|7157|7167|7386|7388|7415|8480|8604|9377|9551|10059|10105|11164|11315|23479|29789|29796|51103|54541|56848|6…	ALDOA|APP|ATP5F1A|ATP5F1B|ATP5F1C|ATP5F1D|ATP5F1E|ATP5PB|ATP5MC2|ATP5PF|ATP6V1B2|ATP7A|BAD|TSPO|CBFA2T3|CCNB1|CDK1|COX5B|COX7B|COX8A|COX15|CYC1|DLD|GALK1|HIF1A|HK3|INSR|LDHA|MSH2|ATP6|ND5|NDUFA2|NDUFA3|NDUFA5|NDUFA6|NDUFAB1|NDUFB1|NDUFB4|NDUFB8|NDUFB9|NDUFB10|NDUFC1|NDUFC2|NDUFS2|NDUFS3|NDUFV1|NDUFS4|NDUFS6|NDUFV3|OGDH|PFKFB2|PFKL|PGAM1|PGK1|PKM|PRKAA1|PRKAG1|PSEN1|RANBP2|SEC13|SHMT2|STAT3|TP53|T…	-17.8601	-20.474	19_GO:0008152 metabolic process	0.339888	11.277	0	12	0	0	-23.6882	4.47457
0	1	1	1	0	1	0	-3.60101	-2.03037	-12.4418	0	-3.50149	GO:0006163	M011101	4	0	588	134	2730	27994	4.90842	GO Biological Processes	19	purine nucleotide metabolic process	2.33684	114|136|159|226|351|353|471|498|506|509|513|514|515|517|522|526|538|572|706|863|891|983|1329|1349|1351|1355|1537|1622|1716|1738|1743|2180|2181|2584|2639|2876|2954|2983|3091|3094|3101|3155|3251|3643|3704|3939|4436|4508|4521|4540|4695|4696|4698|4700|4706|4707|4710|4714|4715|4716|4717|4718|4720|4722|4723|4724|4726|4731|4832|4846|4860|4967|4976|5151|5166|5208|5211|5223|5230|5315|5562|5571|5634|5663|5…	ADCY8|ADORA2B|ADSS2|ALDOA|APP|APRT|ATIC|ATP5F1A|ATP5F1B|ATP5F1C|ATP5F1D|ATP5F1E|ATP5PB|ATP5MC2|ATP5PF|ATP6V1B2|ATP7A|BAD|TSPO|CBFA2T3|CCNB1|CDK1|COX5B|COX7B|COX8A|COX15|CYC1|DBI|DGUOK|DLD|DLST|ACSL1|ACSL3|GALK1|GCDH|GPX1|GSTZ1|GUCY1B1|HIF1A|HINT1|HK3|HMGCL|HPRT1|INSR|ITPA|LDHA|MSH2|ATP6|NUDT1|ND5|NDUFA2|NDUFA3|NDUFA5|NDUFA6|NDUFAB1|NDUFB1|NDUFB4|NDUFB8|NDUFB9|NDUFB10|NDUFC1|NDUFC2|NDUFS2|NDUFS3|N…	-17.7711	-20.377	19_GO:0008152 metabolic process	0.413486	10.7697	0	12	0	0	-23.6882	4.47457
0	0	0	1	0	0	0	0	0	-12.4561	0	0	R-HSA-68886	M000100	1	0	418	107	2730	27994	3.91941	Reactome Gene Sets	6	M Phase	2.62488	701|891|983|991|1063|1104|1453|2010|2801|3014|3320|3796|4000|4001|5048|5515|5527|5528|5529|5566|5595|5682|5685|5688|5689|5690|5692|5699|5700|5702|5705|5706|5707|5708|5714|5716|5720|5862|5903|5925|6396|6418|7846|8243|8294|8334|8337|8339|8345|8347|8349|8357|8362|8363|8364|8367|8480|8481|8655|8970|9212|9232|9662|9663|9700|9814|10112|10142|10540|10844|11064|11065|11116|23133|23354|23397|23592|25906|2…	BUB1B|CCNB1|CDK1|CDC20|CENPF|RCC1|CSNK1D|EMD|GOLGA2|H2AX|HSP90AA1|KIF2A|LMNA|LMNB1|PAFAH1B1|PPP2CA|PPP2R5C|PPP2R5D|PPP2R5E|PRKACA|MAPK3|PSMA1|PSMA4|PSMA7|PSMB1|PSMB2|PSMB4|PSMB10|PSMC1|PSMC3|PSMC5|PSMC6|PSMD1|PSMD2|PSMD8|PSMD10|PSME1|RAB2A|RANBP2|RB1|SEC13|SET|TUBA1A|SMC1A|H4C9|H2AC6|H2AC18|H2BC8|H2BC9|H2BC4|H2BC21|H3C10|H4C12|H4C11|H4C3|H4C5|RAE1|OFD1|DYNLL1|H2BC11|AURKB|PTTG1|CEP135|LPIN2|ESPL1…	-17.7501	-20.3482		0.371404	11.0027	0	8	0	0	-27.3591	3.6495
0	1	1	1	0	1	0	-2.44214	-3.99998	-10.6004	0	-3.26003	GO:0090407	M011101	4	0	696	150	2730	27994	5.49451	GO Biological Processes	19	organophosphate biosynthetic process	2.20996	114|136|159|226|336|351|353|471|498|506|509|513|514|515|517|522|824|863|1201|1329|1537|1609|1716|1738|1798|1854|2171|2180|2181|2224|2358|2539|2584|2639|2852|2954|2983|3074|3091|3101|3251|3417|3418|3422|3643|3707|3939|4508|4534|4832|4846|4860|4952|4967|5155|5166|5208|5211|5223|5230|5281|5287|5294|5315|5321|5336|5562|5571|5634|5663|5743|5903|6305|6319|6396|6774|7083|7086|7167|7298|7378|7415|8394|83…	ADCY8|ADORA2B|ADSS2|ALDOA|APOA2|APP|APRT|ATIC|ATP5F1A|ATP5F1B|ATP5F1C|ATP5F1D|ATP5F1E|ATP5PB|ATP5MC2|ATP5PF|CAPN2|CBFA2T3|CLN3|COX5B|CYC1|DGKQ|DGUOK|DLD|DPAGT1|DUT|FABP5|ACSL1|ACSL3|FDPS|FPR2|G6PD|GALK1|GCDH|GPER1|GSTZ1|GUCY1B1|HEXB|HIF1A|HK3|HPRT1|IDH1|IDH2|IDI1|INSR|ITPKB|LDHA|ATP6|MTM1|NME3|NOS3|PNP|OCRL|OGDH|PDGFB|PDK4|PFKFB2|PFKL|PGAM1|PGK1|PIGF|PIK3C2B|PIK3CG|PKM|PLA2G4A|PLCG2|PRKAA1|PRKAG1…	-17.6751	-20.2655	19_GO:0008152 metabolic process	0.436126	10.6259	0	18	1	1	-20.2655	2.70711
0	1	1	1	0	1	0	-2.73859	-2.26019	-13.4126	0	-2.67241	GO:0009167	M011101	4	0	348	95	2730	27994	3.47985	GO Biological Processes	19	purine ribonucleoside monophosphate metabolic process	2.79928	159|226|351|353|471|498|506|509|513|514|515|517|522|526|538|572|706|863|891|983|1329|1349|1351|1355|1537|1738|2584|3091|3101|3251|3643|3939|4436|4508|4540|4695|4696|4698|4700|4706|4707|4710|4714|4715|4716|4717|4718|4720|4722|4723|4724|4726|4731|4967|5208|5211|5223|5230|5315|5562|5571|5663|5903|6396|6472|6774|7157|7167|7386|7388|7415|8480|8604|8833|9377|9551|10059|10105|10606|11164|11315|23479|297…	ADSS2|ALDOA|APP|APRT|ATIC|ATP5F1A|ATP5F1B|ATP5F1C|ATP5F1D|ATP5F1E|ATP5PB|ATP5MC2|ATP5PF|ATP6V1B2|ATP7A|BAD|TSPO|CBFA2T3|CCNB1|CDK1|COX5B|COX7B|COX8A|COX15|CYC1|DLD|GALK1|HIF1A|HK3|HPRT1|INSR|LDHA|MSH2|ATP6|ND5|NDUFA2|NDUFA3|NDUFA5|NDUFA6|NDUFAB1|NDUFB1|NDUFB4|NDUFB8|NDUFB9|NDUFB10|NDUFC1|NDUFC2|NDUFS2|NDUFS3|NDUFV1|NDUFS4|NDUFS6|NDUFV3|OGDH|PFKFB2|PFKL|PGAM1|PGK1|PKM|PRKAA1|PRKAG1|PSEN1|RANBP2|SE…	-17.6376	-20.2205	19_GO:0008152 metabolic process	0.350758	11.1027	0	12	0	0	-23.6882	4.47457
0	0	1	1	0	1	0	0	-2.94589	-12.9788	0	-3.31396	ko05010	M001101	3	0	171	62	2730	27994	2.27106	KEGG Pathway	24	Alzheimer's disease	3.7179	322|351|355|498|506|509|513|514|515|517|522|572|801|824|840|842|1020|1329|1349|1351|1537|2776|2905|3028|3416|3553|3709|3710|4311|4508|4695|4696|4698|4700|4706|4707|4710|4714|4715|4716|4717|4718|4720|4722|4723|4724|4726|4731|5331|5532|5595|5663|5664|6390|7132|7386|7388|8851|9377|23621|29796|51107	APBB1|APP|FAS|ATP5F1A|ATP5F1B|ATP5F1C|ATP5F1D|ATP5F1E|ATP5PB|ATP5MC2|ATP5PF|BAD|CALM1|CAPN2|CASP7|CASP9|CDK5|COX5B|COX7B|COX8A|CYC1|GNAQ|GRIN2C|HSD17B10|IDE|IL1B|ITPR2|ITPR3|MME|ATP6|NDUFA2|NDUFA3|NDUFA5|NDUFA6|NDUFAB1|NDUFB1|NDUFB4|NDUFB8|NDUFB9|NDUFB10|NDUFC1|NDUFC2|NDUFS2|NDUFS3|NDUFV1|NDUFS4|NDUFS6|NDUFV3|PLCB3|PPP3CB|MAPK3|PSEN1|PSEN2|SDHB|TNFRSF1A|UQCRFS1|UQCRH|CDK5R1|COX5A|BACE1|UQCR10|APH…	-17.6125	-20.1879		0.285131	11.7188	0	12	0	0	-23.6882	4.47457
0	0	1	1	0	0	0	0	-5.7698	-12.2905	0	0	GO:0016236	M001100	2	0	315	89	2730	27994	3.26007	GO Biological Processes	19	macroautophagy	2.89722	141|154|526|529|533|1020|1201|2629|3091|3162|3964|4534|5287|5562|5564|5566|5571|5595|5663|5768|5899|6009|6829|7157|7248|7251|7415|7416|7879|8655|8851|8878|9114|9140|9474|9517|9550|9559|9804|9868|9927|10133|10193|10452|10542|10670|23001|23192|23232|23241|23400|23411|23557|23673|25782|25851|26073|27243|28956|29110|29978|29979|51160|54463|55054|55187|55254|55626|55737|55763|56893|56993|58533|63894|6…	ADPRH|ADRB2|ATP6V1B2|ATP6V1E1|ATP6V0B|CDK5|CLN3|GBA|HIF1A|HMOX1|LGALS8|MTM1|PIK3C2B|PRKAA1|PRKAB1|PRKACA|PRKAG1|MAPK3|PSEN1|QSOX1|RALB|RHEB|SUPT5H|TP53|TSC1|TSG101|VCP|VDAC1|RAB7A|DYNLL1|CDK5R1|SQSTM1|ATP6V0D1|ATG12|ATG5|SPTLC2|ATP6V1G1|VPS26A|TOMM20|TOMM70|MFN2|OPTN|RNF41|TOMM40|LAMTOR5|RRAGA|WDFY3|ATG4B|TBC1D12|PACS2|ATP13A2|SIRT1|SNAPIN|STX12|RAB3GAP2|TECPR1|POLDIP2|CHMP2A|LAMTOR2|TBK1|UBQLN2|…	-17.4972	-20.0653	19_GO:0008152 metabolic process	0.339888	11.1315	0	13	0	0	-23.562	3.14618
0	1	1	1	0	1	0	-3.20345	-2.1523	-13.0921	0	-2.55805	GO:0009161	M011101	4	0	362	97	2730	27994	3.55311	GO Biological Processes	19	ribonucleoside monophosphate metabolic process	2.74768	159|226|351|353|471|498|506|509|513|514|515|517|522|526|538|572|706|863|891|983|1329|1349|1351|1355|1537|1738|2584|3091|3101|3251|3643|3939|4436|4508|4540|4695|4696|4698|4700|4706|4707|4710|4714|4715|4716|4717|4718|4720|4722|4723|4724|4726|4731|4967|5208|5211|5223|5230|5315|5562|5571|5634|5663|5903|6396|6472|6774|7157|7167|7378|7386|7388|7415|8480|8604|8833|9377|9551|10059|10105|10606|11164|11315…	ADSS2|ALDOA|APP|APRT|ATIC|ATP5F1A|ATP5F1B|ATP5F1C|ATP5F1D|ATP5F1E|ATP5PB|ATP5MC2|ATP5PF|ATP6V1B2|ATP7A|BAD|TSPO|CBFA2T3|CCNB1|CDK1|COX5B|COX7B|COX8A|COX15|CYC1|DLD|GALK1|HIF1A|HK3|HPRT1|INSR|LDHA|MSH2|ATP6|ND5|NDUFA2|NDUFA3|NDUFA5|NDUFA6|NDUFAB1|NDUFB1|NDUFB4|NDUFB8|NDUFB9|NDUFB10|NDUFC1|NDUFC2|NDUFS2|NDUFS3|NDUFV1|NDUFS4|NDUFS6|NDUFV3|OGDH|PFKFB2|PFKL|PGAM1|PGK1|PKM|PRKAA1|PRKAG1|PRPS2|PSEN1|RAN…	-17.4457	-20.0066	19_GO:0008152 metabolic process	0.354297	11.0018	0	12	0	0	-23.6882	4.47457
0	1	1	1	0	1	0	-2.24591	-2.85907	-13.9094	0	-2.18895	GO:0009205	M011101	4	0	340	93	2730	27994	3.40659	GO Biological Processes	19	purine ribonucleoside triphosphate metabolic process	2.80483	226|351|498|506|509|513|514|515|517|522|526|538|572|706|863|891|983|1329|1349|1351|1355|1537|1738|2584|3091|3101|3643|3704|3939|4436|4508|4540|4695|4696|4698|4700|4706|4707|4710|4714|4715|4716|4717|4718|4720|4722|4723|4724|4726|4731|4832|4967|4976|5208|5211|5223|5230|5315|5562|5571|5663|5903|6396|6472|6774|7157|7167|7386|7388|7415|8480|8604|9054|9377|9551|10059|10105|11164|11315|23479|29789|29796…	ALDOA|APP|ATP5F1A|ATP5F1B|ATP5F1C|ATP5F1D|ATP5F1E|ATP5PB|ATP5MC2|ATP5PF|ATP6V1B2|ATP7A|BAD|TSPO|CBFA2T3|CCNB1|CDK1|COX5B|COX7B|COX8A|COX15|CYC1|DLD|GALK1|HIF1A|HK3|INSR|ITPA|LDHA|MSH2|ATP6|ND5|NDUFA2|NDUFA3|NDUFA5|NDUFA6|NDUFAB1|NDUFB1|NDUFB4|NDUFB8|NDUFB9|NDUFB10|NDUFC1|NDUFC2|NDUFS2|NDUFS3|NDUFV1|NDUFS4|NDUFS6|NDUFV3|NME3|OGDH|OPA1|PFKFB2|PFKL|PGAM1|PGK1|PKM|PRKAA1|PRKAG1|PSEN1|RANBP2|SEC13|SHM…	-17.3184	-19.8723	19_GO:0008152 metabolic process	0.347178	11.0066	0	12	0	0	-23.6882	4.47457
0	1	1	1	0	1	0	-3.88114	-2.24134	-12.251	0	-3.25973	GO:0072521	M011101	4	0	622	138	2730	27994	5.05495	GO Biological Processes	19	purine-containing compound metabolic process	2.27505	114|136|159|226|351|353|471|498|506|509|513|514|515|517|522|526|538|572|706|863|891|983|1329|1349|1351|1355|1537|1622|1716|1738|1743|1806|2180|2181|2584|2639|2876|2954|2983|3091|3094|3101|3155|3251|3643|3704|3939|4436|4508|4521|4540|4695|4696|4698|4700|4706|4707|4710|4714|4715|4716|4717|4718|4720|4722|4723|4724|4726|4731|4832|4846|4860|4967|4976|5151|5166|5208|5211|5223|5230|5315|5562|5571|5634|5…	ADCY8|ADORA2B|ADSS2|ALDOA|APP|APRT|ATIC|ATP5F1A|ATP5F1B|ATP5F1C|ATP5F1D|ATP5F1E|ATP5PB|ATP5MC2|ATP5PF|ATP6V1B2|ATP7A|BAD|TSPO|CBFA2T3|CCNB1|CDK1|COX5B|COX7B|COX8A|COX15|CYC1|DBI|DGUOK|DLD|DLST|DPYD|ACSL1|ACSL3|GALK1|GCDH|GPX1|GSTZ1|GUCY1B1|HIF1A|HINT1|HK3|HMGCL|HPRT1|INSR|ITPA|LDHA|MSH2|ATP6|NUDT1|ND5|NDUFA2|NDUFA3|NDUFA5|NDUFA6|NDUFAB1|NDUFB1|NDUFB4|NDUFB8|NDUFB9|NDUFB10|NDUFC1|NDUFC2|NDUFS2|NDU…	-17.3097	-19.8566	19_GO:0008152 metabolic process	0.419289	10.5712	0	12	0	0	-23.6882	4.47457
1	0	0	1	1	1	-4.92797	0	0	-5.95341	-2.22345	-2.2353	GO:0002696	M100111	4	0	406	104	2730	27994	3.80952	GO Biological Processes	19	positive regulation of leukocyte activation	2.62669	136|572|604|695|864|914|921|959|961|972|975|1445|1960|2207|2319|2323|2885|3113|3142|3494|3495|3500|3507|3514|3553|3566|3586|3594|3600|3684|3689|3707|3916|3956|4192|4208|4436|4860|5062|5170|5321|5588|5879|6347|6348|6375|6541|6659|6666|7037|7099|7158|7468|7535|7704|8723|8740|8876|8943|9092|9402|9580|10125|10333|10385|10666|10808|11126|11151|22890|22914|28386|28391|28409|28410|28412|28414|28424|2844…	ADORA2B|BAD|BCL6|BTK|RUNX3|CD2|CD5|CD40LG|CD47|CD74|CD81|CSK|EGR3|FCER1G|FLOT2|FLT3LG|GRB2|HLA-DPA1|HLX|IGHA2|IGHD|IGHG1|IGHM|IGKC|IL1B|IL4R|IL10|IL12RB1|IL15|ITGAM|ITGB2|ITPKB|LAMP1|LGALS1|MDK|MEF2C|MSH2|PNP|PAK2|PDPK1|PLA2G4A|PRKCQ|RAC1|CCL2|CCL3|XCL1|SLC7A1|SOX4|SOX12|TFRC|TLR4|TP53BP1|NSD2|ZAP70|ZBTB16|SNX4|TNFSF14|VNN1|AP3D1|SART1|GRAP2|SOX13|RASGRP1|TLR6|BTN2A2|CD226|HSPH1|CD160|CORO1A|ZBTB…	-17.2778	-19.8179	19_GO:0002376 immune system process	0.36637	10.8534	0	3	0	0	-33.3218	3.00939
0	1	1	1	0	1	0	-3.37373	-2.26748	-12.1195	0	-3.28142	GO:0009150	M011101	4	0	547	126	2730	27994	4.61538	GO Biological Processes	19	purine ribonucleotide metabolic process	2.36203	114|159|226|351|353|471|498|506|509|513|514|515|517|522|526|538|572|706|863|891|983|1329|1349|1351|1355|1537|1622|1738|1743|2180|2181|2584|2639|2954|2983|3091|3094|3101|3155|3251|3643|3704|3939|4436|4508|4540|4695|4696|4698|4700|4706|4707|4710|4714|4715|4716|4717|4718|4720|4722|4723|4724|4726|4731|4832|4967|4976|5151|5166|5208|5211|5223|5230|5315|5562|5571|5663|5903|6095|6319|6396|6472|6774|7157|…	ADCY8|ADSS2|ALDOA|APP|APRT|ATIC|ATP5F1A|ATP5F1B|ATP5F1C|ATP5F1D|ATP5F1E|ATP5PB|ATP5MC2|ATP5PF|ATP6V1B2|ATP7A|BAD|TSPO|CBFA2T3|CCNB1|CDK1|COX5B|COX7B|COX8A|COX15|CYC1|DBI|DLD|DLST|ACSL1|ACSL3|GALK1|GCDH|GSTZ1|GUCY1B1|HIF1A|HINT1|HK3|HMGCL|HPRT1|INSR|ITPA|LDHA|MSH2|ATP6|ND5|NDUFA2|NDUFA3|NDUFA5|NDUFA6|NDUFAB1|NDUFB1|NDUFB4|NDUFB8|NDUFB9|NDUFB10|NDUFC1|NDUFC2|NDUFS2|NDUFS3|NDUFV1|NDUFS4|NDUFS6|NDUFV…	-17.0691	-19.6024	19_GO:0008152 metabolic process	0.40157	10.5752	0	12	0	0	-23.6882	4.47457
0	1	1	1	0	1	0	-3.57267	-6.53916	-7.55072	0	-6.0336	GO:0009896	M011101	4	0	453	111	2730	27994	4.06593	GO Biological Processes	19	positive regulation of catabolic process	2.51262	154|336|351|572|580|581|754|863|975|991|1027|1191|1374|1453|1642|2309|2629|3091|3162|3184|3297|3300|3320|3416|3553|3643|4210|4287|4478|4898|4905|5045|5208|5562|5595|5663|5700|5716|5770|5886|5899|5987|6449|6642|6790|6829|7128|7248|7415|7832|7879|7917|8078|8312|8450|8570|8975|9337|9517|9781|9927|10133|10140|10193|10221|10236|10297|10524|10645|11059|11236|11315|23163|23192|23411|23530|25782|25793|25…	ADRB2|APOA2|APP|BAD|BARD1|BAX|PTTG1IP|CBFA2T3|CD81|CDC20|CDKN1B|CLU|CPT1A|CSNK1D|DDB1|FOXO3|GBA|HIF1A|HMOX1|HNRNPD|HSF1|DNAJB2|HSP90AA1|IDE|IL1B|INSR|MEFV|ATXN3|MSN|NRDC|NSF|FURIN|PFKFB2|PRKAA1|MAPK3|PSEN1|PSMC1|PSMD10|PTPN1|RAD23A|RALB|TRIM27|SGTA|SNX1|AURKA|SUPT5H|TNFAIP3|TSC1|VCP|BTG2|RAB7A|BAG6|USP5|AXIN1|CUL4B|KHSRP|USP13|CNOT8|SPTLC2|RNF144A|MFN2|OPTN|TOB1|RNF41|TRIB1|HNRNPR|APC2|KAT5|CAMKK…	-16.968	-19.4947	19_GO:0048518 positive regulation of biological process	0.377994	10.6695	0	4	0	0	-32.6005	2.87429
0	1	1	1	0	1	0	-2.20168	-2.80295	-13.535	0	-2.1451	GO:0009199	M011101	4	0	346	93	2730	27994	3.40659	GO Biological Processes	19	ribonucleoside triphosphate metabolic process	2.75619	226|351|498|506|509|513|514|515|517|522|526|538|572|706|863|891|983|1329|1349|1351|1355|1537|1738|2584|3091|3101|3643|3704|3939|4436|4508|4540|4695|4696|4698|4700|4706|4707|4710|4714|4715|4716|4717|4718|4720|4722|4723|4724|4726|4731|4832|4967|4976|5208|5211|5223|5230|5315|5562|5571|5663|5903|6396|6472|6774|7157|7167|7386|7388|7415|8480|8604|9054|9377|9551|10059|10105|11164|11315|23479|29789|29796…	ALDOA|APP|ATP5F1A|ATP5F1B|ATP5F1C|ATP5F1D|ATP5F1E|ATP5PB|ATP5MC2|ATP5PF|ATP6V1B2|ATP7A|BAD|TSPO|CBFA2T3|CCNB1|CDK1|COX5B|COX7B|COX8A|COX15|CYC1|DLD|GALK1|HIF1A|HK3|INSR|ITPA|LDHA|MSH2|ATP6|ND5|NDUFA2|NDUFA3|NDUFA5|NDUFA6|NDUFAB1|NDUFB1|NDUFB4|NDUFB8|NDUFB9|NDUFB10|NDUFC1|NDUFC2|NDUFS2|NDUFS3|NDUFV1|NDUFS4|NDUFS6|NDUFV3|NME3|OGDH|OPA1|PFKFB2|PFKL|PGAM1|PGK1|PKM|PRKAA1|PRKAG1|PSEN1|RANBP2|SEC13|SHM…	-16.7865	-19.3066	19_GO:0008152 metabolic process	0.347178	10.8052	0	12	0	0	-23.6882	4.47457
0	0	0	1	0	0	0	0	0	-10.8456	0	0	GO:0045786	M000100	1	0	638	139	2730	27994	5.09158	GO Biological Processes	19	negative regulation of cell cycle	2.23407	322|580|581|604|701|864|891|983|990|991|1020|1025|1027|1028|1029|1032|1033|1063|1432|1869|1876|2124|2273|2305|2852|3014|3398|3586|4088|4436|4609|4682|4683|4998|5546|5562|5564|5566|5571|5573|5682|5685|5688|5689|5690|5692|5699|5700|5702|5705|5706|5707|5708|5714|5716|5720|5743|5810|5883|5888|5925|5928|6009|6118|6300|6347|6659|6790|7029|7128|7157|7158|7251|7508|7832|8260|8454|8555|8682|8851|9212|9232…	APBB1|BARD1|BAX|BCL6|BUB1B|RUNX3|CCNB1|CDK1|CDC6|CDC20|CDK5|CDK9|CDKN1B|CDKN1C|CDKN2A|CDKN2D|CDKN3|CENPF|MAPK14|E2F1|E2F6|EVI2B|FHL1|FOXM1|GPER1|H2AX|ID2|IL10|SMAD3|MSH2|MYC|NUBP1|NBN|ORC1|PRCC|PRKAA1|PRKAB1|PRKACA|PRKAG1|PRKAR1A|PSMA1|PSMA4|PSMA7|PSMB1|PSMB2|PSMB4|PSMB10|PSMC1|PSMC3|PSMC5|PSMC6|PSMD1|PSMD2|PSMD8|PSMD10|PSME1|PTGS2|RAD1|RAD9A|RAD51|RB1|RBBP4|RHEB|RPA2|MAPK12|CCL2|SOX4|AURKA|TFDP2…	-16.7425	-19.2499	19_GO:0048519 negative regulation of biological process	0.420724	10.3652	0	19	1	1	-19.2499	3.08397
0	1	1	1	0	1	0	-3.2639	-2.17754	-11.8912	0	-3.17263	GO:0009259	M011101	4	0	562	127	2730	27994	4.65201	GO Biological Processes	19	ribonucleotide metabolic process	2.31723	114|159|226|351|353|471|498|506|509|513|514|515|517|522|526|538|572|706|863|891|983|1329|1349|1351|1355|1537|1622|1738|1743|2180|2181|2584|2639|2954|2983|3091|3094|3101|3155|3251|3643|3704|3939|4436|4508|4540|4695|4696|4698|4700|4706|4707|4710|4714|4715|4716|4717|4718|4720|4722|4723|4724|4726|4731|4832|4967|4976|5151|5166|5208|5211|5223|5230|5315|5562|5571|5663|5903|6095|6319|6396|6472|6774|7157|…	ADCY8|ADSS2|ALDOA|APP|APRT|ATIC|ATP5F1A|ATP5F1B|ATP5F1C|ATP5F1D|ATP5F1E|ATP5PB|ATP5MC2|ATP5PF|ATP6V1B2|ATP7A|BAD|TSPO|CBFA2T3|CCNB1|CDK1|COX5B|COX7B|COX8A|COX15|CYC1|DBI|DLD|DLST|ACSL1|ACSL3|GALK1|GCDH|GSTZ1|GUCY1B1|HIF1A|HINT1|HK3|HMGCL|HPRT1|INSR|ITPA|LDHA|MSH2|ATP6|ND5|NDUFA2|NDUFA3|NDUFA5|NDUFA6|NDUFAB1|NDUFB1|NDUFB4|NDUFB8|NDUFB9|NDUFB10|NDUFC1|NDUFC2|NDUFS2|NDUFS3|NDUFV1|NDUFS4|NDUFS6|NDUFV…	-16.511	-19.0121	19_GO:0008152 metabolic process	0.403083	10.3695	0	12	0	0	-23.6882	4.47457
1	0	0	1	0	1	-2.53685	0	0	-4.26211	0	-12.6351	GO:0008380	M100101	3	0	487	115	2730	27994	4.21245	GO Biological Processes	19	RNA splicing	2.42143	708|1477|1665|2483|2962|3181|3183|3184|3189|3190|3192|3958|4236|4670|4686|4809|5093|5094|5434|5438|5515|5546|5725|5936|6100|6421|6627|6637|6651|6732|7009|7375|7737|8175|8189|8227|8559|8570|8683|8996|9092|9129|9360|9589|9775|10081|10084|10180|10189|10236|10250|10262|10284|10285|10286|10291|10419|10521|10569|10713|10922|10929|11100|11171|11338|22913|22927|23064|23076|23091|23398|23450|23517|23524|2…	C1QBP|CSTF1|DHX15|FRG1|GTF2F1|HNRNPA2B1|HNRNPC|HNRNPD|HNRNPH3|HNRNPK|HNRNPU|LGALS3|MFAP1|HNRNPM|NCBP1|SNU13|PCBP1|PCBP2|POLR2E|POLR2I|PPP2CA|PRCC|PTBP1|RBM4|RP9|SFPQ|SNRPA1|SNRPG|SON|SRPK1|TMBIM6|USP4|RNF113A|SF3A2|SYMPK|AKAP17A|PRPF18|KHSRP|SRSF9|NOL3|SART1|PRPF3|PPIG|WTAP|EIF4A3|PDCD7|PQBP1|RBM6|ALYREF|HNRNPR|SRRM1|SF3B4|SAP18|SMNDC1|BCAS2|SF3A1|PRMT5|DDX17|SLU7|USP39|FASTK|SRSF8|HNRNPUL1|STRAP…	-16.329	-18.824	19_GO:0008152 metabolic process	0.384451	10.4021	0	15	0	0	-22.387	2.6181
0	1	0	1	0	0	0	-2.13843	0	-9.96025	0	0	R-HSA-5653656	M010100	2	0	673	143	2730	27994	5.2381	Reactome Gene Sets	6	Vesicle-mediated transport	2.17883	71|154|351|409|662|801|829|830|832|917|950|966|1173|1175|1211|1213|1314|1453|1522|1856|1861|2017|2153|2512|2589|2664|2665|2799|2801|2885|3040|3043|3320|3512|3796|4074|4121|4124|4905|4952|5048|5050|5321|5564|5571|5872|5873|5878|5879|5898|6272|6305|6396|6399|6453|6678|6836|6844|7037|7109|7248|7251|7846|7879|8398|8533|8578|8655|8675|8677|8729|8775|8907|8976|9230|9363|9382|9610|9712|9871|10000|10092|…	ACTG1|ADRB2|APP|ARRB2|BNIP1|CALM1|CAPZA1|CAPZA2|CAPZB|CD3G|SCARB2|CD59|AP2M1|AP2S1|CLTA|CLTC|COPA|CSNK1D|CTSZ|DVL2|TOR1A|CTTN|F5|FTL|GALNT1|GDI1|GDI2|GNS|GOLGA2|GRB2|HBA2|HBB|HSP90AA1|JCHAIN|KIF2A|M6PR|MAN1A1|MAN2A1|NSF|OCRL|PAFAH1B1|PAFAH1B3|PLA2G4A|PRKAB1|PRKAG1|RAB13|RAB27A|RAB5C|RAC1|RALA|SORT1|SBF1|SEC13|TRAPPC2|ITSN1|SPARC|SURF4|VAMP2|TFRC|TRAPPC10|TSC1|TSG101|TUBA1A|RAB7A|PLA2G6|COPS3|SCAR…	-16.2634	-18.7524		0.426405	10.1757	0	20	1	1	-18.7524	2.38797
0	0	1	1	0	0	0	0	-2.94204	-7.15782	0	0	GO:0034660	M001100	2	0	580	129	2730	27994	4.72527	GO Biological Processes	19	ncRNA metabolic process	2.28068	283|705|1025|2068|2091|2193|2483|2962|2975|3028|3035|3181|4088|4234|4603|4677|4686|4790|4809|5393|5434|5438|6135|6155|6202|6598|6741|6774|6877|6897|6949|7157|7702|7737|8270|8565|8568|8570|8602|8886|9045|9092|9188|9775|10171|10352|10412|10436|10521|10775|10885|11224|22984|23076|23223|23246|23438|23517|23536|25821|25917|27044|27292|29081|51010|51013|51077|51093|51106|51118|51119|51504|51575|51605|5…	ANG|BYSL|CDK9|ERCC2|FBL|FARSA|FRG1|GTF2F1|GTF3C1|HSD17B10|HARS1|HNRNPA2B1|SMAD3|METTL1|MYBL1|NARS1|NCBP1|NFKB1|SNU13|EXOSC9|POLR2E|POLR2I|RPL11|RPL27|RPS8|SMARCB1|SSB|STAT3|TAF5|TARS1|TCOF1|TP53|ZNF143|RNF113A|LAGE3|YARS1|RRP1|KHSRP|NOP14|DDX18|RPL14|SART1|DDX21|EIF4A3|RCL1|WARS2|NSA2|EMG1|DDX17|POP4|WDR3|RPL35|PDCD11|RRP1B|RRP12|BOP1|HARS2|MTREX|ADAT1|MTO1|THUMPD3|SND1|DIMT1|METTL5|EXOSC3|EXOSC1…	-16.2042	-18.6871	19_GO:0008152 metabolic process	0.406089	10.2453	0	6	0	0	-30.33	3.58897
0	0	0	1	0	1	0	0	0	-14.1736	0	-3.08415	GO:0045333	M000101	2	0	187	63	2730	27994	2.30769	GO Biological Processes	19	cellular respiration	3.45463	50|513|863|891|983|1329|1349|1351|1355|1537|1738|1743|2271|3091|3416|3417|3418|3421|4190|4191|4540|4695|4696|4698|4700|4706|4707|4710|4714|4715|4716|4717|4718|4720|4722|4723|4724|4726|4731|4967|5018|6390|6472|7386|7388|7415|8604|8802|9377|11315|23410|23479|23530|27166|29796|51103|56181|79751|80219|84883|113115|388753|100128525	ACO2|ATP5F1D|CBFA2T3|CCNB1|CDK1|COX5B|COX7B|COX8A|COX15|CYC1|DLD|DLST|FH|HIF1A|IDE|IDH1|IDH2|IDH3G|MDH1|MDH2|ND5|NDUFA2|NDUFA3|NDUFA5|NDUFA6|NDUFAB1|NDUFB1|NDUFB4|NDUFB8|NDUFB9|NDUFB10|NDUFC1|NDUFC2|NDUFS2|NDUFS3|NDUFV1|NDUFS4|NDUFS6|NDUFV3|OGDH|OXA1L|SDHB|SHMT2|UQCRFS1|UQCRH|VCP|SLC25A12|SUCLG1|COX5A|PARK7|SIRT3|ISCU|NNT|PRELID1|UQCR10|NDUFAF1|MTFR1L|SLC25A22|COQ10B|AIFM2|MTFR2|COA6|UQCRFS1P1	-16.1289	-18.606	19_GO:0008152 metabolic process	0.287368	11.0709	0	12	0	0	-23.6882	4.47457
1	1	1	1	1	1	-6.10386	-3.31547	-3.7153	-2.5904	-3.57707	-4.38184	GO:0042110	M111111	6	0	484	114	2730	27994	4.17582	GO Biological Processes	19	T cell activation	2.41525	135|383|538|572|581|604|634|639|864|914|917|921|924|944|959|960|961|972|975|977|1445|1650|1958|1960|2000|2207|2281|2319|2841|2885|2934|3077|3111|3113|3140|3142|3553|3566|3586|3594|3600|3707|3956|3958|4063|4088|4192|4478|4860|5062|5170|5294|5532|5573|5588|5663|5699|5734|5873|5879|6095|6097|6347|6375|6541|6659|6666|6722|6774|6932|7037|7157|7248|7471|7535|7704|7855|8740|8876|8943|9092|9402|9474|9580…	ADORA2A|ARG1|ATP7A|BAD|BAX|BCL6|CEACAM1|PRDM1|RUNX3|CD2|CD3G|CD5|CD7|TNFSF8|CD40LG|CD44|CD47|CD74|CD81|CD151|CSK|DDOST|EGR1|EGR3|ELF4|FCER1G|FKBP1B|FLOT2|GPR18|GRB2|GSN|HFE|HLA-DOA|HLA-DPA1|MR1|HLX|IL1B|IL4R|IL10|IL12RB1|IL15|ITPKB|LGALS1|LGALS3|LY9|SMAD3|MDK|MSN|PNP|PAK2|PDPK1|PIK3CG|PPP3CB|PRKAR1A|PRKCQ|PSEN1|PSMB10|PTGER4|RAB27A|RAC1|RORA|RORC|CCL2|XCL1|SLC7A1|SOX4|SOX12|SRF|STAT3|TCF7|TFRC|TP…	-16.1027	-18.5739	19_GO:0002376 immune system process	0.382849	10.3244	0	3	0	0	-33.3218	3.00939
1	0	1	1	0	0	-2.07765	0	-2.39644	-7.31693	0	0	GO:0051640	M101100	3	0	738	152	2730	27994	5.56777	GO Biological Processes	19	organelle localization	2.11198	135|136|537|695|891|966|983|1020|1063|1201|1453|1522|1861|2153|2207|2242|2801|3091|3162|3192|3320|3566|3800|3916|3993|4134|4534|4599|4600|4682|4905|4976|5048|5170|5294|5566|5663|5664|5872|5873|5899|5903|5908|6059|6396|6399|6790|6809|6843|6844|7109|7462|7846|7879|8417|8481|8655|8675|8677|8723|8729|8775|8936|8943|8976|9212|9230|9368|9482|9498|9657|9662|9700|9814|9871|9900|9927|9928|10015|10059|1009…	ADORA2A|ADORA2B|ATP6AP1|BTK|CCNB1|CD59|CDK1|CDK5|CENPF|CLN3|CSNK1D|CTSZ|TOR1A|F5|FCER1G|FES|GOLGA2|HIF1A|HMOX1|HNRNPU|HSP90AA1|IL4R|KIF5C|LAMP1|LLGL2|MAP4|MTM1|MX1|MX2|NUBP1|NSF|OPA1|PAFAH1B1|PDPK1|PIK3CG|PRKACA|PSEN1|PSEN2|RAB13|RAB27A|RALB|RANBP2|RAP1B|ABCE1|SEC13|TRAPPC2|AURKA|STX3|VAMP1|VAMP2|TRAPPC10|LAT2|TUBA1A|RAB7A|STX7|OFD1|DYNLL1|STX16|STX10|SNX4|GBF1|NAPA|WASF1|AP3D1|WASL|AURKB|RAB11B|…	-16.1014	-18.5668	19_GO:0051179 localization	0.438853	10.0635	0	21	1	1	-18.5668	2.11198
0	0	0	1	0	0	0	0	0	-18.5519	0	0	GO:0038093	M000100	1	0	241	60	1872	27994	3.20513	GO Biological Processes	19	Fc receptor signaling pathway	3.723	71|695|1147|2207|2209|2885|3500|3514|5532|5685|5688|5689|5690|5700|5702|5705|5706|5707|5708|5714|5716|5720|5879|6464|7462|8454|8976|9402|10092|10094|10095|10097|10454|10552|23191|23291|28299|28424|28442|28452|28454|28461|28815|28820|28823|28825|28881|28883|28903|28907|28908|28912|28913|28920|28921|28938|28940|55198|55845|147179	ACTG1|BTK|CHUK|FCER1G|FCGR1A|GRB2|IGHG1|IGKC|PPP3CB|PSMA4|PSMA7|PSMB1|PSMB2|PSMC1|PSMC3|PSMC5|PSMC6|PSMD1|PSMD2|PSMD8|PSMD10|PSME1|RAC1|SHC1|LAT2|CUL1|WASL|GRAP2|ARPC5|ARPC3|ARPC1B|ACTR2|TAB1|ARPC1A|CYFIP1|FBXW11|IGKV1-5|IGHV3-48|IGHV3-23|IGHV3-7|IGHV2-70|IGHV1-69|IGLV2-14|IGLV1-51|IGLV1-44|IGLV1-40|IGKV2D-30|IGKV2D-28|IGKV1D-12|IGKV5-2|IGKV4-1|IGKV3-20|IGKV3-15|IGKV2-29|IGKV2-28|IGKV1-16|IGKV1-1…	-15.5481	-18.5519	19_GO:0002376 immune system process	0.407095	11.3652	0	17	0	0	-20.6445	4.66652
1	1	0	1	1	1	-2.1139	-2.18895	0	-8.06717	-3.46554	-2.12309	GO:1903706	M110111	5	0	500	116	2730	27994	4.24908	GO Biological Processes	19	regulation of hemopoiesis	2.37898	91|537|572|604|634|639|695|714|864|914|972|1230|1385|1432|1441|1960|2101|2124|2242|2309|2323|2811|3091|3111|3142|3148|3202|3313|3398|3553|3566|3594|3600|3665|3707|3956|3958|4192|4208|4609|4778|4860|5196|5588|5682|5685|5688|5689|5690|5692|5699|5700|5702|5705|5706|5707|5708|5714|5716|5720|5925|5977|6348|6659|6666|6774|6932|7030|7071|7099|7535|7704|8111|8294|8357|8362|8363|8364|8367|8861|8876|8943|9…	ACVR1B|ATP6AP1|BAD|BCL6|CEACAM1|PRDM1|BTK|C1QC|RUNX3|CD2|CD74|CCR1|CREB1|MAPK14|CSF3R|EGR3|ESRRA|EVI2B|FES|FOXO3|FLT3LG|GP1BA|HIF1A|HLA-DOA|HLX|HMGB2|HOXA5|HSPA9|ID2|IL1B|IL4R|IL12RB1|IL15|IRF7|ITPKB|LGALS1|LGALS3|MDK|MEF2C|MYC|NFE2|PNP|PF4|PRKCQ|PSMA1|PSMA4|PSMA7|PSMB1|PSMB2|PSMB4|PSMB10|PSMC1|PSMC3|PSMC5|PSMC6|PSMD1|PSMD2|PSMD8|PSMD10|PSME1|RB1|DPF2|CCL3|SOX4|SOX12|STAT3|TCF7|TFE3|KLF10|TLR4|ZA…	-15.8843	-18.3441	19_GO:0002376 immune system process	0.386045	10.2277	0	22	1	1	-18.3441	2.5271
0	0	0	1	0	0	0	0	0	-10.5706	0	0	GO:0010564	M000100	1	0	791	159	2730	27994	5.82418	GO Biological Processes	19	regulation of cell cycle process	2.06121	351|581|604|701|801|891|983|990|991|994|1020|1025|1027|1029|1032|1063|1104|1213|1453|1642|1869|1876|2068|2124|2237|2273|2305|2735|2852|3192|3320|3398|3553|3643|4288|4682|4683|4998|5048|5155|5566|5573|5682|5685|5688|5689|5690|5692|5699|5700|5702|5705|5706|5707|5708|5714|5716|5720|5810|5888|5925|5928|6118|6347|6421|6491|6659|6665|6790|7029|7157|7508|7832|7846|8260|8444|8450|8454|8480|8481|8502|8555…	APP|BAX|BCL6|BUB1B|CALM1|CCNB1|CDK1|CDC6|CDC20|CDC25B|CDK5|CDK9|CDKN1B|CDKN2A|CDKN2D|CENPF|RCC1|CLTC|CSNK1D|DDB1|E2F1|E2F6|ERCC2|EVI2B|FEN1|FHL1|FOXM1|GLI1|GPER1|HNRNPU|HSP90AA1|ID2|IL1B|INSR|MKI67|NUBP1|NBN|ORC1|PAFAH1B1|PDGFB|PRKACA|PRKAR1A|PSMA1|PSMA4|PSMA7|PSMB1|PSMB2|PSMB4|PSMB10|PSMC1|PSMC3|PSMC5|PSMC6|PSMD1|PSMD2|PSMD8|PSMD10|PSME1|RAD1|RAD51|RB1|RBBP4|RPA2|CCL2|SFPQ|STIL|SOX4|SOX15|AURKA|…	-15.8841	-18.3383	19_GO:0050789 regulation of biological process	0.448235	9.95262	0	23	1	1	-18.3383	5.98162
0	1	1	1	1	1	0	-2.75419	-2.14193	-4.44831	-3.79791	-2.66832	GO:0010638	M011111	5	0	640	137	2730	27994	5.01832	GO Biological Processes	19	positive regulation of organelle organization	2.19504	154|302|572|581|604|891|961|989|1020|1025|1027|1072|1789|1869|2017|2237|2242|2316|2629|2852|2885|2896|2934|3002|3055|3091|3181|3184|3192|3553|3643|4000|4088|4318|4478|4683|4976|5155|5216|5252|5562|5588|5595|5879|5899|5925|5987|6281|6382|6386|6421|6598|6624|6790|6836|7029|7157|7248|7408|7855|8398|8743|8851|8877|8936|8976|9141|9212|9252|9270|9662|9700|9869|9924|9927|10015|10059|10092|10093|10094|10…	ADRB2|ANXA2|BAD|BAX|BCL6|CCNB1|CD47|SEPTIN7|CDK5|CDK9|CDKN1B|CFL1|DNMT3B|E2F1|CTTN|FEN1|FES|FLNA|GBA|GPER1|GRB2|GRN|GSN|GZMB|HCK|HIF1A|HNRNPA2B1|HNRNPD|HNRNPU|IL1B|INSR|LMNA|SMAD3|MMP9|MSN|NBN|OPA1|PDGFB|PFN1|PHF1|PRKAA1|PRKCQ|MAPK3|RAC1|RALB|RB1|TRIM27|S100A10|SDC1|SDCBP|SFPQ|SMARCB1|FSCN1|AURKA|SURF4|TFDP2|TP53|TSC1|VASP|FZD5|PLA2G6|TNFSF10|CDK5R1|SPHK1|WASF1|WASL|PDCD5|AURKB|RPS6KA5|ITGB1BP1|C…	-15.828	-18.2766	19_GO:0048518 positive regulation of biological process	0.417847	10.0535	0	24	1	1	-18.2766	8.78932
0	0	0	1	0	0	0	0	0	-13.0934	0	0	R-HSA-69620	M000100	1	0	294	82	2730	27994	3.00366	Reactome Gene Sets	6	Cell Cycle Checkpoints	2.86002	580|701|890|891|983|990|991|1027|1029|1063|3014|3796|4172|4683|4998|5048|5515|5527|5528|5529|5682|5685|5688|5689|5690|5692|5699|5700|5702|5705|5706|5707|5708|5714|5716|5720|5810|5883|5903|6118|6396|7157|7158|7468|8294|8339|8345|8347|8349|8362|8363|8364|8367|8655|8970|9088|9212|9577|10524|11065|11200|25906|27338|29882|51512|51720|55920|57551|64105|64946|79003|79023|79172|79682|81565|81929|83695|83…	BARD1|BUB1B|CCNA2|CCNB1|CDK1|CDC6|CDC20|CDKN1B|CDKN2A|CENPF|H2AX|KIF2A|MCM3|NBN|ORC1|PAFAH1B1|PPP2CA|PPP2R5C|PPP2R5D|PPP2R5E|PSMA1|PSMA4|PSMA7|PSMB1|PSMB2|PSMB4|PSMB10|PSMC1|PSMC3|PSMC5|PSMC6|PSMD1|PSMD2|PSMD8|PSMD10|PSME1|RAD1|RAD9A|RANBP2|RPA2|SEC13|TP53|TP53BP1|NSD2|H4C9|H2BC8|H2BC9|H2BC4|H2BC21|H4C12|H4C11|H4C3|H4C5|DYNLL1|H2BC11|PKMYT1|AURKB|BABAM2|KAT5|UBE2C|CHEK2|ANAPC15|UBE2S|ANAPC2|GTSE1…	-15.7184	-18.1616		0.32668	10.5392	0	8	0	0	-27.3591	3.6495
0	0	1	1	0	1	0	0	-2.60859	-11.4782	0	-3.70502	hsa05010	M001101	3	0	196	64	2730	27994	2.34432	KEGG Pathway	24	Alzheimer disease	3.34831	322|351|355|498|506|509|513|514|515|517|522|572|801|824|840|842|1020|1329|1349|1351|1537|2776|2905|3028|3416|3553|3709|3710|4311|4508|4695|4696|4698|4700|4706|4707|4710|4714|4715|4716|4717|4718|4720|4722|4723|4724|4726|4731|5331|5532|5595|5663|5664|5742|5743|6390|7132|7386|7388|8851|9377|23621|29796|51107	APBB1|APP|FAS|ATP5F1A|ATP5F1B|ATP5F1C|ATP5F1D|ATP5F1E|ATP5PB|ATP5MC2|ATP5PF|BAD|CALM1|CAPN2|CASP7|CASP9|CDK5|COX5B|COX7B|COX8A|CYC1|GNAQ|GRIN2C|HSD17B10|IDE|IL1B|ITPR2|ITPR3|MME|ATP6|NDUFA2|NDUFA3|NDUFA5|NDUFA6|NDUFAB1|NDUFB1|NDUFB4|NDUFB8|NDUFB9|NDUFB10|NDUFC1|NDUFC2|NDUFS2|NDUFS3|NDUFV1|NDUFS4|NDUFS6|NDUFV3|PLCB3|PPP3CB|MAPK3|PSEN1|PSEN2|PTGS1|PTGS2|SDHB|TNFRSF1A|UQCRFS1|UQCRH|CDK5R1|COX5A|BACE…	-15.6587	-18.0964		0.289585	10.8451	0	12	0	0	-23.6882	4.47457
1	0	0	1	0	1	-3.59897	0	0	-5.76781	0	-4.65258	GO:0022613	M100101	3	0	519	118	2730	27994	4.32234	GO Biological Processes	19	ribonucleoprotein complex biogenesis	2.3314	705|708|1656|1965|2068|2091|2483|3320|4686|4809|5393|5562|6059|6135|6155|6169|6175|6202|6637|6732|7248|7375|7458|7812|8175|8450|8559|8568|8602|8668|8683|8886|8994|8996|9045|9092|9129|9188|9775|9924|10171|10291|10412|10419|10436|10521|10569|10713|10775|10885|11171|11224|11273|22984|23064|23076|23223|23246|23517|25819|25929|25980|26065|26576|26835|27292|27335|27339|28985|29081|51010|51013|51065|510…	BYSL|C1QBP|DDX6|EIF2S1|ERCC2|FBL|FRG1|HSP90AA1|NCBP1|SNU13|EXOSC9|PRKAA1|ABCE1|RPL11|RPL27|RPL38|RPLP0|RPS8|SNRPG|SRPK1|TSC1|USP4|EIF4H|CSDE1|SF3A2|CUL4B|PRPF18|RRP1|NOP14|EIF3I|SRSF9|DDX18|LIMD1|NOL3|RPL14|SART1|PRPF3|DDX21|EIF4A3|PAN2|RCL1|SF3A1|NSA2|PRMT5|EMG1|DDX17|SLU7|USP39|POP4|WDR3|STRAP|RPL35|ATXN2L|PDCD11|SETX|RRP1B|RRP12|BOP1|MTREX|NOCT|GEMIN5|AAR2|LSM14A|SRPK3|RNU4-1|DIMT1|EIF3K|PRPF1…	-15.4877	-17.9202	19_GO:0071840 cellular component organization or biogenesis	0.38921	10.0642	0	6	0	0	-30.33	3.58897
0	1	1	1	0	1	0	-2.55997	-4.17549	-7.89173	0	-2.05985	GO:0034655	M011101	4	0	674	141	2730	27994	5.16484	GO Biological Processes	19	nucleobase-containing compound catabolic process	2.14517	226|351|581|863|1267|1432|1656|1773|1806|1854|1869|1890|2237|2584|2876|3005|3091|3094|3101|3148|3183|3184|3192|3251|3297|3315|3643|3704|3939|4245|4521|4615|4670|4686|4860|4913|4967|5151|5208|5211|5223|5230|5315|5393|5515|5562|5571|5663|5682|5685|5688|5689|5690|5692|5699|5700|5702|5705|5706|5707|5708|5714|5716|5720|5903|6050|6124|6135|6138|6155|6160|6164|6167|6169|6175|6202|6230|6396|6418|6741|677…	ALDOA|APP|BAX|CBFA2T3|CNP|MAPK14|DDX6|DNASE1|DPYD|DUT|E2F1|TYMP|FEN1|GALK1|GPX1|H1-0|HIF1A|HINT1|HK3|HMGB2|HNRNPC|HNRNPD|HNRNPU|HPRT1|HSF1|HSPB1|INSR|ITPA|LDHA|MGAT1|NUDT1|MYD88|HNRNPM|NCBP1|PNP|NTHL1|OGDH|PDE8A|PFKFB2|PFKL|PGAM1|PGK1|PKM|EXOSC9|PPP2CA|PRKAA1|PRKAG1|PSEN1|PSMA1|PSMA4|PSMA7|PSMB1|PSMB2|PSMB4|PSMB10|PSMC1|PSMC3|PSMC5|PSMC6|PSMD1|PSMD2|PSMD8|PSMD10|PSME1|RANBP2|RNH1|RPL4|RPL11|RPL15…	-15.4438	-17.871	19_GO:0008152 metabolic process	0.423576	9.89269	0	25	1	1	-17.871	3.02965
0	0	0	1	0	0	0	0	0	-17.8449	0	0	GO:0016064	M000100	1	0	227	57	1872	27994	3.04487	GO Biological Processes	19	immunoglobulin mediated immune response	3.75498	604|695|712|713|714|727|930|972|2207|3494|3495|3500|3507|3514|3586|3665|4436|4683|7158|7468|28299|28386|28391|28409|28410|28412|28414|28424|28442|28444|28445|28452|28454|28461|28464|28473|28815|28820|28823|28825|28881|28883|28903|28907|28908|28912|28913|28920|28921|28938|28940|51311|56941|57289|102723168|102723169|102723170	BCL6|BTK|C1QA|C1QB|C1QC|C5|CD19|CD74|FCER1G|IGHA2|IGHD|IGHG1|IGHM|IGKC|IL10|IRF7|MSH2|NBN|TP53BP1|NSD2|IGKV1-5|IGHV5-10-1|IGHV4-61|IGHV3-73|IGHV3-72|IGHV3-66|IGHV3-64|IGHV3-48|IGHV3-23|IGHV3-21|IGHV3-20|IGHV3-7|IGHV2-70|IGHV1-69|IGHV1-58|IGHV1-3|IGLV2-14|IGLV1-51|IGLV1-44|IGLV1-40|IGKV2D-30|IGKV2D-28|IGKV1D-12|IGKV5-2|IGKV4-1|IGKV3-20|IGKV3-15|IGKV2-29|IGKV2-28|IGKV1-16|IGKV1-12|TLR8|HMCES|IGHV7-…	-14.8966	-17.8449	19_GO:0002376 immune system process	0.397116	11.1569	0	17	0	0	-20.6445	4.66652
0	0	1	1	0	0	0	0	-2.17455	-9.16083	0	0	R-HSA-199991	M001100	2	0	634	135	2730	27994	4.94505	Reactome Gene Sets	6	Membrane Trafficking	2.18347	71|154|351|409|662|801|829|830|832|917|950|966|1173|1175|1211|1213|1314|1453|1522|1856|1861|2017|2153|2512|2589|2664|2665|2799|2801|2885|3796|4074|4121|4124|4905|4952|5048|5050|5321|5564|5571|5872|5873|5878|5879|5898|6272|6305|6396|6399|6453|6836|6844|7037|7109|7248|7251|7846|7879|8398|8533|8655|8675|8677|8729|8775|8907|8976|9230|9363|9382|9610|9712|9871|10000|10092|10093|10094|10097|10109|10112|…	ACTG1|ADRB2|APP|ARRB2|BNIP1|CALM1|CAPZA1|CAPZA2|CAPZB|CD3G|SCARB2|CD59|AP2M1|AP2S1|CLTA|CLTC|COPA|CSNK1D|CTSZ|DVL2|TOR1A|CTTN|F5|FTL|GALNT1|GDI1|GDI2|GNS|GOLGA2|GRB2|KIF2A|M6PR|MAN1A1|MAN2A1|NSF|OCRL|PAFAH1B1|PAFAH1B3|PLA2G4A|PRKAB1|PRKAG1|RAB13|RAB27A|RAB5C|RAC1|RALA|SORT1|SBF1|SEC13|TRAPPC2|ITSN1|SURF4|VAMP2|TFRC|TRAPPC10|TSC1|TSG101|TUBA1A|RAB7A|PLA2G6|COPS3|DYNLL1|STX16|STX10|GBF1|NAPA|AP1M1|…	-15.3892	-17.8112		0.414946	9.90828	0	20	0	0	-18.7524	2.38797
0	0	0	1	0	0	0	0	0	-17.8089	0	0	GO:0006958	M000100	1	0	141	44	1872	27994	2.35043	GO Biological Processes	19	complement activation, classical pathway	4.66652	712|713|714|727|3494|3495|3500|3507|3514|28299|28386|28391|28409|28410|28412|28414|28424|28442|28444|28445|28452|28454|28461|28464|28473|28815|28820|28823|28825|28881|28883|28903|28907|28908|28912|28913|28920|28921|28938|28940|57289|102723168|102723169|102723170	C1QA|C1QB|C1QC|C5|IGHA2|IGHD|IGHG1|IGHM|IGKC|IGKV1-5|IGHV5-10-1|IGHV4-61|IGHV3-73|IGHV3-72|IGHV3-66|IGHV3-64|IGHV3-48|IGHV3-23|IGHV3-21|IGHV3-20|IGHV3-7|IGHV2-70|IGHV1-69|IGHV1-58|IGHV1-3|IGLV2-14|IGLV1-51|IGLV1-44|IGLV1-40|IGKV2D-30|IGKV2D-28|IGKV1D-12|IGKV5-2|IGKV4-1|IGKV3-20|IGKV3-15|IGKV2-29|IGKV2-28|IGKV1-16|IGKV1-12|IGHV7-4-1|IGHV2-70D|IGHV1-69D|IGHV3-64D	-14.8941	-17.8089	19_GO:0002376 immune system process	0.350151	11.6843	0	17	0	0	-20.6445	4.66652
1	0	0	1	0	1	-4.35332	0	0	-5.49789	0	-2.06744	GO:0051251	M100101	3	0	357	92	2730	27994	3.36996	GO Biological Processes	19	positive regulation of lymphocyte activation	2.64254	572|604|695|864|921|959|961|972|975|1445|1960|2319|2323|2885|3113|3142|3494|3495|3500|3507|3514|3553|3566|3594|3600|3707|3916|3956|4192|4208|4436|4860|5062|5170|5588|5879|6347|6375|6541|6659|6666|7037|7099|7158|7468|7535|7704|8740|8876|8943|9092|9402|9580|10125|10385|10808|11126|11151|22890|22914|28386|28391|28409|28410|28412|28414|28424|28442|28444|28445|28452|28454|28461|28464|28473|29126|30009…	BAD|BCL6|BTK|RUNX3|CD5|CD40LG|CD47|CD74|CD81|CSK|EGR3|FLOT2|FLT3LG|GRB2|HLA-DPA1|HLX|IGHA2|IGHD|IGHG1|IGHM|IGKC|IL1B|IL4R|IL12RB1|IL15|ITPKB|LAMP1|LGALS1|MDK|MEF2C|MSH2|PNP|PAK2|PDPK1|PRKCQ|RAC1|CCL2|XCL1|SLC7A1|SOX4|SOX12|TFRC|TLR4|TP53BP1|NSD2|ZAP70|ZBTB16|TNFSF14|VNN1|AP3D1|SART1|GRAP2|SOX13|RASGRP1|BTN2A2|HSPH1|CD160|CORO1A|ZBTB1|KLRK1|IGHV5-10-1|IGHV4-61|IGHV3-73|IGHV3-72|IGHV3-66|IGHV3-64|I…	-15.3708	-17.7876	19_GO:0002376 immune system process	0.345372	10.2674	0	3	0	0	-33.3218	3.00939
1	0	1	1	1	1	-4.93763	0	-3.91412	-4.0176	-3.73082	-2.34991	GO:0001819	M101111	5	0	463	109	2730	27994	3.99267	GO Biological Processes	19	positive regulation of cytokine production	2.41406	136|330|336|351|468|708|719|727|834|914|929|959|972|975|1054|1147|1191|1385|1432|1535|1536|1545|1958|2149|2207|2867|3091|3113|3148|3162|3315|3495|3553|3566|3586|3594|3595|3600|3603|3661|3663|3665|3717|4049|4063|4088|4192|4615|4790|5045|5054|5196|5336|5434|5588|5663|5734|5743|6095|6348|6375|6774|7096|7097|7099|7706|7855|8877|9188|9533|10084|10125|10211|10333|10394|10417|10542|10555|10622|10666|111…	ADORA2B|BIRC3|APOA2|APP|ATF4|C1QBP|C3AR1|C5|CASP1|CD2|CD14|CD40LG|CD74|CD81|CEBPG|CHUK|CLU|CREB1|MAPK14|CYBA|CYBB|CYP1B1|EGR1|F2R|FCER1G|FFAR2|HIF1A|HLA-DPA1|HMGB2|HMOX1|HSPB1|IGHD|IL1B|IL4R|IL10|IL12RB1|IL12RB2|IL15|IL16|IRF3|IRF5|IRF7|JAK2|LTA|LY9|SMAD3|MDK|MYD88|NFKB1|FURIN|SERPINE1|PF4|PLCG2|POLR2E|PRKCQ|PSEN1|PTGER4|PTGS2|RORA|CCL3|XCL1|STAT3|TLR1|TLR2|TLR4|TRIM25|FZD5|SPHK1|DDX21|POLR1C|PQB…	-15.3558	-17.7676	19_GO:0048518 positive regulation of biological process	0.374716	10.0856	0	26	1	1	-17.7676	2.41406
1	1	0	1	0	1	-3.66082	-2.57273	0	-6.20034	0	-2.49811	GO:0051249	M110101	4	0	515	117	2730	27994	4.28571	GO Biological Processes	19	regulation of lymphocyte activation	2.3296	135|383|572|604|634|639|695|864|914|921|930|944|959|961|972|975|1445|1960|2319|2323|2885|2934|3077|3111|3113|3142|3398|3494|3495|3500|3507|3514|3553|3566|3586|3594|3600|3707|3916|3956|3958|4192|4208|4436|4860|5062|5170|5573|5585|5588|5879|6347|6375|6541|6659|6666|6932|7037|7099|7128|7158|7468|7535|7704|8740|8876|8943|9092|9402|9580|10125|10193|10385|10457|10808|11126|11151|22890|22914|23240|25793…	ADORA2A|ARG1|BAD|BCL6|CEACAM1|PRDM1|BTK|RUNX3|CD2|CD5|CD19|TNFSF8|CD40LG|CD47|CD74|CD81|CSK|EGR3|FLOT2|FLT3LG|GRB2|GSN|HFE|HLA-DOA|HLA-DPA1|HLX|ID2|IGHA2|IGHD|IGHG1|IGHM|IGKC|IL1B|IL4R|IL10|IL12RB1|IL15|ITPKB|LAMP1|LGALS1|LGALS3|MDK|MEF2C|MSH2|PNP|PAK2|PDPK1|PRKAR1A|PKN1|PRKCQ|RAC1|CCL2|XCL1|SLC7A1|SOX4|SOX12|TCF7|TFRC|TLR4|TNFAIP3|TP53BP1|NSD2|ZAP70|ZBTB16|TNFSF14|VNN1|AP3D1|SART1|GRAP2|SOX13|RA…	-15.3387	-17.7455	19_GO:0002376 immune system process	0.387631	10.011	0	3	0	0	-33.3218	3.00939
0	0	0	1	0	1	0	0	0	-15.253	0	-2.14232	GO:0006119	M000101	2	0	149	54	2730	27994	1.97802	GO Biological Processes	19	oxidative phosphorylation	3.71629	498|506|509|513|514|515|517|522|538|891|983|1329|1349|1351|1355|1537|1738|4436|4508|4540|4695|4696|4698|4700|4706|4707|4710|4714|4715|4716|4717|4718|4720|4722|4723|4724|4726|4731|5230|6472|7386|7388|7415|9377|9551|10105|11315|23479|29796|51103|84277|201626|388753|100128525	ATP5F1A|ATP5F1B|ATP5F1C|ATP5F1D|ATP5F1E|ATP5PB|ATP5MC2|ATP5PF|ATP7A|CCNB1|CDK1|COX5B|COX7B|COX8A|COX15|CYC1|DLD|MSH2|ATP6|ND5|NDUFA2|NDUFA3|NDUFA5|NDUFA6|NDUFAB1|NDUFB1|NDUFB4|NDUFB8|NDUFB9|NDUFB10|NDUFC1|NDUFC2|NDUFS2|NDUFS3|NDUFV1|NDUFS4|NDUFS6|NDUFV3|PGK1|SHMT2|UQCRFS1|UQCRH|VCP|COX5A|ATP5MF|PPIF|PARK7|ISCU|UQCR10|NDUFAF1|DNAJC30|PDE12|COA6|UQCRFS1P1	-15.2642	-17.6659	19_GO:0008152 metabolic process	0.266499	10.9283	0	12	0	0	-23.6882	4.47457
0	0	1	1	1	0	0	0	-4.82937	-9.94168	-3.96648	0	GO:0030099	M001110	3	0	433	104	2730	27994	3.80952	GO Biological Processes	19	myeloid cell differentiation	2.46291	91|211|302|351|537|604|634|714|842|863|972|975|1054|1230|1385|1432|1441|2068|2101|2124|2207|2242|2309|2313|2539|2739|2811|3091|3148|3202|3313|3398|3516|3600|3665|3707|3717|3726|3958|4055|4208|4318|4609|4778|5048|5196|5588|5663|5925|6348|6722|6729|6774|7030|7037|7049|7071|7097|7099|7704|8111|8294|8357|8362|8363|8364|8367|8444|8761|8861|9770|9935|10019|10100|10107|10193|10221|10272|10296|10538|1093…	ACVR1B|ALAS1|ANXA2|APP|ATP6AP1|BCL6|CEACAM1|C1QC|CASP9|CBFA2T3|CD74|CD81|CEBPG|CCR1|CREB1|MAPK14|CSF3R|ERCC2|ESRRA|EVI2B|FCER1G|FES|FOXO3|FLI1|G6PD|GLO1|GP1BA|HIF1A|HMGB2|HOXA5|HSPA9|ID2|RBPJ|IL15|IRF7|ITPKB|JAK2|JUNB|LGALS3|LTBR|MEF2C|MMP9|MYC|NFE2|PAFAH1B1|PF4|PRKCQ|PSEN1|RB1|CCL3|SRF|SRP54|STAT3|TFE3|TFRC|TGFBR3|KLF10|TLR2|TLR4|ZBTB16|GPR68|H4C9|H3C10|H4C12|H4C11|H4C3|H4C5|DYRK3|PABPC4|LDB1|RA…	-15.2396	-17.6365	19_GO:0002376 immune system process	0.36637	10.0848	0	22	0	0	-18.3441	2.5271
0	1	1	1	0	0	0	-2.28567	-4.76362	-7.92933	0	0	GO:0046700	M011100	3	0	727	148	2730	27994	5.42125	GO Biological Processes	19	heterocycle catabolic process	2.08752	226|351|581|863|1267|1432|1656|1773|1806|1854|1869|1890|2237|2584|2876|3005|3091|3094|3101|3148|3162|3163|3183|3184|3192|3251|3297|3315|3643|3704|3939|4245|4521|4615|4670|4686|4860|4913|4967|5151|5208|5211|5223|5230|5315|5393|5515|5562|5571|5663|5682|5685|5688|5689|5690|5692|5699|5700|5702|5705|5706|5707|5708|5714|5716|5720|5903|6050|6124|6135|6138|6155|6160|6164|6167|6169|6175|6202|6230|6396|641…	ALDOA|APP|BAX|CBFA2T3|CNP|MAPK14|DDX6|DNASE1|DPYD|DUT|E2F1|TYMP|FEN1|GALK1|GPX1|H1-0|HIF1A|HINT1|HK3|HMGB2|HMOX1|HMOX2|HNRNPC|HNRNPD|HNRNPU|HPRT1|HSF1|HSPB1|INSR|ITPA|LDHA|MGAT1|NUDT1|MYD88|HNRNPM|NCBP1|PNP|NTHL1|OGDH|PDE8A|PFKFB2|PFKL|PGAM1|PGK1|PKM|EXOSC9|PPP2CA|PRKAA1|PRKAG1|PSEN1|PSMA1|PSMA4|PSMA7|PSMB1|PSMB2|PSMB4|PSMB10|PSMC1|PSMC3|PSMC5|PSMC6|PSMD1|PSMD2|PSMD8|PSMD10|PSME1|RANBP2|RNH1|RPL4…	-15.219	-17.611	19_GO:0008152 metabolic process	0.433376	9.7665	0	25	0	0	-17.871	3.02965
0	0	0	1	0	0	0	0	0	-17.558	0	0	GO:0019724	M000100	1	0	230	57	1872	27994	3.04487	GO Biological Processes	19	B cell mediated immunity	3.70601	604|695|712|713|714|727|930|972|2207|3494|3495|3500|3507|3514|3586|3665|4436|4683|7158|7468|28299|28386|28391|28409|28410|28412|28414|28424|28442|28444|28445|28452|28454|28461|28464|28473|28815|28820|28823|28825|28881|28883|28903|28907|28908|28912|28913|28920|28921|28938|28940|51311|56941|57289|102723168|102723169|102723170	BCL6|BTK|C1QA|C1QB|C1QC|C5|CD19|CD74|FCER1G|IGHA2|IGHD|IGHG1|IGHM|IGKC|IL10|IRF7|MSH2|NBN|TP53BP1|NSD2|IGKV1-5|IGHV5-10-1|IGHV4-61|IGHV3-73|IGHV3-72|IGHV3-66|IGHV3-64|IGHV3-48|IGHV3-23|IGHV3-21|IGHV3-20|IGHV3-7|IGHV2-70|IGHV1-69|IGHV1-58|IGHV1-3|IGLV2-14|IGLV1-51|IGLV1-44|IGLV1-40|IGKV2D-30|IGKV2D-28|IGKV1D-12|IGKV5-2|IGKV4-1|IGKV3-20|IGKV3-15|IGKV2-29|IGKV2-28|IGKV1-16|IGKV1-12|TLR8|HMCES|IGHV7-…	-14.6742	-17.558	19_GO:0002376 immune system process	0.397116	11.0313	0	17	0	0	-20.6445	4.66652
0	0	1	1	0	1	0	0	-6.65876	-7.76739	0	-2.82764	GO:0042176	M001101	3	0	397	98	2730	27994	3.58974	GO Biological Processes	19	regulation of protein catabolic process	2.53127	210|302|580|754|819|863|975|991|1027|1191|1453|1642|2043|2316|2629|2876|2905|3077|3300|3320|3416|3553|3586|4088|4287|4478|4534|4898|4905|5045|5566|5663|5700|5707|5708|5716|5720|5886|6135|6386|6449|6642|6790|7128|7415|7471|7874|7879|7917|8078|8291|8312|8450|8975|9683|9781|9860|10193|10221|10297|11059|11200|11213|11236|11315|23163|23192|23400|23450|25898|27351|28952|29934|29978|29979|51009|51160|51…	ALAD|ANXA2|BARD1|PTTG1IP|CAMLG|CBFA2T3|CD81|CDC20|CDKN1B|CLU|CSNK1D|DDB1|EPHA4|FLNA|GBA|GPX1|GRIN2C|HFE|DNAJB2|HSP90AA1|IDE|IL1B|IL10|SMAD3|ATXN3|MSN|MTM1|NRDC|NSF|FURIN|PRKACA|PSEN1|PSMC1|PSMD1|PSMD2|PSMD10|PSME1|RAD23A|RPL11|SDCBP|SGTA|SNX1|AURKA|TNFAIP3|VCP|WNT1|USP7|RAB7A|BAG6|USP5|DYSF|AXIN1|CUL4B|USP13|N4BP1|RNF144A|LRIG2|RNF41|TRIB1|APC2|WWP1|CHEK2|IRAK3|RNF139|PARK7|GGA3|ATG4B|ATP13A2|SF3…	-15.1296	-17.5159	19_GO:0050789 regulation of biological process	0.356051	10.1011	0	4	0	0	-32.6005	2.87429
0	1	0	1	0	1	0	-2.87418	0	-12.4482	0	-4.71747	GO:1901137	M010101	3	0	778	155	2730	27994	5.67766	GO Biological Processes	19	carbohydrate derivative biosynthetic process	2.04293	114|159|226|351|353|433|471|498|506|509|513|514|515|517|522|538|863|1213|1329|1462|1464|1537|1650|1716|1738|1798|1854|1890|2131|2180|2181|2539|2584|2589|2639|2683|2801|2954|2983|3091|3101|3251|3553|3600|3643|3703|3939|4121|4124|4245|4249|4508|4790|4832|4967|5155|5166|5208|5211|5223|5230|5281|5315|5372|5562|5571|5634|5663|5903|5973|6184|6319|6382|6396|6480|6675|6774|7083|7086|7167|7298|7378|7415|7…	ADCY8|ADSS2|ALDOA|APP|APRT|ASGR2|ATIC|ATP5F1A|ATP5F1B|ATP5F1C|ATP5F1D|ATP5F1E|ATP5PB|ATP5MC2|ATP5PF|ATP7A|CBFA2T3|CLTC|COX5B|VCAN|CSPG4|CYC1|DDOST|DGUOK|DLD|DPAGT1|DUT|TYMP|EXT1|ACSL1|ACSL3|G6PD|GALK1|GALNT1|GCDH|B4GALT1|GOLGA2|GSTZ1|GUCY1B1|HIF1A|HK3|HPRT1|IL1B|IL15|INSR|STT3A|LDHA|MAN1A1|MAN2A1|MGAT1|MGAT5|ATP6|NFKB1|NME3|OGDH|PDGFB|PDK4|PFKFB2|PFKL|PGAM1|PGK1|PIGF|PKM|PMM1|PRKAA1|PRKAG1|PRPS2|…	-15.1296	-17.5121	19_GO:0008152 metabolic process	0.442905	9.69817	0	18	0	0	-20.2655	2.70711
0	1	1	1	0	1	0	-2.94861	-5.1249	-8.00348	0	-3.41579	GO:0006979	M011101	4	0	461	108	2730	27994	3.95604	GO Biological Processes	19	response to oxidative stress	2.40229	210|351|383|468|538|572|695|824|890|983|1147|1535|1536|1545|1861|1965|2068|2281|2309|2539|2629|2686|2876|2936|2983|3040|3043|3091|3162|3163|3184|3297|3315|3417|3586|3717|3934|3939|4170|4217|4257|4313|4318|4358|4520|4521|4540|4670|4700|4710|4720|4846|5151|5562|5595|5663|5742|5743|6382|6421|7099|7128|7157|7248|7295|7471|8428|8644|8876|8877|8996|9131|9361|9943|10105|10276|10280|10314|10333|10549|105…	ALAD|APP|ARG1|ATF4|ATP7A|BAD|BTK|CAPN2|CCNA2|CDK1|CHUK|CYBA|CYBB|CYP1B1|TOR1A|EIF2S1|ERCC2|FKBP1B|FOXO3|G6PD|GBA|GGT7|GPX1|GSR|GUCY1B1|HBA2|HBB|HIF1A|HMOX1|HMOX2|HNRNPD|HSF1|HSPB1|IDH1|IL10|JAK2|LCN2|LDHA|MCL1|MAP3K5|MGST1|MMP2|MMP9|MPV17|MTF1|NUDT1|ND5|HNRNPM|NDUFA6|NDUFB4|NDUFS2|NOS3|PDE8A|PRKAA1|MAPK3|PSEN1|PTGS1|PTGS2|SDC1|SFPQ|TLR4|TNFAIP3|TP53|TSC1|TXN|WNT1|STK24|AKR1C3|VNN1|SPHK1|NOL3|AIFM…	-15.0675	-17.4453	19_GO:0050896 response to stimulus	0.373065	9.97967	0	27	1	1	-17.4453	2.75281
0	1	1	1	0	0	0	-2.22318	-4.15162	-8.18275	0	0	GO:0019439	M011100	3	0	740	149	2730	27994	5.45788	GO Biological Processes	19	aromatic compound catabolic process	2.0647	226|351|581|863|1267|1432|1656|1773|1806|1854|1869|1890|2237|2584|2876|2954|3005|3091|3094|3101|3148|3162|3163|3183|3184|3192|3251|3297|3315|3643|3704|3939|4128|4245|4521|4615|4670|4686|4860|4913|4967|5151|5208|5211|5223|5230|5315|5393|5515|5562|5571|5663|5682|5685|5688|5689|5690|5692|5699|5700|5702|5705|5706|5707|5708|5714|5716|5720|5903|6050|6124|6135|6138|6155|6160|6164|6167|6169|6175|6202|623…	ALDOA|APP|BAX|CBFA2T3|CNP|MAPK14|DDX6|DNASE1|DPYD|DUT|E2F1|TYMP|FEN1|GALK1|GPX1|GSTZ1|H1-0|HIF1A|HINT1|HK3|HMGB2|HMOX1|HMOX2|HNRNPC|HNRNPD|HNRNPU|HPRT1|HSF1|HSPB1|INSR|ITPA|LDHA|MAOA|MGAT1|NUDT1|MYD88|HNRNPM|NCBP1|PNP|NTHL1|OGDH|PDE8A|PFKFB2|PFKL|PGAM1|PGK1|PKM|EXOSC9|PPP2CA|PRKAA1|PRKAG1|PSEN1|PSMA1|PSMA4|PSMA7|PSMB1|PSMB2|PSMB4|PSMB10|PSMC1|PSMC3|PSMC5|PSMC6|PSMD1|PSMD2|PSMD8|PSMD10|PSME1|RANBP…	-14.9088	-17.2784	19_GO:0008152 metabolic process	0.434754	9.64901	0	25	0	0	-17.871	3.02965
1	0	1	1	0	0	-2.23562	0	-2.85825	-6.88458	0	0	GO:0034470	M101100	3	0	400	98	2730	27994	3.58974	GO Biological Processes	19	ncRNA processing	2.51228	705|2068|2091|2483|3028|3181|4088|4234|4809|5393|6135|6155|6202|6741|6774|7737|8270|8568|8602|8886|9045|9092|9188|9775|10171|10412|10436|10521|10775|10885|11224|22984|23076|23223|23246|23517|23536|25821|25917|27292|29081|51010|51013|51077|51093|51106|51118|51119|51504|51575|51605|51637|51728|54059|54555|54680|54881|54888|54913|54931|54974|55035|55039|55127|55272|55505|55623|55644|55651|55656|5575…	BYSL|ERCC2|FBL|FRG1|HSD17B10|HNRNPA2B1|SMAD3|METTL1|SNU13|EXOSC9|RPL11|RPL27|RPS8|SSB|STAT3|RNF113A|LAGE3|RRP1|NOP14|DDX18|RPL14|SART1|DDX21|EIF4A3|RCL1|NSA2|EMG1|DDX17|POP4|WDR3|RPL35|PDCD11|RRP1B|RRP12|BOP1|MTREX|ADAT1|MTO1|THUMPD3|DIMT1|METTL5|EXOSC3|EXOSC1|FCF1|RRNAD1|TFB1M|UTP11|SBDS|TRMT112|ESF1|TRMT6|RTRAF|POLR3K|YBEY|DDX49|ZNHIT6|TEX10|NSUN2|RPP25|TRMT10C|THG1L|NOL8|TRMT12|HEATR1|IMP3|NOP…	-14.9088	-17.2773	19_GO:0008152 metabolic process	0.356051	10.0141	0	6	0	0	-30.33	3.58897
0	0	1	1	0	1	0	0	-2.64376	-9.89769	0	-3.07643	R-HSA-446203	M001101	3	0	304	82	2730	27994	3.00366	Reactome Gene Sets	6	Asparagine N-linked glycosylation	2.76594	433|829|830|832|966|1314|1453|1522|1650|1798|2153|2683|2801|2923|3703|3972|4121|4124|4245|4249|4905|5372|5589|5700|5973|6184|6396|6399|6480|6675|7109|7415|7844|7846|7903|8655|8704|8729|8775|8790|8818|9334|9382|9526|9871|10195|10342|10466|10540|10945|10959|11070|11236|22872|23423|25839|27090|29925|30815|51009|51164|54187|54732|55741|55860|55907|57134|57171|79090|79139|80267|81027|81562|81876|84342…	ASGR2|CAPZA1|CAPZA2|CAPZB|CD59|COPA|CSNK1D|CTSZ|DDOST|DPAGT1|F5|B4GALT1|GOLGA2|PDIA3|STT3A|LHB|MAN1A1|MAN2A1|MGAT1|MGAT5|NSF|PMM1|PRKCSH|PSMC1|RENBP|RPN1|SEC13|TRAPPC2|ST6GAL1|UAP1|TRAPPC10|VCP|RNF103|TUBA1A|ST8SIA4|DYNLL1|B4GALT2|GBF1|NAPA|FPGT|DPM2|B4GALT5|COG1|MPDU1|SEC24D|ALG3|TFG|COG5|DCTN2|KDELR1|TMED2|TMEM115|RNF139|SEC31A|TMED3|COG4|ST6GALNAC4|GMPPB|ST6GALNAC6|DERL2|DCTN4|NANS|TMED9|EDEM2…	-14.8414	-17.2009		0.32668	10.1767	0	28	1	1	-17.2009	3.07626
1	1	1	1	1	1	-2.41864	-3.50945	-2.33808	-3.29259	-4.33547	-4.40538	GO:0010942	M111111	6	0	749	150	2730	27994	5.49451	GO Biological Processes	19	positive regulation of cell death	2.05358	133|135|322|355|409|468|572|580|581|604|706|708|712|824|834|842|959|1020|1027|1029|1191|1385|1509|1512|1522|1545|1848|1869|1958|1965|2002|2149|2309|2683|2852|2896|2923|2934|3001|3002|3040|3043|3162|3202|3297|3399|3486|3579|3586|3663|3672|3684|3689|3717|3939|4049|4055|4058|4088|4170|4208|4217|4296|4318|4609|4616|5062|5414|5481|5499|5663|5664|5743|5883|6135|6272|6280|6285|6347|6348|6416|6421|6453|6…	ADM|ADORA2A|APBB1|FAS|ARRB2|ATF4|BAD|BARD1|BAX|BCL6|TSPO|C1QBP|C1QA|CAPN2|CASP1|CASP9|CD40LG|CDK5|CDKN1B|CDKN2A|CLU|CREB1|CTSD|CTSH|CTSZ|CYP1B1|DUSP6|E2F1|EGR1|EIF2S1|ELK1|F2R|FOXO3|B4GALT1|GPER1|GRN|PDIA3|GSN|GZMA|GZMB|HBA2|HBB|HMOX1|HOXA5|HSF1|ID3|IGFBP3|CXCR2|IL10|IRF5|ITGA1|ITGAM|ITGB2|JAK2|LDHA|LTA|LTBR|LTK|SMAD3|MCL1|MEF2C|MAP3K5|MAP3K11|MMP9|MYC|GADD45B|PAK2|SEPTIN4|PPID|PPP1CA|PSEN1|PSEN2…	-14.8163	-17.1713	19_GO:0048518 positive regulation of biological process	0.436126	9.60772	0	29	1	1	-17.1713	2.39892
0	1	1	1	0	0	0	-2.7062	-4.24521	-7.90073	0	0	GO:0044270	M011100	3	0	728	147	2730	27994	5.38462	GO Biological Processes	19	cellular nitrogen compound catabolic process	2.07056	226|351|581|863|1267|1432|1656|1773|1806|1854|1869|1890|2237|2584|2876|3005|3091|3094|3101|3148|3162|3163|3183|3184|3192|3251|3297|3315|3643|3704|3939|4245|4521|4615|4670|4686|4860|4913|4967|5151|5208|5211|5223|5230|5315|5393|5515|5562|5571|5663|5682|5685|5688|5689|5690|5692|5699|5700|5702|5705|5706|5707|5708|5714|5716|5720|5903|6050|6124|6135|6138|6155|6160|6164|6167|6169|6175|6202|6230|6396|641…	ALDOA|APP|BAX|CBFA2T3|CNP|MAPK14|DDX6|DNASE1|DPYD|DUT|E2F1|TYMP|FEN1|GALK1|GPX1|H1-0|HIF1A|HINT1|HK3|HMGB2|HMOX1|HMOX2|HNRNPC|HNRNPD|HNRNPU|HPRT1|HSF1|HSPB1|INSR|ITPA|LDHA|MGAT1|NUDT1|MYD88|HNRNPM|NCBP1|PNP|NTHL1|OGDH|PDE8A|PFKFB2|PFKL|PGAM1|PGK1|PKM|EXOSC9|PPP2CA|PRKAA1|PRKAG1|PSEN1|PSMA1|PSMA4|PSMA7|PSMB1|PSMB2|PSMB4|PSMB10|PSMC1|PSMC3|PSMC5|PSMC6|PSMD1|PSMD2|PSMD8|PSMD10|PSME1|RANBP2|RNH1|RPL4…	-14.8154	-17.166	19_GO:0008152 metabolic process	0.431993	9.62104	0	25	0	0	-17.871	3.02965
0	0	0	1	0	1	0	0	0	-13.6296	0	-2.1269	GO:0015980	M000101	2	0	278	77	2730	27994	2.82051	GO Biological Processes	19	energy derivation by oxidation of organic compounds	2.8402	50|513|801|863|891|983|1329|1349|1351|1355|1537|1738|1743|2271|2548|2992|2997|3091|3416|3417|3418|3421|3643|3795|4190|4191|4540|4609|4695|4696|4698|4700|4706|4707|4710|4714|4715|4716|4717|4718|4720|4722|4723|4724|4726|4731|4967|5018|5260|5499|5500|5834|6390|6472|7157|7386|7388|7415|8604|8802|9377|11315|23410|23479|23530|27166|29796|51103|56181|79751|80219|83931|84883|90673|113115|388753|100128525	ACO2|ATP5F1D|CALM1|CBFA2T3|CCNB1|CDK1|COX5B|COX7B|COX8A|COX15|CYC1|DLD|DLST|FH|GAA|GYG1|GYS1|HIF1A|IDE|IDH1|IDH2|IDH3G|INSR|KHK|MDH1|MDH2|ND5|MYC|NDUFA2|NDUFA3|NDUFA5|NDUFA6|NDUFAB1|NDUFB1|NDUFB4|NDUFB8|NDUFB9|NDUFB10|NDUFC1|NDUFC2|NDUFS2|NDUFS3|NDUFV1|NDUFS4|NDUFS6|NDUFV3|OGDH|OXA1L|PHKG1|PPP1CA|PPP1CB|PYGB|SDHB|SHMT2|TP53|UQCRFS1|UQCRH|VCP|SLC25A12|SUCLG1|COX5A|PARK7|SIRT3|ISCU|NNT|PRELID1|UQCR…	-14.5603	-16.9065	19_GO:0008152 metabolic process	0.316862	10.1362	0	12	0	0	-23.6882	4.47457
0	0	0	1	0	1	0	0	0	-10.875	0	-2.80716	GO:0098542	M000101	2	0	617	130	2730	27994	4.7619	GO Biological Processes	19	defense response to other organism	2.16053	283|330|383|684|708|944|1130|1535|2207|2316|2358|2537|2896|3140|3148|3429|3494|3495|3500|3507|3512|3514|3516|3553|3566|3586|3588|3594|3600|3609|3627|3661|3663|3665|3934|3964|4049|4599|4600|4615|4671|4938|4940|5054|5094|5196|5199|5473|5551|5595|5611|6035|6059|6280|6403|6464|6590|7097|7099|7128|7132|7706|7728|8339|8347|8349|8398|8519|8970|9188|10084|10133|10333|10379|10417|10521|10538|10578|10622|1…	ANG|BIRC3|ARG1|BST2|C1QBP|TNFSF8|LYST|CYBA|FCER1G|FLNA|FPR2|IFI6|GRN|MR1|HMGB2|IFI27|IGHA2|IGHD|IGHG1|IGHM|JCHAIN|IGKC|RBPJ|IL1B|IL4R|IL10|IL10RB|IL12RB1|IL15|ILF3|CXCL10|IRF3|IRF5|IRF7|LCN2|LGALS8|LTA|MX1|MX2|MYD88|NAIP|OAS1|OAS3|SERPINE1|PCBP2|PF4|CFP|PPBP|PRF1|MAPK3|DNAJC3|RNASE1|ABCE1|S100A9|SELP|SHC1|SLPI|TLR2|TLR4|TNFAIP3|TNFRSF1A|TRIM25|ZNF175|H2BC8|H2BC4|H2BC21|PLA2G6|IFITM1|H2BC11|DDX21|…	-14.4357	-16.7776	19_GO:0051704 multi-organism process	0.407581	9.58212	0	30	1	1	-16.7776	4.07838
0	0	1	1	0	1	0	0	-4.34997	-4.99873	0	-3.6957	GO:0080135	M001101	3	0	778	153	2730	27994	5.6044	GO Biological Processes	19	regulation of cellular response to stress	2.01657	114|322|351|355|468|572|581|604|754|842|959|960|972|1025|1029|1032|1054|1191|1201|1856|1857|2043|2047|2281|2305|2309|2876|2896|3014|3091|3159|3190|3281|3297|3315|3320|3337|3553|3586|3954|4055|4170|4217|4287|4296|4609|4616|4976|5048|5151|5187|5585|5595|5605|5611|5716|5743|5770|5883|5888|5903|6118|6386|6396|6416|6421|6449|7009|7049|7099|7157|7158|7185|7248|7266|7295|7468|7471|7855|7917|8312|8428|84…	ADCY8|APBB1|APP|FAS|ATF4|BAD|BAX|BCL6|PTTG1IP|CASP9|CD40LG|CD44|CD74|CDK9|CDKN2A|CDKN2D|CEBPG|CLU|CLN3|DVL2|DVL3|EPHA4|EPHB1|FKBP1B|FOXM1|FOXO3|GPX1|GRN|H2AX|HIF1A|HMGA1|HNRNPK|HSBP1|HSF1|HSPB1|HSP90AA1|DNAJB1|IL1B|IL10|LETM1|LTBR|MCL1|MAP3K5|ATXN3|MAP3K11|MYC|GADD45B|OPA1|PAFAH1B1|PDE8A|PER1|PKN1|MAPK3|MAP2K2|DNAJC3|PSMD10|PTGS2|PTPN1|RAD9A|RAD51|RANBP2|RPA2|SDCBP|SEC13|MAP2K4|SFPQ|SGTA|TMBIM6|T…	-14.4212	-16.7588	19_GO:0050896 response to stimulus	0.440209	9.45304	0	31	1	1	-16.7588	2.02552
0	0	1	1	0	0	0	0	-2.29274	-16.728	0	0	GO:0038095	M001100	2	0	169	47	1872	27994	2.51068	GO Biological Processes	19	Fc-epsilon receptor signaling pathway	4.15882	695|1147|2207|2885|3514|5532|5685|5688|5689|5690|5700|5702|5705|5706|5707|5708|5714|5716|5720|5879|6464|7462|8454|9402|10454|23291|28299|28424|28442|28452|28454|28461|28815|28820|28823|28825|28881|28883|28903|28907|28908|28912|28913|28920|28921|28938|28940	BTK|CHUK|FCER1G|GRB2|IGKC|PPP3CB|PSMA4|PSMA7|PSMB1|PSMB2|PSMC1|PSMC3|PSMC5|PSMC6|PSMD1|PSMD2|PSMD8|PSMD10|PSME1|RAC1|SHC1|LAT2|CUL1|GRAP2|TAB1|FBXW11|IGKV1-5|IGHV3-48|IGHV3-23|IGHV3-7|IGHV2-70|IGHV1-69|IGLV2-14|IGLV1-51|IGLV1-44|IGLV1-40|IGKV2D-30|IGKV2D-28|IGKV1D-12|IGKV5-2|IGKV4-1|IGKV3-20|IGKV3-15|IGKV2-29|IGKV2-28|IGKV1-16|IGKV1-12	-13.8732	-16.728	19_GO:0002376 immune system process	0.361594	11.0262	0	17	0	0	-20.6445	4.66652
0	0	1	1	1	1	0	0	-2.88304	-6.6253	-2.50191	-3.43265	GO:0045088	M001111	4	0	459	106	2730	27994	3.88278	GO Biological Processes	19	regulation of innate immune response	2.36808	2|330|383|409|634|695|708|929|1147|1508|1535|2207|2319|2358|2867|2896|3055|3148|3460|3661|3665|3684|3689|3717|3916|4615|4790|5062|5170|5336|5566|5641|5682|5685|5688|5689|5690|5692|5699|5700|5702|5705|5706|5707|5708|5714|5716|5720|5770|6059|6197|6280|6421|7096|7097|7099|7128|7706|7804|7867|8454|9111|9252|9437|10062|10084|10125|10211|10333|10454|10462|10614|10622|10666|10695|11126|11213|22914|23151…	A2M|BIRC3|ARG1|ARRB2|CEACAM1|BTK|C1QBP|CD14|CHUK|CTSB|CYBA|FCER1G|FLOT2|FPR2|FFAR2|GRN|HCK|HMGB2|IFNGR2|IRF3|IRF7|ITGAM|ITGB2|JAK2|LAMP1|MYD88|NFKB1|PAK2|PDPK1|PLCG2|PRKACA|LGMN|PSMA1|PSMA4|PSMA7|PSMB1|PSMB2|PSMB4|PSMB10|PSMC1|PSMC3|PSMC5|PSMC6|PSMD1|PSMD2|PSMD8|PSMD10|PSME1|PTPN1|ABCE1|RPS6KA3|S100A9|SFPQ|TLR1|TLR2|TLR4|TNFAIP3|TRIM25|LRP8|MAPKAPK3|CUL1|NMI|RPS6KA5|NCR1|NR1H3|PQBP1|RASGRP1|FLOT1…	-14.3292	-16.6626	19_GO:0002376 immune system process	0.369735	9.71469	0	2	0	0	-33.492	2.87118
0	0	1	1	1	1	0	0	-3.95473	-9.0582	-2.58671	-2.67241	GO:0010506	M001111	4	0	348	88	2730	27994	3.22344	GO Biological Processes	19	regulation of autophagy	2.59302	141|154|526|529|533|572|706|1020|1201|2017|2309|2629|2801|3091|3162|3315|3586|3587|4170|4210|4534|5562|5564|5566|5571|5595|5768|5899|5987|6009|6774|6829|7157|7248|7416|7855|8851|8975|9100|9114|9517|9550|9559|9927|10059|10133|10135|10193|10524|10542|10645|10670|11315|23232|23400|23411|25782|25793|25827|26073|28956|29110|29978|29979|55187|55254|55626|55737|55763|56893|57761|58533|64223|80317|80772|…	ADPRH|ADRB2|ATP6V1B2|ATP6V1E1|ATP6V0B|BAD|TSPO|CDK5|CLN3|CTTN|FOXO3|GBA|GOLGA2|HIF1A|HMOX1|HSPB1|IL10|IL10RA|MCL1|MEFV|MTM1|PRKAA1|PRKAB1|PRKACA|PRKAG1|MAPK3|QSOX1|RALB|TRIM27|RHEB|STAT3|SUPT5H|TP53|TSC1|VDAC1|FZD5|CDK5R1|USP13|USP10|ATP6V0D1|SPTLC2|ATP6V1G1|VPS26A|MFN2|DNM1L|OPTN|NAMPT|RNF41|KAT5|LAMTOR5|CAMKK2|RRAGA|PARK7|TBC1D12|ATP13A2|SIRT1|RAB3GAP2|FBXO7|FBXL2|POLDIP2|LAMTOR2|TBK1|UBQLN2|UB…	-14.1597	-16.4889	19_GO:0050789 regulation of biological process	0.338037	9.82991	0	13	0	0	-23.562	3.14618
0	1	0	1	0	0	0	-3.39479	0	-10.2709	0	0	GO:0032984	M010100	2	0	342	87	2730	27994	3.18681	GO Biological Processes	19	protein-containing complex disassembly	2.60853	154|829|830|832|1072|1201|1856|1857|1984|2314|2629|2934|3159|3643|3796|4609|4778|4905|5018|5499|6059|6418|6598|6601|6603|6605|7251|7415|7471|7855|8289|8312|8444|8775|9553|9928|10297|10300|10573|11078|11198|11213|11344|23064|23107|23557|23708|25851|27243|28985|28998|29074|29979|50810|51081|51116|51253|51258|51264|51318|51373|51504|51510|51649|54148|54460|54534|54541|54998|55173|55254|56893|56945|5…	ADRB2|CAPZA1|CAPZA2|CAPZB|CFL1|CLN3|DVL2|DVL3|EIF5A|FLII|GBA|GSN|HMGA1|INSR|KIF2A|MYC|NFE2|NSF|OXA1L|PPP1CA|ABCE1|SET|SMARCB1|SMARCC2|SMARCD2|SMARCE1|TSG101|VCP|WNT1|FZD5|ARID1A|AXIN1|DYRK3|NAPA|MRPL33|KIF14|APC2|KATNB1|MRPL28|TRIOBP|SUPT16H|IRAK3|TWF2|SETX|MRPS27|SNAPIN|GSPT2|TECPR1|CHMP2A|MCTS1|MRPL13|MRPL18|UBQLN1|HDGFL3|MRPS7|MRPS2|MRPL37|MRPL51|MRPL27|MRPL35|MRPS17|TRMT112|CHMP5|MRPS23|MRPL3…	-14.1558	-16.4808	19_GO:0071840 cellular component organization or biogenesis	0.336174	9.8386	0	9	0	0	-27.29	4.05006
0	0	0	1	0	1	0	0	0	-7.34566	0	-2.07427	GO:0007346	M000101	2	0	671	137	2730	27994	5.01832	GO Biological Processes	19	regulation of mitotic cell cycle	2.09363	351|440|581|604|701|891|983|990|991|994|1025|1027|1028|1029|1032|1063|1104|1164|1213|1453|1642|1869|2068|2273|3192|3297|3320|3398|3553|3586|3643|4088|4288|4436|4683|4998|5048|5155|5546|5566|5641|5682|5685|5688|5689|5690|5692|5699|5700|5702|5705|5706|5707|5708|5714|5716|5720|5727|5883|5925|6118|6347|6386|6659|6790|7029|7157|7508|7832|7846|8260|8450|8454|8480|8481|8555|8655|8729|8877|9088|9212|9232…	APP|ASNS|BAX|BCL6|BUB1B|CCNB1|CDK1|CDC6|CDC20|CDC25B|CDK9|CDKN1B|CDKN1C|CDKN2A|CDKN2D|CENPF|RCC1|CKS2|CLTC|CSNK1D|DDB1|E2F1|ERCC2|FHL1|HNRNPU|HSF1|HSP90AA1|ID2|IL1B|IL10|INSR|SMAD3|MKI67|MSH2|NBN|ORC1|PAFAH1B1|PDGFB|PRCC|PRKACA|LGMN|PSMA1|PSMA4|PSMA7|PSMB1|PSMB2|PSMB4|PSMB10|PSMC1|PSMC3|PSMC5|PSMC6|PSMD1|PSMD2|PSMD8|PSMD10|PSME1|PTCH1|RAD9A|RB1|RPA2|CCL2|SDCBP|SOX4|AURKA|TFDP2|TP53|XPC|BTG2|TUBA1…	-14.1258	-16.4468	19_GO:0050789 regulation of biological process	0.417847	9.42591	0	23	0	0	-18.3383	5.98162
0	1	1	1	0	0	0	-2.05471	-4.3577	-7.76036	0	0	GO:1901361	M011100	3	0	777	152	2730	27994	5.56777	GO Biological Processes	19	organic cyclic compound catabolic process	2.00597	226|351|581|863|1267|1432|1656|1773|1806|1854|1869|1890|2237|2584|2876|2954|3005|3091|3094|3101|3148|3162|3163|3183|3184|3192|3251|3297|3315|3643|3704|3939|4128|4245|4521|4615|4670|4686|4860|4913|4967|5151|5208|5211|5223|5230|5315|5393|5515|5562|5571|5663|5682|5685|5688|5689|5690|5692|5699|5700|5702|5705|5706|5707|5708|5714|5716|5720|5903|6050|6124|6135|6138|6155|6160|6164|6167|6169|6175|6202|623…	ALDOA|APP|BAX|CBFA2T3|CNP|MAPK14|DDX6|DNASE1|DPYD|DUT|E2F1|TYMP|FEN1|GALK1|GPX1|GSTZ1|H1-0|HIF1A|HINT1|HK3|HMGB2|HMOX1|HMOX2|HNRNPC|HNRNPD|HNRNPU|HPRT1|HSF1|HSPB1|INSR|ITPA|LDHA|MAOA|MGAT1|NUDT1|MYD88|HNRNPM|NCBP1|PNP|NTHL1|OGDH|PDE8A|PFKFB2|PFKL|PGAM1|PGK1|PKM|EXOSC9|PPP2CA|PRKAA1|PRKAG1|PSEN1|PSMA1|PSMA4|PSMA7|PSMB1|PSMB2|PSMB4|PSMB10|PSMC1|PSMC3|PSMC5|PSMC6|PSMD1|PSMD2|PSMD8|PSMD10|PSME1|RANBP…	-14.1225	-16.4394	19_GO:0008152 metabolic process	0.438853	9.34827	0	25	0	0	-17.871	3.02965
1	0	1	1	1	1	-2.05938	0	-3.85665	-5.51665	-3.28108	-2.90362	GO:0031349	M101111	5	0	528	116	2730	27994	4.24908	GO Biological Processes	19	positive regulation of defense response	2.25282	136|330|383|409|695|708|929|961|975|1147|1508|1535|2207|2319|2358|2867|2896|3055|3148|3553|3600|3603|3661|3665|3684|3689|3717|3916|4049|4192|4208|4615|4790|5054|5062|5170|5294|5336|5566|5595|5641|5682|5685|5688|5689|5690|5692|5699|5700|5702|5705|5706|5707|5708|5714|5716|5720|5734|5743|6197|6280|6348|6421|6774|7096|7097|7099|7128|7132|7706|7867|8454|8723|9252|10062|10084|10125|10133|10211|10333|10…	ADORA2B|BIRC3|ARG1|ARRB2|BTK|C1QBP|CD14|CD47|CD81|CHUK|CTSB|CYBA|FCER1G|FLOT2|FPR2|FFAR2|GRN|HCK|HMGB2|IL1B|IL15|IL16|IRF3|IRF7|ITGAM|ITGB2|JAK2|LAMP1|LTA|MDK|MEF2C|MYD88|NFKB1|SERPINE1|PAK2|PDPK1|PIK3CG|PLCG2|PRKACA|MAPK3|LGMN|PSMA1|PSMA4|PSMA7|PSMB1|PSMB2|PSMB4|PSMB10|PSMC1|PSMC3|PSMC5|PSMC6|PSMD1|PSMD2|PSMD8|PSMD10|PSME1|PTGER4|PTGS2|RPS6KA3|S100A9|CCL3|SFPQ|STAT3|TLR1|TLR2|TLR4|TNFAIP3|TNFRSF…	-14.122	-16.4348	19_GO:0048518 positive regulation of biological process	0.386045	9.5535	0	2	0	0	-33.492	2.87118
0	0	1	1	0	0	0	0	-3.73916	-13.0484	0	0	GO:0051186	M001100	2	0	603	127	2730	27994	4.65201	GO Biological Processes	19	cofactor metabolic process	2.15968	210|211|226|351|471|686|706|863|1355|1535|1536|1622|1727|1738|1743|2180|2181|2330|2539|2584|2639|2686|2739|2876|2936|2954|3029|3040|3043|3091|3101|3145|3155|3162|3163|3313|3417|3418|3643|3939|4051|4190|4191|4682|4967|5096|5166|5208|5211|5223|5230|5315|5498|5562|5571|5663|5743|5879|5903|6120|6319|6396|6472|6774|6888|6948|7086|7157|7167|7298|7389|7415|8480|8604|8644|8875|8876|8884|9054|9391|9446|95…	ALAD|ALAS1|ALDOA|APP|ATIC|BTD|TSPO|CBFA2T3|COX15|CYBA|CYBB|DBI|CYB5R3|DLD|DLST|ACSL1|ACSL3|FMO5|G6PD|GALK1|GCDH|GGT7|GLO1|GPX1|GSR|GSTZ1|HAGH|HBA2|HBB|HIF1A|HK3|HMBS|HMGCL|HMOX1|HMOX2|HSPA9|IDH1|IDH2|INSR|LDHA|CYP4F3|MDH1|MDH2|NUBP1|OGDH|PCCB|PDK4|PFKFB2|PFKL|PGAM1|PGK1|PKM|PPOX|PRKAA1|PRKAG1|PSEN1|PTGS2|RAC1|RANBP2|RPE|SCD|SEC13|SHMT2|STAT3|TALDO1|TCN2|TKT|TP53|TPI1|TYMS|UROD|VCP|RAE1|SLC25A12|A…	-14.0833	-16.3882	19_GO:0008152 metabolic process	0.403083	9.46339	0	18	0	0	-20.2655	2.70711
0	0	1	1	0	0	0	0	-2.01063	-12.8907	0	0	GO:0048002	M001100	2	0	194	61	2730	27994	2.23443	GO Biological Processes	19	antigen processing and presentation of peptide antigen	3.22426	829|830|832|972|1147|1173|1175|1211|1213|1509|1510|1535|1536|2207|2209|2923|3077|3108|3111|3112|3113|3117|3119|3120|3126|3140|3416|3796|5641|5682|5685|5688|5689|5690|5692|5699|5700|5702|5705|5706|5707|5708|5714|5716|5720|6396|6891|7879|8655|8907|9871|10437|10540|11127|22872|29127|50856|51164|55016|55860|83547	CAPZA1|CAPZA2|CAPZB|CD74|CHUK|AP2M1|AP2S1|CLTA|CLTC|CTSD|CTSE|CYBA|CYBB|FCER1G|FCGR1A|PDIA3|HFE|HLA-DMA|HLA-DOA|HLA-DOB|HLA-DPA1|HLA-DQA1|HLA-DQB1|HLA-DQB2|HLA-DRB4|MR1|IDE|KIF2A|LGMN|PSMA1|PSMA4|PSMA7|PSMB1|PSMB2|PSMB4|PSMB10|PSMC1|PSMC3|PSMC5|PSMC6|PSMD1|PSMD2|PSMD8|PSMD10|PSME1|SEC13|TAP2|RAB7A|DYNLL1|AP1M1|SEC24D|IFI30|DCTN2|KIF3A|SEC31A|RACGAP1|CLEC4A|DCTN4|MARCHF1|ACTR10|RILP	-14.0833	-16.3882	19_GO:0002376 immune system process	0.282875	10.2193	0	32	1	1	-16.3882	3.52165
0	1	1	1	0	0	0	-2.36137	-4.90655	-8.81904	0	0	GO:0050851	M011100	3	0	325	84	2730	27994	3.07692	GO Biological Processes	19	antigen receptor-mediated signaling pathway	2.65032	581|634|695|917|919|930|931|975|1147|1445|3113|3117|3119|3120|3126|3494|3495|3500|3507|3514|3958|4208|4790|5062|5170|5336|5583|5588|5663|5682|5685|5688|5689|5690|5692|5699|5700|5702|5705|5706|5707|5708|5714|5716|5720|7462|7535|8454|8525|9402|9473|10384|10385|10603|10616|10666|11118|11120|11126|23291|28386|28391|28409|28410|28412|28414|28424|28442|28444|28445|28452|28454|28461|28464|28473|29085|51…	BAX|CEACAM1|BTK|CD3G|CD247|CD19|MS4A1|CD81|CHUK|CSK|HLA-DPA1|HLA-DQA1|HLA-DQB1|HLA-DQB2|HLA-DRB4|IGHA2|IGHD|IGHG1|IGHM|IGKC|LGALS3|MEF2C|NFKB1|PAK2|PDPK1|PLCG2|PRKCH|PRKCQ|PSEN1|PSMA1|PSMA4|PSMA7|PSMB1|PSMB2|PSMB4|PSMB10|PSMC1|PSMC3|PSMC5|PSMC6|PSMD1|PSMD2|PSMD8|PSMD10|PSME1|LAT2|ZAP70|CUL1|DGKZ|GRAP2|THEMIS2|BTN3A3|BTN2A2|SH2B2|RBCK1|CD226|BTN3A2|BTN2A1|CD160|FBXW11|IGHV5-10-1|IGHV4-61|IGHV3-73|…	-14.0803	-16.3812	19_GO:0002376 immune system process	0.330515	9.83712	0	2	0	0	-33.492	2.87118
0	0	0	1	0	0	0	0	0	-16.3687	0	0	GO:0006956	M000100	1	0	179	48	1872	27994	2.5641	GO Biological Processes	19	complement activation	4.01003	712|713|714|719|727|930|1675|3494|3495|3500|3507|3514|5199|28299|28386|28391|28409|28410|28412|28414|28424|28442|28444|28445|28452|28454|28461|28464|28473|28815|28820|28823|28825|28881|28883|28903|28907|28908|28912|28913|28920|28921|28938|28940|57289|102723168|102723169|102723170	C1QA|C1QB|C1QC|C3AR1|C5|CD19|CFD|IGHA2|IGHD|IGHG1|IGHM|IGKC|CFP|IGKV1-5|IGHV5-10-1|IGHV4-61|IGHV3-73|IGHV3-72|IGHV3-66|IGHV3-64|IGHV3-48|IGHV3-23|IGHV3-21|IGHV3-20|IGHV3-7|IGHV2-70|IGHV1-69|IGHV1-58|IGHV1-3|IGLV2-14|IGLV1-51|IGLV1-44|IGLV1-40|IGKV2D-30|IGKV2D-28|IGKV1D-12|IGKV5-2|IGKV4-1|IGKV3-20|IGKV3-15|IGKV2-29|IGKV2-28|IGKV1-16|IGKV1-12|IGHV7-4-1|IGHV2-70D|IGHV1-69D|IGHV3-64D	-13.541	-16.3687	19_GO:0002376 immune system process	0.365321	10.8151	0	17	0	0	-20.6445	4.66652
0	0	0	1	0	1	0	0	0	-3.79182	0	-14.7456	GO:0000375	M000101	2	0	393	95	2730	27994	3.47985	GO Biological Processes	19	RNA splicing, via transesterification reactions	2.47875	708|1477|1665|2483|2962|3181|3183|3184|3189|3190|3192|4236|4670|4686|4809|5093|5094|5434|5438|5546|5725|5936|6421|6627|6637|6651|6732|7375|7737|8175|8189|8559|8570|8683|8996|9092|9129|9589|9775|10081|10084|10180|10189|10236|10250|10262|10284|10285|10286|10291|10419|10521|10569|10713|10929|11100|11171|11338|22913|23064|23398|23450|23517|23524|23658|25929|25949|25980|26528|26576|26835|27336|27339|2…	C1QBP|CSTF1|DHX15|FRG1|GTF2F1|HNRNPA2B1|HNRNPC|HNRNPD|HNRNPH3|HNRNPK|HNRNPU|MFAP1|HNRNPM|NCBP1|SNU13|PCBP1|PCBP2|POLR2E|POLR2I|PRCC|PTBP1|RBM4|SFPQ|SNRPA1|SNRPG|SON|SRPK1|USP4|RNF113A|SF3A2|SYMPK|PRPF18|KHSRP|SRSF9|NOL3|SART1|PRPF3|WTAP|EIF4A3|PDCD7|PQBP1|RBM6|ALYREF|HNRNPR|SRRM1|SF3B4|SAP18|SMNDC1|BCAS2|SF3A1|PRMT5|DDX17|SLU7|USP39|SRSF8|HNRNPUL1|STRAP|U2AF2|RALY|SETX|PPWD1|SF3B3|MTREX|SRRM2|LSM…	-14.0614	-16.3584	19_GO:0008152 metabolic process	0.350758	9.70476	0	15	0	0	-22.387	2.6181
0	0	0	1	0	0	0	0	0	-8.72254	0	0	R-HSA-195258	M000100	1	0	327	84	2730	27994	3.07692	Reactome Gene Sets	6	RHO GTPase Effectors	2.63411	71|695|701|801|991|1027|1063|1072|1432|1535|1536|1856|1857|2017|2316|2885|3014|3796|4629|4637|5048|5062|5170|5216|5500|5515|5527|5528|5529|5585|5595|5879|5903|6280|6396|6722|7846|8294|8334|8337|8339|8345|8347|8349|8357|8362|8363|8364|8367|8655|8936|8970|8976|9212|9928|10092|10093|10094|10095|10097|10109|10552|23191|51517|55766|55845|55920|57551|57591|64105|64946|79003|79023|79172|79682|81027|8156…	ACTG1|BTK|BUB1B|CALM1|CDC20|CDKN1B|CENPF|CFL1|MAPK14|CYBA|CYBB|DVL2|DVL3|CTTN|FLNA|GRB2|H2AX|KIF2A|MYH11|MYL6|PAFAH1B1|PAK2|PDPK1|PFN1|PPP1CB|PPP2CA|PPP2R5C|PPP2R5D|PPP2R5E|PKN1|MAPK3|RAC1|RANBP2|S100A9|SEC13|SRF|TUBA1A|H4C9|H2AC6|H2AC18|H2BC8|H2BC9|H2BC4|H2BC21|H3C10|H4C12|H4C11|H4C3|H4C5|DYNLL1|WASF1|H2BC11|WASL|AURKB|KIF14|ARPC5|ARPC4|ARPC3|ARPC1B|ACTR2|ARPC2|ARPC1A|CYFIP1|NCKIPSD|H2AJ|BRK1|RC…	-13.9155	-16.2086		0.330515	9.77078	0	8	0	0	-27.3591	3.6495
0	0	1	1	0	0	0	0	-2.10644	-11.7477	0	0	GO:0019884	M001100	2	0	185	59	2730	27994	2.16117	GO Biological Processes	19	antigen processing and presentation of exogenous antigen	3.27026	829|830|832|972|1147|1173|1175|1211|1213|1509|1510|1535|1536|2207|2209|2923|3108|3111|3112|3113|3117|3119|3120|3126|3140|3796|5641|5682|5685|5688|5689|5690|5692|5699|5700|5702|5705|5706|5707|5708|5714|5716|5720|6396|6891|7879|8655|8907|8943|9871|10437|10540|11127|22872|29127|50856|51164|55860|83547	CAPZA1|CAPZA2|CAPZB|CD74|CHUK|AP2M1|AP2S1|CLTA|CLTC|CTSD|CTSE|CYBA|CYBB|FCER1G|FCGR1A|PDIA3|HLA-DMA|HLA-DOA|HLA-DOB|HLA-DPA1|HLA-DQA1|HLA-DQB1|HLA-DQB2|HLA-DRB4|MR1|KIF2A|LGMN|PSMA1|PSMA4|PSMA7|PSMB1|PSMB2|PSMB4|PSMB10|PSMC1|PSMC3|PSMC5|PSMC6|PSMD1|PSMD2|PSMD8|PSMD10|PSME1|SEC13|TAP2|RAB7A|DYNLL1|AP1M1|AP3D1|SEC24D|IFI30|DCTN2|KIF3A|SEC31A|RACGAP1|CLEC4A|DCTN4|ACTR10|RILP	-13.9071	-16.1965	19_GO:0002376 immune system process	0.278304	10.1841	0	32	0	0	-16.3882	3.52165
0	0	0	1	0	1	0	0	0	-3.86908	0	-13.851	GO:0000377	M000101	2	0	390	94	2730	27994	3.44322	GO Biological Processes	19	RNA splicing, via transesterification reactions with bulged adenosine as nucleophile	2.47153	708|1477|1665|2483|2962|3181|3183|3184|3189|3190|3192|4236|4670|4686|4809|5093|5094|5434|5438|5546|5725|5936|6421|6627|6637|6651|6732|7375|7737|8175|8189|8559|8683|8996|9092|9129|9589|9775|10081|10084|10180|10189|10236|10250|10262|10284|10285|10286|10291|10419|10521|10569|10713|10929|11100|11171|11338|22913|23064|23398|23450|23517|23524|23658|25929|25949|25980|26528|26576|26835|27336|27339|28960|…	C1QBP|CSTF1|DHX15|FRG1|GTF2F1|HNRNPA2B1|HNRNPC|HNRNPD|HNRNPH3|HNRNPK|HNRNPU|MFAP1|HNRNPM|NCBP1|SNU13|PCBP1|PCBP2|POLR2E|POLR2I|PRCC|PTBP1|RBM4|SFPQ|SNRPA1|SNRPG|SON|SRPK1|USP4|RNF113A|SF3A2|SYMPK|PRPF18|SRSF9|NOL3|SART1|PRPF3|WTAP|EIF4A3|PDCD7|PQBP1|RBM6|ALYREF|HNRNPR|SRRM1|SF3B4|SAP18|SMNDC1|BCAS2|SF3A1|PRMT5|DDX17|SLU7|USP39|SRSF8|HNRNPUL1|STRAP|U2AF2|RALY|SETX|PPWD1|SF3B3|MTREX|SRRM2|LSM5|GEMI…	-13.8275	-16.1056	19_GO:0008152 metabolic process	0.348974	9.61988	0	15	0	0	-22.387	2.6181
0	0	0	1	0	1	0	0	0	-3.86908	0	-13.851	GO:0000398	M000101	2	0	390	94	2730	27994	3.44322	GO Biological Processes	19	mRNA splicing, via spliceosome	2.47153	708|1477|1665|2483|2962|3181|3183|3184|3189|3190|3192|4236|4670|4686|4809|5093|5094|5434|5438|5546|5725|5936|6421|6627|6637|6651|6732|7375|7737|8175|8189|8559|8683|8996|9092|9129|9589|9775|10081|10084|10180|10189|10236|10250|10262|10284|10285|10286|10291|10419|10521|10569|10713|10929|11100|11171|11338|22913|23064|23398|23450|23517|23524|23658|25929|25949|25980|26528|26576|26835|27336|27339|28960|…	C1QBP|CSTF1|DHX15|FRG1|GTF2F1|HNRNPA2B1|HNRNPC|HNRNPD|HNRNPH3|HNRNPK|HNRNPU|MFAP1|HNRNPM|NCBP1|SNU13|PCBP1|PCBP2|POLR2E|POLR2I|PRCC|PTBP1|RBM4|SFPQ|SNRPA1|SNRPG|SON|SRPK1|USP4|RNF113A|SF3A2|SYMPK|PRPF18|SRSF9|NOL3|SART1|PRPF3|WTAP|EIF4A3|PDCD7|PQBP1|RBM6|ALYREF|HNRNPR|SRRM1|SF3B4|SAP18|SMNDC1|BCAS2|SF3A1|PRMT5|DDX17|SLU7|USP39|SRSF8|HNRNPUL1|STRAP|U2AF2|RALY|SETX|PPWD1|SF3B3|MTREX|SRRM2|LSM5|GEMI…	-13.8275	-16.1056	19_GO:0008152 metabolic process	0.348974	9.61988	0	15	0	0	-22.387	2.6181
0	1	1	1	0	1	0	-3.54779	-6.0542	-5.11067	0	-4.73819	GO:0031331	M011101	4	0	390	94	2730	27994	3.44322	GO Biological Processes	19	positive regulation of cellular catabolic process	2.47153	154|351|572|581|754|863|975|991|1191|1374|1453|2309|2629|3091|3162|3184|3297|3300|3320|3553|3643|4210|4287|4478|4898|5045|5208|5562|5595|5663|5700|5716|5770|5886|5899|5987|6449|6790|6829|7128|7248|7415|7832|7917|8078|8312|8570|8975|9337|9517|9781|9927|10133|10140|10221|10236|10524|10645|11236|11315|23411|23530|25782|25793|25898|28952|29110|29978|29979|51441|55187|55626|55737|55741|55743|55823|577…	ADRB2|APP|BAD|BAX|PTTG1IP|CBFA2T3|CD81|CDC20|CLU|CPT1A|CSNK1D|FOXO3|GBA|HIF1A|HMOX1|HNRNPD|HSF1|DNAJB2|HSP90AA1|IL1B|INSR|MEFV|ATXN3|MSN|NRDC|FURIN|PFKFB2|PRKAA1|MAPK3|PSEN1|PSMC1|PSMD10|PTPN1|RAD23A|RALB|TRIM27|SGTA|AURKA|SUPT5H|TNFAIP3|TSC1|VCP|BTG2|BAG6|USP5|AXIN1|KHSRP|USP13|CNOT8|SPTLC2|RNF144A|MFN2|OPTN|TOB1|TRIB1|HNRNPR|KAT5|CAMKK2|RNF139|PARK7|SIRT1|NNT|RAB3GAP2|FBXO7|RCHY1|CCDC22|TBK1|UB…	-13.8275	-16.1056	19_GO:0048518 positive regulation of biological process	0.348974	9.61988	0	4	0	0	-32.6005	2.87429
0	0	0	1	0	0	0	0	0	-16.0717	0	0	GO:0002455	M000100	1	0	155	44	1872	27994	2.35043	GO Biological Processes	19	humoral immune response mediated by circulating immunoglobulin	4.24502	712|713|714|727|3494|3495|3500|3507|3514|28299|28386|28391|28409|28410|28412|28414|28424|28442|28444|28445|28452|28454|28461|28464|28473|28815|28820|28823|28825|28881|28883|28903|28907|28908|28912|28913|28920|28921|28938|28940|57289|102723168|102723169|102723170	C1QA|C1QB|C1QC|C5|IGHA2|IGHD|IGHG1|IGHM|IGKC|IGKV1-5|IGHV5-10-1|IGHV4-61|IGHV3-73|IGHV3-72|IGHV3-66|IGHV3-64|IGHV3-48|IGHV3-23|IGHV3-21|IGHV3-20|IGHV3-7|IGHV2-70|IGHV1-69|IGHV1-58|IGHV1-3|IGLV2-14|IGLV1-51|IGLV1-44|IGLV1-40|IGKV2D-30|IGKV2D-28|IGKV1D-12|IGKV5-2|IGKV4-1|IGKV3-20|IGKV3-15|IGKV2-29|IGKV2-28|IGKV1-16|IGKV1-12|IGHV7-4-1|IGHV2-70D|IGHV1-69D|IGHV3-64D	-13.2569	-16.0717	19_GO:0002376 immune system process	0.350151	10.845	0	17	0	0	-20.6445	4.66652
1	1	1	1	1	1	-2.57694	-3.42083	-2.68684	-3.09613	-3.51723	-3.31817	GO:0043065	M111111	6	0	687	138	2730	27994	5.05495	GO Biological Processes	19	positive regulation of apoptotic process	2.0598	133|135|322|355|409|468|572|580|581|604|706|708|824|834|842|959|1020|1029|1191|1385|1509|1512|1522|1545|1848|1869|1965|2149|2309|2683|2852|2896|2923|2934|3001|3002|3162|3202|3297|3399|3486|3579|3586|3663|3672|3684|3717|3939|4049|4055|4058|4088|4170|4208|4217|4296|4318|4609|4616|5062|5414|5481|5499|5663|5664|5743|5883|6135|6272|6280|6285|6347|6348|6416|6421|6453|6659|7029|7132|7157|7415|7704|8398|…	ADM|ADORA2A|APBB1|FAS|ARRB2|ATF4|BAD|BARD1|BAX|BCL6|TSPO|C1QBP|CAPN2|CASP1|CASP9|CD40LG|CDK5|CDKN2A|CLU|CREB1|CTSD|CTSH|CTSZ|CYP1B1|DUSP6|E2F1|EIF2S1|F2R|FOXO3|B4GALT1|GPER1|GRN|PDIA3|GSN|GZMA|GZMB|HMOX1|HOXA5|HSF1|ID3|IGFBP3|CXCR2|IL10|IRF5|ITGA1|ITGAM|JAK2|LDHA|LTA|LTBR|LTK|SMAD3|MCL1|MEF2C|MAP3K5|MAP3K11|MMP9|MYC|GADD45B|PAK2|SEPTIN4|PPID|PPP1CA|PSEN1|PSEN2|PTGS2|RAD9A|RPL11|SORT1|S100A9|S100B…	-13.6733	-15.9476	19_GO:0048518 positive regulation of biological process	0.419289	9.24527	0	29	0	0	-17.1713	2.39892
0	0	1	1	0	0	0	0	-2.19687	-11.7875	0	0	GO:0002478	M001100	2	0	177	57	2730	27994	2.08791	GO Biological Processes	19	antigen processing and presentation of exogenous peptide antigen	3.3022	829|830|832|972|1147|1173|1175|1211|1213|1509|1510|1535|1536|2207|2209|2923|3108|3111|3112|3113|3117|3119|3120|3126|3796|5641|5682|5685|5688|5689|5690|5692|5699|5700|5702|5705|5706|5707|5708|5714|5716|5720|6396|6891|7879|8655|8907|9871|10437|10540|11127|22872|29127|50856|51164|55860|83547	CAPZA1|CAPZA2|CAPZB|CD74|CHUK|AP2M1|AP2S1|CLTA|CLTC|CTSD|CTSE|CYBA|CYBB|FCER1G|FCGR1A|PDIA3|HLA-DMA|HLA-DOA|HLA-DOB|HLA-DPA1|HLA-DQA1|HLA-DQB1|HLA-DQB2|HLA-DRB4|KIF2A|LGMN|PSMA1|PSMA4|PSMA7|PSMB1|PSMB2|PSMB4|PSMB10|PSMC1|PSMC3|PSMC5|PSMC6|PSMD1|PSMD2|PSMD8|PSMD10|PSME1|SEC13|TAP2|RAB7A|DYNLL1|AP1M1|SEC24D|IFI30|DCTN2|KIF3A|SEC31A|RACGAP1|CLEC4A|DCTN4|ACTR10|RILP	-13.6164	-15.8871	19_GO:0002376 immune system process	0.273648	10.1002	0	32	0	0	-16.3882	3.52165
0	1	1	1	0	1	0	-3.95805	-2.72519	-5.64738	0	-4.40058	GO:0097190	M011101	4	0	612	127	2730	27994	4.65201	GO Biological Processes	19	apoptotic signaling pathway	2.12792	91|135|292|309|355|409|468|572|581|695|754|834|842|921|929|960|972|1032|1191|1396|1512|1545|1869|2017|2309|2537|2852|2876|2923|2934|3002|3091|3094|3148|3162|3190|3315|3429|3553|3684|3717|3916|3934|3958|4000|4055|4088|4170|4217|4318|4436|4683|4722|4846|4976|5025|5054|5062|5170|5196|5414|5499|5663|5716|5743|5770|5883|5925|5977|6135|6272|6280|6421|6478|6672|7009|7029|7099|7128|7132|7157|7185|7417|79…	ACVR1B|ADORA2A|SLC25A5|ANXA6|FAS|ARRB2|ATF4|BAD|BAX|BTK|PTTG1IP|CASP1|CASP9|CD5|CD14|CD44|CD74|CDKN2D|CLU|CRIP1|CTSH|CYP1B1|E2F1|CTTN|FOXO3|IFI6|GPER1|GPX1|PDIA3|GSN|GZMB|HIF1A|HINT1|HMGB2|HMOX1|HNRNPK|HSPB1|IFI27|IL1B|ITGAM|JAK2|LAMP1|LCN2|LGALS3|LMNA|LTBR|SMAD3|MCL1|MAP3K5|MMP9|MSH2|NBN|NDUFS3|NOS3|OPA1|P2RX4|SERPINE1|PAK2|PDPK1|PF4|SEPTIN4|PPP1CA|PSEN1|PSMD10|PTGS2|PTPN1|RAD9A|RB1|DPF2|RPL11|S…	-13.5904	-15.8574	19_GO:0023052 signaling	0.403083	9.27417	0	33	1	1	-15.8574	2.48889
0	0	0	1	0	1	0	0	0	-10.2176	0	-4.11718	hsa04714	M000101	2	0	272	74	2730	27994	2.71062	KEGG Pathway	24	thermogenesis	2.78975	71|114|498|506|509|513|514|515|517|522|656|788|1329|1349|1351|1355|1374|1385|1432|1537|2180|2181|2885|4217|4508|4540|4695|4696|4698|4700|4706|4707|4710|4714|4715|4716|4717|4718|4720|4722|4723|4724|4726|4731|5562|5564|5566|5571|5742|5743|6009|6197|6300|6390|6598|6601|6603|6605|7248|7386|7388|8289|9377|9551|28958|29796|51103|55471|55744|64223|84335|148327|285521|388753	ACTG1|ADCY8|ATP5F1A|ATP5F1B|ATP5F1C|ATP5F1D|ATP5F1E|ATP5PB|ATP5MC2|ATP5PF|BMP8B|SLC25A20|COX5B|COX7B|COX8A|COX15|CPT1A|CREB1|MAPK14|CYC1|ACSL1|ACSL3|GRB2|MAP3K5|ATP6|ND5|NDUFA2|NDUFA3|NDUFA5|NDUFA6|NDUFAB1|NDUFB1|NDUFB4|NDUFB8|NDUFB9|NDUFB10|NDUFC1|NDUFC2|NDUFS2|NDUFS3|NDUFV1|NDUFS4|NDUFS6|NDUFV3|PRKAA1|PRKAB1|PRKACA|PRKAG1|PTGS1|PTGS2|RHEB|RPS6KA3|MAPK12|SDHB|SMARCB1|SMARCC2|SMARCD2|SMARCE1|TSC1…	-13.5469	-15.8104		0.310804	9.75033	0	12	0	0	-23.6882	4.47457
0	0	0	1	0	0	0	0	0	-13.5182	0	0	GO:0019882	M000100	1	0	232	67	2730	27994	2.45421	GO Biological Processes	19	antigen processing and presentation	2.96135	829|830|832|972|1147|1173|1175|1211|1213|1509|1510|1512|1535|1536|2207|2209|2923|3077|3108|3111|3112|3113|3117|3119|3120|3126|3140|3416|3796|5641|5682|5685|5688|5689|5690|5692|5699|5700|5702|5705|5706|5707|5708|5714|5716|5720|5873|6396|6891|7879|8655|8907|8943|9363|9474|9871|10437|10540|11127|22872|29127|50856|51164|55016|55860|83547|83871	CAPZA1|CAPZA2|CAPZB|CD74|CHUK|AP2M1|AP2S1|CLTA|CLTC|CTSD|CTSE|CTSH|CYBA|CYBB|FCER1G|FCGR1A|PDIA3|HFE|HLA-DMA|HLA-DOA|HLA-DOB|HLA-DPA1|HLA-DQA1|HLA-DQB1|HLA-DQB2|HLA-DRB4|MR1|IDE|KIF2A|LGMN|PSMA1|PSMA4|PSMA7|PSMB1|PSMB2|PSMB4|PSMB10|PSMC1|PSMC3|PSMC5|PSMC6|PSMD1|PSMD2|PSMD8|PSMD10|PSME1|RAB27A|SEC13|TAP2|RAB7A|DYNLL1|AP1M1|AP3D1|RAB33A|ATG5|SEC24D|IFI30|DCTN2|KIF3A|SEC31A|RACGAP1|CLEC4A|DCTN4|MARC…	-13.5435	-15.8033	19_GO:0002376 immune system process	0.296128	9.86115	0	32	0	0	-16.3882	3.52165
0	1	1	1	1	1	0	-2.63135	-2.53418	-5.21408	-6.27039	-6.07828	R-HSA-9006934	M011111	5	0	506	111	2730	27994	4.06593	Reactome Gene Sets	6	Signaling by Receptor Tyrosine Kinases	2.24944	14|71|135|526|529|533|537|581|801|1020|1173|1175|1211|1213|1302|1385|1432|1445|1535|1536|1848|1849|1958|1959|1960|2002|2242|2323|2354|2885|2962|3315|3320|3398|3399|3643|3690|3709|3710|3717|3726|3727|3728|4145|4208|4318|4670|4686|4846|5045|5062|5155|5170|5434|5438|5515|5528|5566|5595|5605|5663|5664|5725|5770|5879|5898|5899|5900|5908|5921|6016|6197|6236|6285|6300|6446|6464|6678|6722|6774|7059|7867|…	AAMP|ACTG1|ADORA2A|ATP6V1B2|ATP6V1E1|ATP6V0B|ATP6AP1|BAX|CALM1|CDK5|AP2M1|AP2S1|CLTA|CLTC|COL11A2|CREB1|MAPK14|CSK|CYBA|CYBB|DUSP6|DUSP7|EGR1|EGR2|EGR3|ELK1|FES|FLT3LG|FOSB|GRB2|GTF2F1|HSPB1|HSP90AA1|ID2|ID3|INSR|ITGB3|ITPR2|ITPR3|JAK2|JUNB|JUND|JUP|MATK|MEF2C|MMP9|HNRNPM|NCBP1|NOS3|FURIN|PAK2|PDGFB|PDPK1|POLR2E|POLR2I|PPP2CA|PPP2R5D|PRKACA|MAPK3|MAP2K2|PSEN1|PSEN2|PTBP1|PTPN1|RAC1|RALA|RALB|RALG…	-13.4462	-15.7025		0.377994	9.32341	0	34	1	1	-15.7025	4.66101
0	0	0	1	0	1	0	0	0	-11.8227	0	-2.53781	R-HSA-5688426	M000101	2	0	297	78	2730	27994	2.85714	Reactome Gene Sets	6	Deubiquitination	2.69303	154|330|409|580|890|983|991|3091|3416|4088|4287|4609|4798|5682|5685|5688|5689|5690|5692|5699|5700|5702|5705|5706|5707|5708|5714|5716|5720|5886|6478|6881|7128|7157|7347|7375|7415|7416|7417|7706|7874|8078|8239|8312|8334|8337|8339|8345|8347|8349|8969|8970|8975|9100|9577|9804|9868|9960|10445|10454|10600|11047|23326|23586|29844|51651|51720|80351|83444|84132|84282|84749|85236|92815|114548|114785|125476…	ADRB2|BIRC3|ARRB2|BARD1|CCNA2|CDK1|CDC20|HIF1A|IDE|SMAD3|ATXN3|MYC|NFRKB|PSMA1|PSMA4|PSMA7|PSMB1|PSMB2|PSMB4|PSMB10|PSMC1|PSMC3|PSMC5|PSMC6|PSMD1|PSMD2|PSMD8|PSMD10|PSME1|RAD23A|SIAH2|TAF10|TNFAIP3|TP53|UCHL3|USP4|VCP|VDAC1|VDAC2|TRIM25|USP7|USP5|USP9X|AXIN1|H2AC6|H2AC18|H2BC8|H2BC9|H2BC4|H2BC21|H2AC11|H2BC11|USP13|USP10|BABAM2|TOMM20|TOMM70|USP3|MCRS1|TAB1|USP16|ADRM1|USP22|DDX58|TFPT|PTRH2|UIMC…	-13.4281	-15.681		0.318853	9.64229	0	23	0	0	-18.3383	5.98162
0	0	0	1	0	1	0	0	0	-12.1042	0	-3.29088	R-HSA-163200	M000101	2	0	124	46	2730	27994	1.68498	Reactome Gene Sets	6	Respiratory electron transport, ATP synthesis by chemiosmotic coupling, and heat production by uncoupling proteins.	3.80398	498|506|509|513|514|515|517|522|1329|1349|1351|1537|4508|4540|4695|4696|4698|4700|4706|4707|4710|4714|4715|4716|4717|4718|4720|4722|4723|4724|4726|4731|6390|7351|7386|7388|9377|9551|29796|51103|51295|51300|55471|55863|80219|285521	ATP5F1A|ATP5F1B|ATP5F1C|ATP5F1D|ATP5F1E|ATP5PB|ATP5MC2|ATP5PF|COX5B|COX7B|COX8A|CYC1|ATP6|ND5|NDUFA2|NDUFA3|NDUFA5|NDUFA6|NDUFAB1|NDUFB1|NDUFB4|NDUFB8|NDUFB9|NDUFB10|NDUFC1|NDUFC2|NDUFS2|NDUFS3|NDUFV1|NDUFS4|NDUFS6|NDUFV3|SDHB|UCP2|UQCRFS1|UQCRH|COX5A|ATP5MF|UQCR10|NDUFAF1|ECSIT|TIMMDC1|NDUFAF7|TMEM126B|COQ10B|COX18	-13.3597	-15.609		0.246335	10.2866	0	12	0	0	-23.6882	4.47457
1	0	1	1	0	0	-2.61717	0	-2.05815	-5.34012	0	0	GO:0042254	M101100	3	0	310	80	2730	27994	2.9304	GO Biological Processes	19	ribosome biogenesis	2.64625	705|708|2068|2091|2483|4809|5393|6059|6135|6155|6169|6175|6202|7248|8450|8568|8602|8886|9045|9092|9188|9775|10171|10412|10436|10521|10775|10885|11224|22984|23076|23223|23246|23517|27292|29081|51010|51013|51065|51077|51081|51093|51106|51116|51118|51119|51491|51504|51575|54059|54505|54555|54680|54881|54913|55003|55035|55127|55272|55341|55505|55623|55651|55759|57647|64979|65095|80135|83939|84769|928…	BYSL|C1QBP|ERCC2|FBL|FRG1|SNU13|EXOSC9|ABCE1|RPL11|RPL27|RPL38|RPLP0|RPS8|TSC1|CUL4B|RRP1|NOP14|DDX18|RPL14|SART1|DDX21|EIF4A3|RCL1|NSA2|EMG1|DDX17|POP4|WDR3|RPL35|PDCD11|RRP1B|RRP12|BOP1|MTREX|DIMT1|METTL5|EXOSC3|EXOSC1|RPS27L|FCF1|MRPS7|RRNAD1|TFB1M|MRPS2|UTP11|SBDS|NOP16|TRMT112|ESF1|YBEY|DHX29|DDX49|ZNHIT6|TEX10|RPP25|PAK1IP1|NOL8|HEATR1|IMP3|LSG1|NOP10|THUMPD1|NHP2|WDR12|DHX37|MRPL36|KRI1|RP…	-13.3465	-15.5924	19_GO:0071840 cellular component organization or biogenesis	0.322793	9.58113	0	6	0	0	-30.33	3.58897
0	0	1	1	1	1	0	0	-2.24918	-6.12794	-2.04193	-3.25933	GO:0060627	M001111	4	0	550	117	2730	27994	4.28571	GO Biological Processes	19	regulation of vesicle-mediated transport	2.18135	135|136|302|336|351|392|409|537|634|929|961|967|977|1020|1175|1191|1201|1445|1535|1609|1861|2181|2207|2242|2358|3055|3077|3162|3190|3553|3560|3561|3566|3600|3601|3643|3684|3689|3690|3916|3958|4478|4905|5054|5170|5336|5414|5532|5562|5595|5605|5663|5770|5872|5873|5878|5879|5898|5899|5908|6347|6382|6386|6453|6843|6844|7097|7251|7879|8291|8398|8723|8775|8877|8938|8976|9230|9474|9495|9498|9784|10015|1…	ADORA2A|ADORA2B|ANXA2|APOA2|APP|ARHGAP1|ARRB2|ATP6AP1|CEACAM1|CD14|CD47|CD63|CD151|CDK5|AP2S1|CLU|CLN3|CSK|CYBA|DGKQ|TOR1A|ACSL3|FCER1G|FES|FPR2|HCK|HFE|HMOX1|HNRNPK|IL1B|IL2RB|IL2RG|IL4R|IL15|IL15RA|INSR|ITGAM|ITGB2|ITGB3|LAMP1|LGALS3|MSN|NSF|SERPINE1|PDPK1|PLCG2|SEPTIN4|PPP3CB|PRKAA1|MAPK3|MAP2K2|PSEN1|PTPN1|RAB13|RAB27A|RAB5C|RAC1|RALA|RALB|RAP1B|CCL2|SDC1|SDCBP|ITSN1|VAMP1|VAMP2|TLR2|TSG101|R…	-13.2324	-15.4749	19_GO:0051179 localization	0.387631	9.19796	0	35	1	1	-15.4749	2.46367
1	1	1	1	1	1	-2.4824	-3.36205	-2.6331	-2.94896	-3.46642	-3.26003	GO:0043068	M111111	6	0	696	138	2730	27994	5.05495	GO Biological Processes	19	positive regulation of programmed cell death	2.03316	133|135|322|355|409|468|572|580|581|604|706|708|824|834|842|959|1020|1029|1191|1385|1509|1512|1522|1545|1848|1869|1965|2149|2309|2683|2852|2896|2923|2934|3001|3002|3162|3202|3297|3399|3486|3579|3586|3663|3672|3684|3717|3939|4049|4055|4058|4088|4170|4208|4217|4296|4318|4609|4616|5062|5414|5481|5499|5663|5664|5743|5883|6135|6272|6280|6285|6347|6348|6416|6421|6453|6659|7029|7132|7157|7415|7704|8398|…	ADM|ADORA2A|APBB1|FAS|ARRB2|ATF4|BAD|BARD1|BAX|BCL6|TSPO|C1QBP|CAPN2|CASP1|CASP9|CD40LG|CDK5|CDKN2A|CLU|CREB1|CTSD|CTSH|CTSZ|CYP1B1|DUSP6|E2F1|EIF2S1|F2R|FOXO3|B4GALT1|GPER1|GRN|PDIA3|GSN|GZMA|GZMB|HMOX1|HOXA5|HSF1|ID3|IGFBP3|CXCR2|IL10|IRF5|ITGA1|ITGAM|JAK2|LDHA|LTA|LTBR|LTK|SMAD3|MCL1|MEF2C|MAP3K5|MAP3K11|MMP9|MYC|GADD45B|PAK2|SEPTIN4|PPID|PPP1CA|PSEN1|PSEN2|PTGS2|RAD9A|RPL11|SORT1|S100A9|S100B…	-13.224	-15.4631	19_GO:0048518 positive regulation of biological process	0.419289	9.07325	0	29	0	0	-17.1713	2.39892
0	1	1	1	0	1	0	-3.75417	-7.67986	-5.05414	0	-2.64013	GO:0010035	M011101	4	0	568	119	2730	27994	4.35897	GO Biological Processes	19	response to inorganic substance	2.14833	114|210|241|322|351|366|383|468|471|513|538|572|654|682|706|712|801|824|825|842|890|891|929|983|1027|1147|1385|1396|1536|1545|1965|2281|2309|2354|2539|2664|2876|2934|2983|3040|3043|3077|3091|3162|3184|3297|3398|3586|3707|3710|3726|3727|3795|3934|3939|4017|4208|4217|4318|4494|4501|4520|4521|4540|4846|5025|5066|5151|5176|5499|5515|5562|5595|5641|5727|5743|5888|6382|6678|7128|7295|7415|7782|8428|860…	ADCY8|ALAD|ALOX5AP|APBB1|APP|AQP9|ARG1|ATF4|ATIC|ATP5F1D|ATP7A|BAD|BMP6|BSG|TSPO|C1QA|CALM1|CAPN2|CAPN3|CASP9|CCNA2|CCNB1|CD14|CDK1|CDKN1B|CHUK|CREB1|CRIP1|CYBB|CYP1B1|EIF2S1|FKBP1B|FOXO3|FOSB|G6PD|GDI1|GPX1|GSN|GUCY1B1|HBA2|HBB|HFE|HIF1A|HMOX1|HNRNPD|HSF1|ID2|IL10|ITPKB|ITPR3|JUNB|JUND|KHK|LCN2|LDHA|LOXL2|MEF2C|MAP3K5|MMP9|MT1F|MT1X|MTF1|NUDT1|ND5|NOS3|P2RX4|PAM|PDE8A|SERPINF1|PPP1CA|PPP2CA|PRKA…	-12.9775	-15.2132	19_GO:0050896 response to stimulus	0.390781	9.08897	0	36	1	1	-15.2132	2.50555
0	0	0	1	0	1	0	0	0	-2.25807	0	-15.159	R-HSA-72163	M000101	2	0	183	19	225	27994	8.44444	Reactome Gene Sets	6	mRNA Splicing - Major Pathway	12.9177	1665|2962|3184|3190|3192|4670|5093|5546|5725|8175|8683|9092|10250|10262|11100|11338|23658|27339|56949	DHX15|GTF2F1|HNRNPD|HNRNPK|HNRNPU|HNRNPM|PCBP1|PRCC|PTBP1|SF3A2|SRSF9|SART1|SRRM1|SF3B4|HNRNPUL1|U2AF2|LSM5|PRPF19|XAB2	-12.4255	-15.159		1.85369	14.5595	0	37	1	1	-15.159	22.6214
0	0	0	1	0	0	0	0	0	-8.22964	0	0	R-HSA-194315	M000100	1	0	455	102	2730	27994	3.73626	Reactome Gene Sets	6	Signaling by Rho GTPases	2.29875	2|71|392|397|695|701|801|991|1027|1063|1072|1432|1535|1536|1856|1857|2017|2316|2664|2665|2885|3014|3796|4629|4637|4952|5048|5062|5170|5216|5500|5515|5527|5528|5529|5585|5595|5879|5903|6280|6396|6453|6722|7846|8294|8334|8337|8339|8345|8347|8349|8357|8362|8363|8364|8367|8655|8936|8970|8976|9138|9212|9928|9938|10092|10093|10094|10095|10097|10109|10276|10552|10928|23191|23221|23526|29127|51291|51517|…	A2M|ACTG1|ARHGAP1|ARHGDIB|BTK|BUB1B|CALM1|CDC20|CDKN1B|CENPF|CFL1|MAPK14|CYBA|CYBB|DVL2|DVL3|CTTN|FLNA|GDI1|GDI2|GRB2|H2AX|KIF2A|MYH11|MYL6|OCRL|PAFAH1B1|PAK2|PDPK1|PFN1|PPP1CB|PPP2CA|PPP2R5C|PPP2R5D|PPP2R5E|PKN1|MAPK3|RAC1|RANBP2|S100A9|SEC13|ITSN1|SRF|TUBA1A|H4C9|H2AC6|H2AC18|H2BC8|H2BC9|H2BC4|H2BC21|H3C10|H4C12|H4C11|H4C3|H4C5|DYNLL1|WASF1|H2BC11|WASL|ARHGEF1|AURKB|KIF14|ARHGAP25|ARPC5|ARPC4|A…	-12.9041	-15.1364		0.362968	9.18144	0	8	0	0	-27.3591	3.6495
1	1	0	1	0	0	-2.47166	-3.42875	0	-9.20387	0	0	GO:0002697	M110100	3	0	470	104	2730	27994	3.80952	GO Biological Processes	19	regulation of immune effector process	2.26902	2|136|330|336|383|409|604|634|684|695|708|712|713|714|719|727|733|930|959|961|966|972|975|1191|1380|1773|2207|2242|2867|2896|3077|3140|3142|3162|3500|3514|3553|3566|3586|3594|3600|3684|3689|3916|3958|4049|4436|5094|5170|5199|5532|5585|6375|6844|7009|7037|7099|7128|7158|7468|7855|8417|8723|9188|9437|10084|10125|10417|10666|11126|11213|22890|22914|23586|26007|28299|28424|28442|28452|28454|28461|288…	A2M|ADORA2B|BIRC3|APOA2|ARG1|ARRB2|BCL6|CEACAM1|BST2|BTK|C1QBP|C1QA|C1QB|C1QC|C3AR1|C5|C8G|CD19|CD40LG|CD47|CD59|CD74|CD81|CLU|CR2|DNASE1|FCER1G|FES|FFAR2|GRN|HFE|MR1|HLX|HMOX1|IGHG1|IGKC|IL1B|IL4R|IL10|IL12RB1|IL15|ITGAM|ITGB2|LAMP1|LGALS3|LTA|MSH2|PCBP2|PDPK1|CFP|PPP3CB|PKN1|XCL1|VAMP2|TMBIM6|TFRC|TLR4|TNFAIP3|TP53BP1|NSD2|FZD5|STX7|SNX4|DDX21|NCR1|PQBP1|RASGRP1|SPON2|CD226|CD160|IRAK3|ZBTB1|KL…	-12.7882	-15.0171	19_GO:0002376 immune system process	0.36637	9.12044	0	16	0	0	-22.3098	3.33571
1	0	1	1	0	0	-3.07541	0	-2.45686	-4.75208	0	0	GO:0016072	M101100	3	0	265	71	2730	27994	2.60073	GO Biological Processes	19	rRNA metabolic process	2.74736	283|705|2068|2091|2483|2975|4809|5393|6135|6155|6202|6598|6949|7157|8568|8602|8886|9045|9092|9188|9775|10171|10412|10436|10521|10775|10885|11224|22984|23076|23223|23246|23517|27292|29081|51010|51013|51077|51093|51106|51118|51119|51504|51575|54059|54555|54680|54881|54913|55035|55127|55272|55505|55506|55623|55651|55759|57647|65095|79002|80135|92856|112495|113510|114049|115939|117246|118460|130916|1…	ANG|BYSL|ERCC2|FBL|FRG1|GTF3C1|SNU13|EXOSC9|RPL11|RPL27|RPS8|SMARCB1|TCOF1|TP53|RRP1|NOP14|DDX18|RPL14|SART1|DDX21|EIF4A3|RCL1|NSA2|EMG1|DDX17|POP4|WDR3|RPL35|PDCD11|RRP1B|RRP12|BOP1|MTREX|DIMT1|METTL5|EXOSC3|EXOSC1|FCF1|RRNAD1|TFB1M|UTP11|SBDS|TRMT112|ESF1|YBEY|DDX49|ZNHIT6|TEX10|RPP25|NOL8|HEATR1|IMP3|NOP10|MACROH2A2|THUMPD1|NHP2|WDR12|DHX37|KRI1|TRIR|RPF1|IMP4|GTF3C6|HELQ|BUD23|TSR3|FTSJ3|EXOS…	-12.5993	-14.8217	19_GO:0008152 metabolic process	0.30461	9.3949	0	6	0	0	-30.33	3.58897
0	0	0	1	0	1	0	0	0	-2.34399	0	-14.8122	R-HSA-72172	M000101	2	0	191	19	225	27994	8.44444	Reactome Gene Sets	6	mRNA Splicing	12.3766	1665|2962|3184|3190|3192|4670|5093|5546|5725|8175|8683|9092|10250|10262|11100|11338|23658|27339|56949	DHX15|GTF2F1|HNRNPD|HNRNPK|HNRNPU|HNRNPM|PCBP1|PRCC|PTBP1|SF3A2|SRSF9|SART1|SRRM1|SF3B4|HNRNPUL1|U2AF2|LSM5|PRPF19|XAB2	-12.138	-14.8122		1.85369	14.2011	0	37	0	0	-15.159	22.6214
1	1	1	1	1	1	-2.13851	-5.3155	-2.43001	-2.08949	-2.91502	-4.02404	GO:0071396	M111111	6	0	590	121	2730	27994	4.43223	GO Biological Processes	19	cellular response to lipid	2.10298	114|383|409|572|654|687|706|824|834|842|890|891|929|1191|1234|1374|1385|1432|1789|1869|2002|2101|2242|2309|2852|2867|2919|2920|3055|3148|3184|3192|3297|3399|3553|3586|3600|3627|3661|3717|3934|4058|4064|4208|4478|4615|4790|4846|5054|5106|5166|5176|5187|5196|5244|5473|5562|5595|5727|5729|5732|5734|5754|6095|6097|6294|6347|6348|6374|7097|7099|7128|7181|7804|8031|8204|8289|8312|8644|8725|8751|8886|91…	ADCY8|ARG1|ARRB2|BAD|BMP6|KLF9|TSPO|CAPN2|CASP1|CASP9|CCNA2|CCNB1|CD14|CLU|CCR5|CPT1A|CREB1|MAPK14|DNMT3B|E2F1|ELK1|ESRRA|FES|FOXO3|GPER1|FFAR2|CXCL1|CXCL2|HCK|HMGB2|HNRNPD|HNRNPU|HSF1|ID3|IL1B|IL10|IL15|CXCL10|IRF3|JAK2|LCN2|LTK|CD180|MEF2C|MSN|MYD88|NFKB1|NOS3|SERPINE1|PCK2|PDK4|SERPINF1|PER1|PF4|ABCB4|PPBP|PRKAA1|MAPK3|PTCH1|PTGDR|PTGER2|PTGER4|PTK7|RORA|RORC|SAFB|CCL2|CCL3|CXCL5|TLR2|TLR4|TNF…	-12.5182	-14.7374	19_GO:0050896 response to stimulus	0.3939	8.90108	0	38	1	1	-14.7374	2.20466
0	0	0	1	0	1	0	0	0	-7.5061	0	-3.72007	R-HSA-3700989	M000101	2	0	364	87	2730	27994	3.18681	Reactome Gene Sets	6	Transcriptional Regulation by TP53	2.45087	355|580|581|604|639|834|890|891|983|1020|1025|1027|1029|1107|1329|1349|1351|1432|1869|2068|2539|2936|2962|3486|4436|4683|5170|5434|5438|5515|5527|5562|5564|5571|5810|5883|5928|6009|6118|6446|6790|6827|6829|6877|6881|6921|7029|7157|7248|7295|7832|7874|8794|8851|9212|9337|9377|9540|10000|10419|10498|10524|10542|10670|10919|11198|11200|25824|27166|28956|28984|51497|54541|54815|55215|58484|64065|6422…	FAS|BARD1|BAX|BCL6|PRDM1|CASP1|CCNA2|CCNB1|CDK1|CDK5|CDK9|CDKN1B|CDKN2A|CHD3|COX5B|COX7B|COX8A|MAPK14|E2F1|ERCC2|G6PD|GSR|GTF2F1|IGFBP3|MSH2|NBN|PDPK1|POLR2E|POLR2I|PPP2CA|PPP2R5C|PRKAA1|PRKAB1|PRKAG1|RAD1|RAD9A|RBBP4|RHEB|RPA2|SGK1|AURKA|SUPT4H1|SUPT5H|TAF5|TAF10|ELOC|TFDP2|TP53|TSC1|TXN|BTG2|USP7|TNFRSF10C|CDK5R1|AURKB|CNOT8|COX5A|TP53I3|AKT3|PRMT5|CARM1|KAT5|LAMTOR5|RRAGA|EHMT2|SUPT16H|CHEK2|P…	-12.508	-14.724		0.336174	9.15891	0	39	1	1	-14.724	2.56355
0	0	0	1	0	0	0	0	0	-14.701	0	0	GO:0072376	M000100	1	0	203	49	1872	27994	2.61752	GO Biological Processes	19	protein activation cascade	3.6096	712|713|714|719|727|930|1675|2811|3494|3495|3500|3507|3514|5199|28299|28386|28391|28409|28410|28412|28414|28424|28442|28444|28445|28452|28454|28461|28464|28473|28815|28820|28823|28825|28881|28883|28903|28907|28908|28912|28913|28920|28921|28938|28940|57289|102723168|102723169|102723170	C1QA|C1QB|C1QC|C3AR1|C5|CD19|CFD|GP1BA|IGHA2|IGHD|IGHG1|IGHM|IGKC|CFP|IGKV1-5|IGHV5-10-1|IGHV4-61|IGHV3-73|IGHV3-72|IGHV3-66|IGHV3-64|IGHV3-48|IGHV3-23|IGHV3-21|IGHV3-20|IGHV3-7|IGHV2-70|IGHV1-69|IGHV1-58|IGHV1-3|IGLV2-14|IGLV1-51|IGLV1-44|IGLV1-40|IGKV2D-30|IGKV2D-28|IGKV1D-12|IGKV5-2|IGKV4-1|IGKV3-20|IGKV3-15|IGKV2-29|IGKV2-28|IGKV1-16|IGKV1-12|IGHV7-4-1|IGHV2-70D|IGHV1-69D|IGHV3-64D	-12.0449	-14.701	19_GO:0050896 response to stimulus	0.369005	9.98952	0	17	0	0	-20.6445	4.66652
0	0	1	1	0	1	0	0	-3.04611	-5.3129	0	-7.23083	GO:1901214	M001101	3	0	321	80	2730	27994	2.9304	GO Biological Processes	19	regulation of neuron death	2.55557	135|409|468|572|581|712|824|842|1020|1191|1201|1385|1522|1958|1965|2002|2047|2149|2309|2539|2629|2896|3091|3162|3297|3586|3672|3684|3689|3717|4170|4192|4208|4217|4296|4436|4671|5170|5176|5641|5663|5700|5921|5966|6347|6348|6416|6418|6453|6774|7099|7157|7248|7471|7832|8851|9131|9928|10280|10314|10333|10457|11151|11315|23400|23411|23621|25793|26012|29110|54463|54541|55074|55626|55737|58533|84335|116…	ADORA2A|ARRB2|ATF4|BAD|BAX|C1QA|CAPN2|CASP9|CDK5|CLU|CLN3|CREB1|CTSZ|EGR1|EIF2S1|ELK1|EPHB1|F2R|FOXO3|G6PD|GBA|GRN|HIF1A|HMOX1|HSF1|IL10|ITGA1|ITGAM|ITGB2|JAK2|MCL1|MDK|MEF2C|MAP3K5|MAP3K11|MSH2|NAIP|PDPK1|SERPINF1|LGMN|PSEN1|PSMC1|RASA1|REL|CCL2|CCL3|MAP2K4|SET|ITSN1|STAT3|TLR4|TP53|TSC1|WNT1|BTG2|CDK5R1|AIFM1|KIF14|SIGMAR1|LANCL1|TLR6|GPNMB|CORO1A|PARK7|ATP13A2|SIRT1|BACE1|FBXO7|NSMF|TBK1|RETRE…	-12.4568	-14.6696	19_GO:0050789 regulation of biological process	0.322793	9.21442	0	40	1	1	-14.6696	3.27712
0	0	0	1	0	1	0	0	0	-12.3404	0	-3.00411	ko05016	M000101	2	0	193	58	2730	27994	2.12454	KEGG Pathway	24	Huntington's disease	3.08158	292|293|498|506|509|513|514|515|517|522|581|842|1173|1175|1211|1213|1329|1349|1351|1385|1537|2776|2876|4508|4695|4696|4698|4700|4706|4707|4710|4714|4715|4716|4717|4718|4720|4722|4723|4724|4726|4731|5331|5434|5438|6390|7157|7386|7388|7416|7417|9377|10105|10540|29796|51164|148327|196385	SLC25A5|SLC25A6|ATP5F1A|ATP5F1B|ATP5F1C|ATP5F1D|ATP5F1E|ATP5PB|ATP5MC2|ATP5PF|BAX|CASP9|AP2M1|AP2S1|CLTA|CLTC|COX5B|COX7B|COX8A|CREB1|CYC1|GNAQ|GPX1|ATP6|NDUFA2|NDUFA3|NDUFA5|NDUFA6|NDUFAB1|NDUFB1|NDUFB4|NDUFB8|NDUFB9|NDUFB10|NDUFC1|NDUFC2|NDUFS2|NDUFS3|NDUFV1|NDUFS4|NDUFS6|NDUFV3|PLCB3|POLR2E|POLR2I|SDHB|TP53|UQCRFS1|UQCRH|VDAC1|VDAC2|COX5A|PPIF|DCTN2|UQCR10|DCTN4|CREB3L4|DNAH10	-12.4165	-14.626		0.275987	9.53885	0	12	0	0	-23.6882	4.47457
0	0	1	1	0	1	0	0	-4.44308	-5.05217	0	-6.58769	GO:0070997	M001101	3	0	360	86	2730	27994	3.15018	GO Biological Processes	19	neuron death	2.44962	135|351|355|409|468|572|581|712|824|842|1020|1191|1201|1385|1522|1958|1965|2002|2047|2149|2309|2539|2629|2896|3091|3162|3297|3586|3672|3684|3689|3717|4170|4192|4208|4217|4296|4436|4671|5170|5176|5641|5663|5700|5921|5925|5966|6347|6348|6416|6418|6453|6774|7099|7157|7248|7471|7832|8851|9131|9928|10135|10280|10314|10333|10457|11151|11315|23400|23411|23621|25793|26012|26355|29110|54463|54541|55074|55…	ADORA2A|APP|FAS|ARRB2|ATF4|BAD|BAX|C1QA|CAPN2|CASP9|CDK5|CLU|CLN3|CREB1|CTSZ|EGR1|EIF2S1|ELK1|EPHB1|F2R|FOXO3|G6PD|GBA|GRN|HIF1A|HMOX1|HSF1|IL10|ITGA1|ITGAM|ITGB2|JAK2|MCL1|MDK|MEF2C|MAP3K5|MAP3K11|MSH2|NAIP|PDPK1|SERPINF1|LGMN|PSEN1|PSMC1|RASA1|RB1|REL|CCL2|CCL3|MAP2K4|SET|ITSN1|STAT3|TLR4|TP53|TSC1|WNT1|BTG2|CDK5R1|AIFM1|KIF14|NAMPT|SIGMAR1|LANCL1|TLR6|GPNMB|CORO1A|PARK7|ATP13A2|SIRT1|BACE1|FBX…	-12.3422	-14.5486	19_GO:0009987 cellular process	0.3343	9.09992	0	40	0	0	-14.6696	3.27712
0	0	1	1	1	1	0	0	-3.55587	-6.52886	-2.72308	-2.2722	GO:0002218	M001111	4	0	329	81	2730	27994	2.96703	GO Biological Processes	19	activation of innate immune response	2.52459	330|409|695|708|929|1147|1508|1535|2207|2319|2867|3055|3661|3665|3684|3689|4615|4790|5062|5170|5336|5566|5641|5682|5685|5688|5689|5690|5692|5699|5700|5702|5705|5706|5707|5708|5714|5716|5720|6197|6280|6421|7096|7097|7099|7128|7706|7867|8454|9252|10062|10084|10211|10333|10454|10462|10614|10695|11213|22914|23151|23291|23547|23586|26007|26065|29110|29979|50856|51284|51311|55198|57590|58484|84282|9026…	BIRC3|ARRB2|BTK|C1QBP|CD14|CHUK|CTSB|CYBA|FCER1G|FLOT2|FFAR2|HCK|IRF3|IRF7|ITGAM|ITGB2|MYD88|NFKB1|PAK2|PDPK1|PLCG2|PRKACA|LGMN|PSMA1|PSMA4|PSMA7|PSMB1|PSMB2|PSMB4|PSMB10|PSMC1|PSMC3|PSMC5|PSMC6|PSMD1|PSMD2|PSMD8|PSMD10|PSME1|RPS6KA3|S100A9|SFPQ|TLR1|TLR2|TLR4|TNFAIP3|TRIM25|MAPKAPK3|CUL1|RPS6KA5|NR1H3|PQBP1|FLOT1|TLR6|TAB1|CLEC10A|HEXIM1|CNPY3|IRAK3|KLRK1|GRAMD4|FBXW11|LILRA4|DDX58|TKFC|LSM14A|T…	-12.3201	-14.5233	19_GO:0002376 immune system process	0.324743	9.14411	0	2	0	0	-33.492	2.87118
0	1	1	1	0	1	0	-4.3987	-5.81853	-5.6402	0	-3.63241	GO:0034599	M011101	4	0	312	78	2730	27994	2.85714	GO Biological Processes	19	cellular response to oxidative stress	2.56355	383|468|538|695|890|983|1147|1535|1536|1545|1965|2309|2539|2629|2876|2936|2983|3091|3162|3184|3297|3315|3586|3717|3934|4170|4217|4257|4313|4318|4358|4846|5151|5562|5595|6421|7099|7128|7157|7248|7295|7471|8428|8644|8876|8877|8996|9131|9361|10105|10276|10280|10314|10333|10550|10645|10935|11179|11315|23064|23400|23410|23411|25793|25824|29979|51157|51389|54033|55074|55290|57465|59338|79899|80310|8488…	ARG1|ATF4|ATP7A|BTK|CCNA2|CDK1|CHUK|CYBA|CYBB|CYP1B1|EIF2S1|FOXO3|G6PD|GBA|GPX1|GSR|GUCY1B1|HIF1A|HMOX1|HNRNPD|HSF1|HSPB1|IL10|JAK2|LCN2|MCL1|MAP3K5|MGST1|MMP2|MMP9|MPV17|NOS3|PDE8A|PRKAA1|MAPK3|SFPQ|TLR4|TNFAIP3|TP53|TSC1|TXN|WNT1|STK24|AKR1C3|VNN1|SPHK1|NOL3|AIFM1|LONP1|PPIF|NET1|SIGMAR1|LANCL1|TLR6|ARL6IP5|CAMKK2|PRDX3|ZNF277|PARK7|SETX|ATP13A2|SIRT3|SIRT1|FBXO7|PRDX5|UBQLN1|ZNF580|RWDD1|RBM11…	-12.1996	-14.3998	19_GO:0050896 response to stimulus	0.318853	9.12948	0	27	0	0	-17.4453	2.75281
0	0	0	1	0	1	0	0	0	-6.8942	0	-2.91067	GO:0009617	M000101	2	0	754	143	2730	27994	5.2381	GO Biological Processes	19	response to bacterium	1.94476	133|210|283|383|654|706|824|834|842|929|931|944|961|1130|1147|1234|1267|1432|1535|2149|2207|2289|2358|2519|2686|2876|2896|2919|2920|3001|3055|3140|3148|3297|3494|3495|3500|3507|3512|3514|3516|3553|3586|3587|3595|3627|3661|3663|3717|3934|4049|4064|4208|4257|4615|4671|4790|4846|5054|5196|5199|5336|5473|5595|5732|5734|5739|5743|6197|6280|6347|6348|6374|6403|6464|6590|6678|6767|7096|7097|7099|7128|71…	ADM|ALAD|ANG|ARG1|BMP6|TSPO|CAPN2|CASP1|CASP9|CD14|MS4A1|TNFSF8|CD47|LYST|CHUK|CCR5|CNP|MAPK14|CYBA|F2R|FCER1G|FKBP5|FPR2|FUCA2|GGT7|GPX1|GRN|CXCL1|CXCL2|GZMA|HCK|MR1|HMGB2|HSF1|IGHA2|IGHD|IGHG1|IGHM|JCHAIN|IGKC|RBPJ|IL1B|IL10|IL10RA|IL12RB2|CXCL10|IRF3|IRF5|JAK2|LCN2|LTA|CD180|MEF2C|MGST1|MYD88|NAIP|NFKB1|NOS3|SERPINE1|PF4|CFP|PLCG2|PPBP|MAPK3|PTGER2|PTGER4|PTGIR|PTGS2|RPS6KA3|S100A9|CCL2|CCL3|C…	-12.1435	-14.3405	19_GO:0051704 multi-organism process	0.426405	8.64491	0	30	0	0	-16.7776	4.07838
0	0	0	1	0	1	0	0	0	-4.55237	0	-8.48647	GO:1903311	M000101	2	0	344	83	2730	27994	3.04029	GO Biological Processes	19	regulation of mRNA metabolic process	2.47413	580|708|891|1025|1432|1869|3181|3183|3184|3190|3192|3297|3315|4615|4670|4686|5393|5682|5685|5688|5689|5690|5692|5699|5700|5702|5705|5706|5707|5708|5714|5716|5720|5725|5936|6294|6418|6651|6732|6829|7832|8570|8683|8761|9238|9337|9589|9667|9704|10140|10236|10262|10284|10521|10768|10922|10929|11338|25819|26528|26576|27339|29890|29896|51010|51013|51441|51759|54033|54542|54623|55147|55677|57721|79048|7…	BARD1|C1QBP|CCNB1|CDK9|MAPK14|E2F1|HNRNPA2B1|HNRNPC|HNRNPD|HNRNPK|HNRNPU|HSF1|HSPB1|MYD88|HNRNPM|NCBP1|EXOSC9|PSMA1|PSMA4|PSMA7|PSMB1|PSMB2|PSMB4|PSMB10|PSMC1|PSMC3|PSMC5|PSMC6|PSMD1|PSMD2|PSMD8|PSMD10|PSME1|PTBP1|RBM4|SAFB|SET|SON|SRPK1|SUPT5H|BTG2|KHSRP|SRSF9|PABPC4|TBRG4|CNOT8|WTAP|SAFB2|DHX34|TOB1|HNRNPR|SF3B4|SAP18|DDX17|AHCYL1|FASTK|SRSF8|U2AF2|NOCT|DAZAP1|SRPK3|PRPF19|RBM15B|TRA2A|EXOSC3|E…	-12.133	-14.327	19_GO:0050789 regulation of biological process	0.328603	9.04319	0	25	0	0	-17.871	3.02965
0	0	0	1	0	1	0	0	0	-11.8684	0	-3.98225	ko00190	M000101	2	0	133	46	2730	27994	1.68498	KEGG Pathway	24	Oxidative phosphorylation	3.54657	498|506|509|513|514|515|517|522|526|529|533|537|1329|1349|1351|1355|1537|4508|4540|4695|4696|4698|4700|4706|4707|4710|4714|4715|4716|4717|4718|4720|4722|4723|4724|4726|4731|6390|7386|7388|9114|9296|9377|9550|9551|29796	ATP5F1A|ATP5F1B|ATP5F1C|ATP5F1D|ATP5F1E|ATP5PB|ATP5MC2|ATP5PF|ATP6V1B2|ATP6V1E1|ATP6V0B|ATP6AP1|COX5B|COX7B|COX8A|COX15|CYC1|ATP6|ND5|NDUFA2|NDUFA3|NDUFA5|NDUFA6|NDUFAB1|NDUFB1|NDUFB4|NDUFB8|NDUFB9|NDUFB10|NDUFC1|NDUFC2|NDUFS2|NDUFS3|NDUFV1|NDUFS4|NDUFS6|NDUFV3|SDHB|UQCRFS1|UQCRH|ATP6V0D1|ATP6V1F|COX5A|ATP6V1G1|ATP5MF|UQCR10	-12.0785	-14.2694		0.246335	9.67694	0	12	0	0	-23.6882	4.47457
0	1	1	1	0	0	0	-2.90853	-2.89287	-4.92798	0	0	GO:0070482	M011100	3	0	396	91	2730	27994	3.33333	GO Biological Processes	19	response to oxygen levels	2.3564	94|133|210|211|283|355|468|537|538|572|662|824|863|890|891|1027|1385|1535|1536|1789|1869|1958|2068|2309|3091|3162|3163|3297|3516|3709|3939|4000|4017|4049|4088|4313|4508|4540|4609|4976|5066|5230|5315|5562|5664|5682|5685|5688|5689|5690|5692|5699|5700|5702|5705|5706|5707|5708|5714|5716|5720|5743|6095|6285|6722|6921|7009|7049|7097|7157|7248|7351|7391|8751|8994|8996|9114|9131|9361|9550|10059|10135|234…	ACVRL1|ADM|ALAD|ALAS1|ANG|FAS|ATF4|ATP6AP1|ATP7A|BAD|BNIP1|CAPN2|CBFA2T3|CCNA2|CCNB1|CDKN1B|CREB1|CYBA|CYBB|DNMT3B|E2F1|EGR1|ERCC2|FOXO3|HIF1A|HMOX1|HMOX2|HSF1|RBPJ|ITPR2|LDHA|LMNA|LOXL2|LTA|SMAD3|MMP2|ATP6|ND5|MYC|OPA1|PAM|PGK1|PKM|PRKAA1|PSEN2|PSMA1|PSMA4|PSMA7|PSMB1|PSMB2|PSMB4|PSMB10|PSMC1|PSMC3|PSMC5|PSMC6|PSMD1|PSMD2|PSMD8|PSMD10|PSME1|PTGS2|RORA|S100B|SRF|ELOC|TMBIM6|TGFBR3|TLR2|TP53|TSC1|…	-12.0693	-14.2572	19_GO:0050896 response to stimulus	0.343555	8.93616	0	23	0	0	-18.3383	5.98162
0	0	0	1	0	0	0	0	0	-14.2297	0	0	GO:0006898	M000100	1	0	335	65	1872	27994	3.47222	GO Biological Processes	19	receptor-mediated endocytosis	2.90153	133|154|302|351|929|967|1173|1175|1201|1211|2017|2207|2209|2358|2885|3040|3043|3077|3494|3512|3514|3643|3684|3689|4074|4599|4600|5054|5879|6386|6453|6614|8578|8685|8936|8976|9784|10244|23166|28299|28424|28442|28452|28454|28461|28815|28820|28823|28825|28881|28883|28903|28907|28908|28912|28913|28920|28921|28938|28940|29978|55716|88455|219931|255738	ADM|ADRB2|ANXA2|APP|CD14|CD63|AP2M1|AP2S1|CLN3|CLTA|CTTN|FCER1G|FCGR1A|FPR2|GRB2|HBA2|HBB|HFE|IGHA2|JCHAIN|IGKC|INSR|ITGAM|ITGB2|M6PR|MX1|MX2|SERPINE1|RAC1|SDCBP|ITSN1|SIGLEC1|SCARF1|MARCO|WASF1|WASL|SNX17|RABEPK|STAB1|IGKV1-5|IGHV3-48|IGHV3-23|IGHV3-7|IGHV2-70|IGHV1-69|IGLV2-14|IGLV1-51|IGLV1-44|IGLV1-40|IGKV2D-30|IGKV2D-28|IGKV1D-12|IGKV5-2|IGKV4-1|IGKV3-20|IGKV3-15|IGKV2-29|IGKV2-28|IGKV1-16|I…	-11.591	-14.2297	19_GO:0051179 localization	0.423133	9.37309	0	17	0	0	-20.6445	4.66652
0	0	0	1	0	1	0	0	0	-9.41164	0	-3.15137	GO:0006281	M000101	2	0	565	116	2730	27994	4.24908	GO Biological Processes	19	DNA repair	2.10529	143|322|580|983|1025|1032|1054|1642|2068|2237|2271|2305|3014|3148|3159|3297|3980|4172|4287|4350|4436|4521|4683|4798|4913|5378|5426|5434|5438|5810|5883|5886|5888|6118|6421|7157|7158|7374|7415|7468|7508|7706|7737|7832|7874|8243|8294|8362|8363|8364|8367|8450|8533|8555|9100|9112|9232|9400|9557|9577|9937|9960|10097|10445|10524|10635|10980|11143|11198|11200|11315|22890|22944|23064|23411|23503|25842|258…	PARP4|APBB1|BARD1|CDK1|CDK9|CDKN2D|CEBPG|DDB1|ERCC2|FEN1|FH|FOXM1|H2AX|HMGB2|HMGA1|HSF1|LIG3|MCM3|ATXN3|MPG|MSH2|NUDT1|NBN|NFRKB|NTHL1|PMS1|POLE|POLR2E|POLR2I|RAD1|RAD9A|RAD23A|RAD51|RPA2|SFPQ|TP53|TP53BP1|UNG|VCP|NSD2|XPC|TRIM25|RNF113A|BTG2|USP7|SMC1A|H4C9|H4C12|H4C11|H4C3|H4C5|CUL4B|COPS3|CDC14B|USP10|MTA1|PTTG1|RECQL5|CHD1L|BABAM2|DCLRE1A|USP3|ACTR2|MCRS1|KAT5|RAD51AP1|COPS6|KAT7|SUPT16H|CHEK…	-12.0028	-14.1877	19_GO:0050896 response to stimulus	0.386045	8.7247	0	41	1	1	-14.1877	2.35847
0	0	1	1	0	0	0	0	-4.37458	-8.27607	0	0	GO:0016241	M001100	2	0	176	54	2730	27994	1.97802	GO Biological Processes	19	regulation of macroautophagy	3.14618	141|154|526|529|533|1020|1201|2629|3091|3162|4534|5562|5564|5566|5571|5595|5768|5899|6009|6829|7157|7248|8851|9114|9517|9550|9559|9927|10133|10193|10542|10670|23232|23400|23411|25782|26073|28956|29110|29978|29979|55187|55254|55737|55763|56893|58533|64223|81876|84749|90410|140775|254122|285180	ADPRH|ADRB2|ATP6V1B2|ATP6V1E1|ATP6V0B|CDK5|CLN3|GBA|HIF1A|HMOX1|MTM1|PRKAA1|PRKAB1|PRKACA|PRKAG1|MAPK3|QSOX1|RALB|RHEB|SUPT5H|TP53|TSC1|CDK5R1|ATP6V0D1|SPTLC2|ATP6V1G1|VPS26A|MFN2|OPTN|RNF41|LAMTOR5|RRAGA|TBC1D12|ATP13A2|SIRT1|RAB3GAP2|POLDIP2|LAMTOR2|TBK1|UBQLN2|UBQLN1|VPS13D|TMEM39A|VPS35|EXOC1|UBQLN4|SNX6|MLST8|RAB1B|USP30|IFT20|SMCR8|SNX32|RUFY4	-11.9058	-14.0877	19_GO:0050789 regulation of biological process	0.266499	9.38889	0	13	0	0	-23.562	3.14618
0	0	1	1	0	0	0	0	-5.09354	-8.22583	0	0	GO:0005975	M001100	2	0	631	125	2730	27994	4.57875	GO Biological Processes	19	carbohydrate metabolic process	2.03134	226|351|468|572|801|863|950|1116|1213|1374|1432|1609|1642|1727|2131|2171|2519|2539|2542|2548|2582|2584|2683|2739|2852|2992|2997|3074|3091|3101|3417|3418|3421|3486|3628|3643|3795|3939|4124|4190|4191|4790|4938|4952|4967|5106|5155|5166|5208|5211|5223|5230|5260|5315|5321|5372|5499|5500|5562|5571|5663|5834|5903|6095|6097|6120|6396|6677|6774|6888|7086|7157|7167|7391|7874|7903|8291|8402|8480|8509|8604|8…	ALDOA|APP|ATF4|BAD|CALM1|CBFA2T3|SCARB2|CHI3L1|CLTC|CPT1A|MAPK14|DGKQ|DDB1|CYB5R3|EXT1|FABP5|FUCA2|G6PD|SLC37A4|GAA|GALE|GALK1|B4GALT1|GLO1|GPER1|GYG1|GYS1|HEXB|HIF1A|HK3|IDH1|IDH2|IDH3G|IGFBP3|INPP1|INSR|KHK|LDHA|MAN2A1|MDH1|MDH2|NFKB1|OAS1|OCRL|OGDH|PCK2|PDGFB|PDK4|PFKFB2|PFKL|PGAM1|PGK1|PHKG1|PKM|PLA2G4A|PMM1|PPP1CA|PPP1CB|PRKAA1|PRKAG1|PSEN1|PYGB|RANBP2|RORA|RORC|RPE|SEC13|SPAM1|STAT3|TALDO1|…	-11.8479	-14.0269	19_GO:0008152 metabolic process	0.400051	8.61371	0	42	1	1	-14.0269	3.61913
1	0	1	1	0	0	-3.06948	0	-2.26008	-3.90778	0	0	GO:0006364	M101100	3	0	227	63	2730	27994	2.30769	GO Biological Processes	19	rRNA processing	2.84588	705|2068|2091|2483|4809|5393|6135|6155|6202|8568|8602|8886|9045|9092|9188|9775|10171|10412|10436|10521|10775|10885|11224|22984|23076|23223|23246|23517|27292|29081|51010|51013|51077|51093|51106|51118|51119|51504|51575|54059|54555|54680|54881|54913|55035|55127|55272|55505|55623|55651|55759|57647|65095|80135|92856|113510|114049|115939|117246|118460|130916|131870|285855	BYSL|ERCC2|FBL|FRG1|SNU13|EXOSC9|RPL11|RPL27|RPS8|RRP1|NOP14|DDX18|RPL14|SART1|DDX21|EIF4A3|RCL1|NSA2|EMG1|DDX17|POP4|WDR3|RPL35|PDCD11|RRP1B|RRP12|BOP1|MTREX|DIMT1|METTL5|EXOSC3|EXOSC1|FCF1|RRNAD1|TFB1M|UTP11|SBDS|TRMT112|ESF1|YBEY|DDX49|ZNHIT6|TEX10|RPP25|NOL8|HEATR1|IMP3|NOP10|THUMPD1|NHP2|WDR12|DHX37|KRI1|RPF1|IMP4|HELQ|BUD23|TSR3|FTSJ3|EXOSC6|MTERF4|NUDT16|RPL7L1	-11.8334	-14.0065	19_GO:0071840 cellular component organization or biogenesis	0.287368	9.17926	0	6	0	0	-30.33	3.58897
0	0	1	1	0	0	0	0	-3.2823	-6.14563	0	0	hsa05169	M001100	2	0	299	75	2730	27994	2.74725	KEGG Pathway	24	Epstein-Barr virus infection	2.57213	355|581|695|842|864|890|917|919|930|960|983|1027|1147|1380|1432|1869|2923|3108|3111|3112|3113|3117|3119|3120|3126|3315|3516|3586|3587|3588|3627|3661|3665|4609|4615|4616|4790|4938|4940|5336|5434|5438|5566|5700|5702|5705|5706|5707|5708|5714|5879|5925|6035|6300|6416|6774|6891|7097|7128|7157|7185|7874|8819|9533|10000|10379|10454|10622|11047|23586|27044|28402|29110|51728|102724971	FAS|BAX|BTK|CASP9|RUNX3|CCNA2|CD3G|CD247|CD19|CD44|CDK1|CDKN1B|CHUK|CR2|MAPK14|E2F1|PDIA3|HLA-DMA|HLA-DOA|HLA-DOB|HLA-DPA1|HLA-DQA1|HLA-DQB1|HLA-DQB2|HLA-DRB4|HSPB1|RBPJ|IL10|IL10RA|IL10RB|CXCL10|IRF3|IRF7|MYC|MYD88|GADD45B|NFKB1|OAS1|OAS3|PLCG2|POLR2E|POLR2I|PRKACA|PSMC1|PSMC3|PSMC5|PSMC6|PSMD1|PSMD2|PSMD8|RAC1|RB1|RNASE1|MAPK12|MAP2K4|STAT3|TAP2|TLR2|TNFAIP3|TP53|TRAF1|USP7|SAP30|POLR1C|AKT3|IR…	-11.7848	-13.955		0.312838	8.98416	0	43	1	1	-13.955	2.57213
0	0	0	1	0	0	0	0	0	-8.39175	0	0	GO:0044770	M000100	1	0	647	127	2730	27994	4.65201	GO Biological Processes	19	cell cycle phase transition	2.01281	91|351|581|701|890|891|983|990|991|994|1020|1027|1029|1032|1033|1063|1104|1164|1453|1642|1869|1876|2068|2273|2305|2735|3320|3398|4172|4296|4609|4683|4998|5048|5426|5500|5566|5682|5685|5688|5689|5690|5692|5699|5700|5702|5705|5706|5707|5708|5714|5716|5720|5925|6118|6347|6659|6790|6881|7029|7157|7298|7508|7832|7846|8444|8450|8454|8481|8555|8655|9088|9212|9337|9577|9587|9662|9700|9814|9928|10133|1014…	ACVR1B|APP|BAX|BUB1B|CCNA2|CCNB1|CDK1|CDC6|CDC20|CDC25B|CDK5|CDKN1B|CDKN2A|CDKN2D|CDKN3|CENPF|RCC1|CKS2|CSNK1D|DDB1|E2F1|E2F6|ERCC2|FHL1|FOXM1|GLI1|HSP90AA1|ID2|MCM3|MAP3K11|MYC|NBN|ORC1|PAFAH1B1|POLE|PPP1CB|PRKACA|PSMA1|PSMA4|PSMA7|PSMB1|PSMB2|PSMB4|PSMB10|PSMC1|PSMC3|PSMC5|PSMC6|PSMD1|PSMD2|PSMD8|PSMD10|PSME1|RB1|RPA2|CCL2|SOX4|AURKA|TAF10|TFDP2|TP53|TYMS|XPC|BTG2|TUBA1A|DYRK3|CUL4B|CUL1|OFD1|C…	-11.7651	-13.9324	19_GO:0009987 cellular process	0.403083	8.56798	0	23	0	0	-18.3383	5.98162
0	0	1	1	1	1	0	0	-2.96363	-5.51031	-2.32854	-2.90142	GO:0045089	M001111	4	0	388	89	2730	27994	3.26007	GO Biological Processes	19	positive regulation of innate immune response	2.35213	330|409|695|708|929|1147|1508|1535|2207|2319|2358|2867|3055|3148|3661|3665|3684|3689|3916|4615|4790|5062|5170|5336|5566|5641|5682|5685|5688|5689|5690|5692|5699|5700|5702|5705|5706|5707|5708|5714|5716|5720|6197|6280|6421|7096|7097|7099|7128|7706|7867|8454|9252|10062|10084|10125|10211|10333|10454|10462|10614|10622|10666|10695|11126|11213|22914|23151|23291|23547|23586|26007|26065|29110|29979|50856|5…	BIRC3|ARRB2|BTK|C1QBP|CD14|CHUK|CTSB|CYBA|FCER1G|FLOT2|FPR2|FFAR2|HCK|HMGB2|IRF3|IRF7|ITGAM|ITGB2|LAMP1|MYD88|NFKB1|PAK2|PDPK1|PLCG2|PRKACA|LGMN|PSMA1|PSMA4|PSMA7|PSMB1|PSMB2|PSMB4|PSMB10|PSMC1|PSMC3|PSMC5|PSMC6|PSMD1|PSMD2|PSMD8|PSMD10|PSME1|RPS6KA3|S100A9|SFPQ|TLR1|TLR2|TLR4|TNFAIP3|TRIM25|MAPKAPK3|CUL1|RPS6KA5|NR1H3|PQBP1|RASGRP1|FLOT1|TLR6|TAB1|CLEC10A|HEXIM1|POLR3G|CD226|CNPY3|CD160|IRAK3|KL…	-11.7448	-13.9092	19_GO:0002376 immune system process	0.339888	8.8163	0	2	0	0	-33.492	2.87118
0	0	1	1	1	1	0	0	-3.20469	-6.26144	-2.90206	-2.45932	GO:0002758	M001111	4	0	306	76	2730	27994	2.78388	GO Biological Processes	19	innate immune response-activating signal transduction	2.5468	330|409|695|708|929|1147|1508|1535|2207|2319|2867|3055|3661|3665|3684|3689|4615|4790|5062|5170|5336|5566|5641|5682|5685|5688|5689|5690|5692|5699|5700|5702|5705|5706|5707|5708|5714|5716|5720|6197|6280|7096|7097|7099|7128|7706|7867|8454|9252|10062|10211|10333|10454|10462|10695|11213|22914|23151|23291|23547|23586|26007|26065|29110|29979|50856|51284|51311|55198|57590|84282|90268|171389|200958|388325|…	BIRC3|ARRB2|BTK|C1QBP|CD14|CHUK|CTSB|CYBA|FCER1G|FLOT2|FFAR2|HCK|IRF3|IRF7|ITGAM|ITGB2|MYD88|NFKB1|PAK2|PDPK1|PLCG2|PRKACA|LGMN|PSMA1|PSMA4|PSMA7|PSMB1|PSMB2|PSMB4|PSMB10|PSMC1|PSMC3|PSMC5|PSMC6|PSMD1|PSMD2|PSMD8|PSMD10|PSME1|RPS6KA3|S100A9|TLR1|TLR2|TLR4|TNFAIP3|TRIM25|MAPKAPK3|CUL1|RPS6KA5|NR1H3|FLOT1|TLR6|TAB1|CLEC10A|CNPY3|IRAK3|KLRK1|GRAMD4|FBXW11|LILRA4|DDX58|TKFC|LSM14A|TBK1|UBQLN1|CLEC4A|…	-11.7243	-13.8858	19_GO:0002376 immune system process	0.314857	8.94342	0	2	0	0	-33.492	2.87118
0	1	1	1	0	0	0	-2.81766	-2.98495	-4.74368	0	0	GO:0009611	M011100	3	0	708	135	2730	27994	4.94505	GO Biological Processes	19	response to wounding	1.95525	2|71|94|133|135|140|302|308|309|383|409|538|581|634|706|708|825|829|830|832|891|959|960|966|975|977|983|1020|1027|1192|1230|1609|1861|2043|2149|2153|2207|2281|2316|2677|2683|2735|2769|2776|2811|2876|2896|2905|2934|3043|3091|3162|3315|3399|3586|3690|3709|3710|3717|3956|4088|4192|4217|4778|4846|5025|5026|5054|5155|5170|5196|5294|5315|5321|5336|5493|5547|5566|5573|5583|5588|5595|5754|5873|5879|5912|…	A2M|ACTG1|ACVRL1|ADM|ADORA2A|ADORA3|ANXA2|ANXA5|ANXA6|ARG1|ARRB2|ATP7A|BAX|CEACAM1|TSPO|C1QBP|CAPN3|CAPZA1|CAPZA2|CAPZB|CCNB1|CD40LG|CD44|CD59|CD81|CD151|CDK1|CDK5|CDKN1B|CLIC1|CCR1|DGKQ|TOR1A|EPHA4|F2R|F5|FCER1G|FKBP1B|FLNA|GGCX|B4GALT1|GLI1|GNA15|GNAQ|GP1BA|GPX1|GRN|GRIN2C|GSN|HBB|HIF1A|HMOX1|HSPB1|ID3|IL10|ITGB3|ITPR2|ITPR3|JAK2|LGALS1|SMAD3|MDK|MAP3K5|NFE2|NOS3|P2RX4|P2RX5|SERPINE1|PDGFB|PDPK…	-11.5947	-13.7534	19_GO:0050896 response to stimulus	0.414946	8.46291	0	44	1	1	-13.7534	2.41734
0	1	1	1	0	0	0	-3.12186	-2.58298	-5.03914	0	0	GO:0036293	M011100	3	0	371	86	2730	27994	3.15018	GO Biological Processes	19	response to decreased oxygen levels	2.37699	94|133|210|211|283|468|538|572|662|824|863|890|891|1027|1385|1535|1536|1789|1869|1958|2068|2309|3091|3162|3163|3297|3516|3709|3939|4000|4017|4049|4088|4313|4540|4609|4976|5066|5230|5315|5562|5664|5682|5685|5688|5689|5690|5692|5699|5700|5702|5705|5706|5707|5708|5714|5716|5720|5743|6095|6285|6722|6921|7009|7049|7097|7157|7248|7351|7391|8751|8994|8996|9131|9361|10059|10135|23411|25828|26355|28984|29…	ACVRL1|ADM|ALAD|ALAS1|ANG|ATF4|ATP7A|BAD|BNIP1|CAPN2|CBFA2T3|CCNA2|CCNB1|CDKN1B|CREB1|CYBA|CYBB|DNMT3B|E2F1|EGR1|ERCC2|FOXO3|HIF1A|HMOX1|HMOX2|HSF1|RBPJ|ITPR2|LDHA|LMNA|LOXL2|LTA|SMAD3|MMP2|ND5|MYC|OPA1|PAM|PGK1|PKM|PRKAA1|PSEN2|PSMA1|PSMA4|PSMA7|PSMB1|PSMB2|PSMB4|PSMB10|PSMC1|PSMC3|PSMC5|PSMC6|PSMD1|PSMD2|PSMD8|PSMD10|PSME1|PTGS2|RORA|S100B|SRF|ELOC|TMBIM6|TGFBR3|TLR2|TP53|TSC1|UCP2|USF1|ADAM15|…	-11.5848	-13.7408	19_GO:0050896 response to stimulus	0.3343	8.7768	0	23	0	0	-18.3383	5.98162
1	1	1	1	0	1	-2.03457	-3.36853	-3.06884	-3.37737	0	-3.76101	GO:0070201	M111101	5	0	695	133	2730	27994	4.87179	GO Biological Processes	19	regulation of establishment of protein localization	1.96232	114|135|283|292|293|322|572|580|654|727|773|929|959|975|983|1020|1201|1374|1432|1445|1509|1869|2010|2040|2149|2181|2281|2316|2664|2850|2852|3002|3033|3091|3418|3429|3553|3566|3586|3661|3684|3689|3709|3710|3717|3728|3993|4088|5066|5174|5208|5211|5478|5481|5532|5562|5566|5663|5734|5743|5770|5879|6659|6672|6774|6844|7009|7029|7096|7097|7099|7157|7251|7295|7468|7855|8111|8398|8536|8609|8851|8938|9141…	ADCY8|ADORA2A|ANG|SLC25A5|SLC25A6|APBB1|BAD|BARD1|BMP6|C5|CACNA1A|CD14|CD40LG|CD81|CDK1|CDK5|CLN3|CPT1A|MAPK14|CSK|CTSD|E2F1|EMD|STOM|F2R|ACSL3|FKBP1B|FLNA|GDI1|GPR27|GPER1|GZMB|HADH|HIF1A|IDH2|IFI27|IL1B|IL4R|IL10|IRF3|ITGAM|ITGB2|ITPR2|ITPR3|JAK2|JUP|LLGL2|SMAD3|PAM|PDZK1|PFKFB2|PFKL|PPIA|PPID|PPP3CB|PRKAA1|PRKACA|PSEN1|PTGER4|PTGS2|PTPN1|RAC1|SOX4|SP100|STAT3|VAMP2|TMBIM6|TFDP2|TLR1|TLR2|TLR4|…	-11.5308	-13.6812	19_GO:0051179 localization	0.41202	8.44485	0	45	1	1	-13.6812	3.92073
0	1	0	1	0	1	0	-2.07011	0	-4.75919	0	-2.43121	GO:0051301	M010101	3	0	603	120	2730	27994	4.3956	GO Biological Processes	19	cell division	2.04064	701|801|890|891|983|989|990|991|994|1020|1063|1072|1104|1164|1211|1213|2037|2068|2124|2801|3192|3553|3796|3980|3993|4134|4192|4609|4750|5048|5155|5414|5473|5499|5500|5727|5898|5899|5921|5925|6651|6790|7251|7704|7846|8239|8243|8444|8480|8502|8555|8976|9212|9232|9270|9400|9577|9700|9820|9928|9937|10015|10097|10112|10296|10300|10460|10534|10600|10615|10713|10982|11064|11065|11076|11078|11200|23354|2…	BUB1B|CALM1|CCNA2|CCNB1|CDK1|SEPTIN7|CDC6|CDC20|CDC25B|CDK5|CENPF|CFL1|RCC1|CKS2|CLTA|CLTC|EPB41L2|ERCC2|EVI2B|GOLGA2|HNRNPU|IL1B|KIF2A|LIG3|LLGL2|MAP4|MDK|MYC|NEK1|PAFAH1B1|PDGFB|SEPTIN4|PPBP|PPP1CA|PPP1CB|PTCH1|RALA|RALB|RASA1|RB1|SON|AURKA|TSG101|ZBTB16|TUBA1A|USP9X|SMC1A|DYRK3|RAE1|PKP4|CDC14B|WASL|AURKB|PTTG1|ITGB1BP1|RECQL5|BABAM2|ESPL1|CUL7|KIF14|DCLRE1A|PDCD6IP|ACTR2|KIF20A|MAEA|KATNB1|TA…	-11.4881	-13.6357	19_GO:0009987 cellular process	0.392344	8.492	0	46	1	1	-13.6357	2.71186
0	0	1	1	0	1	0	0	-4.26419	-5.96338	0	-4.02038	GO:0045732	M001101	3	0	226	62	2730	27994	2.27106	GO Biological Processes	19	positive regulation of protein catabolic process	2.8131	580|754|863|975|991|1027|1191|1453|1642|2629|3300|3320|3416|3553|4287|4478|4898|4905|5045|5663|5700|5716|5886|6449|6642|6790|7128|7415|7879|7917|8078|8312|8450|8975|9781|10193|10221|10297|11059|11236|23163|23192|25898|28952|29978|29979|51160|51514|55737|55741|55743|55823|57761|65992|83547|90637|114881|122809|127544|149628|255738|257364	BARD1|PTTG1IP|CBFA2T3|CD81|CDC20|CDKN1B|CLU|CSNK1D|DDB1|GBA|DNAJB2|HSP90AA1|IDE|IL1B|ATXN3|MSN|NRDC|NSF|FURIN|PSEN1|PSMC1|PSMD10|RAD23A|SGTA|SNX1|AURKA|TNFAIP3|VCP|RAB7A|BAG6|USP5|AXIN1|CUL4B|USP13|RNF144A|RNF41|TRIB1|APC2|WWP1|RNF139|GGA3|ATG4B|RCHY1|CCDC22|UBQLN2|UBQLN1|VPS28|DTL|VPS35|EDEM2|CHFR|VPS11|TRIB3|DDRGK1|RILP|ZFAND2A|OSBPL7|SOCS4|RNF19B|PYHIN1|PCSK9|SNX33	-11.3984	-13.5433	19_GO:0048518 positive regulation of biological process	0.285131	8.9962	0	4	0	0	-32.6005	2.87429
0	0	1	1	0	0	0	0	-3.53042	-5.20419	0	0	R-HSA-5663202	M001100	2	0	387	88	2730	27994	3.22344	Reactome Gene Sets	6	Diseases of signal transduction by growth factor receptors and second messengers	2.33171	71|409|572|801|842|930|1027|1147|1385|1445|1848|1849|2120|2309|2885|2962|3320|3516|3690|3717|4000|4088|4140|4296|4609|4686|5155|5170|5434|5438|5500|5515|5527|5528|5529|5595|5605|5663|5664|5682|5685|5688|5689|5690|5692|5699|5700|5702|5705|5706|5707|5708|5714|5716|5720|5879|5908|6464|6774|7415|7855|8312|8454|9061|9794|10000|10046|10142|10827|11064|11116|11160|22808|26127|27044|28514|51009|51107|548…	ACTG1|ARRB2|BAD|CALM1|CASP9|CD19|CDKN1B|CHUK|CREB1|CSK|DUSP6|DUSP7|ETV6|FOXO3|GRB2|GTF2F1|HSP90AA1|RBPJ|ITGB3|JAK2|LMNA|SMAD3|MARK3|MAP3K11|MYC|NCBP1|PDGFB|PDPK1|POLR2E|POLR2I|PPP1CB|PPP2CA|PPP2R5C|PPP2R5D|PPP2R5E|MAPK3|MAP2K2|PSEN1|PSEN2|PSMA1|PSMA4|PSMA7|PSMB1|PSMB2|PSMB4|PSMB10|PSMC1|PSMC3|PSMC5|PSMC6|PSMD1|PSMD2|PSMD8|PSMD10|PSME1|RAC1|RAP1B|SHC1|STAT3|VCP|FZD5|AXIN1|CUL1|PAPSS1|MAML1|AKT3|MA…	-11.3848	-13.5269		0.338037	8.67181	0	23	0	0	-18.3383	5.98162
0	0	1	1	0	0	0	0	-2.24984	-6.25716	0	0	GO:0062012	M001100	2	0	481	102	2730	27994	3.73626	GO Biological Processes	19	regulation of small molecule metabolic process	2.17449	133|136|351|538|572|634|654|706|863|891|972|983|1181|1201|1213|1374|1609|1642|1717|1958|2171|2224|2330|2852|2954|3091|3422|3486|3553|3643|3795|4790|4846|5155|5166|5208|5223|5230|5499|5500|5562|5571|5663|5682|5685|5688|5689|5690|5692|5699|5700|5702|5705|5706|5707|5708|5714|5716|5720|5743|5903|6095|6097|6319|6396|6472|6713|6774|7157|7415|7874|8480|8604|8644|9056|9563|10059|10062|10105|10162|10296|1…	ADM|ADORA2B|APP|ATP7A|BAD|CEACAM1|BMP6|TSPO|CBFA2T3|CCNB1|CD74|CDK1|CLCN2|CLN3|CLTC|CPT1A|DGKQ|DDB1|DHCR7|EGR1|FABP5|FDPS|FMO5|GPER1|GSTZ1|HIF1A|IDI1|IGFBP3|IL1B|INSR|KHK|NFKB1|NOS3|PDGFB|PDK4|PFKFB2|PGAM1|PGK1|PPP1CA|PPP1CB|PRKAA1|PRKAG1|PSEN1|PSMA1|PSMA4|PSMA7|PSMB1|PSMB2|PSMB4|PSMB10|PSMC1|PSMC3|PSMC5|PSMC6|PSMD1|PSMD2|PSMD8|PSMD10|PSME1|PTGS2|RANBP2|RORA|RORC|SCD|SEC13|SHMT2|SQLE|STAT3|TP53|V…	-11.3382	-13.4776	19_GO:0050789 regulation of biological process	0.362968	8.54098	0	47	1	1	-13.4776	2.42733
0	0	0	1	0	0	0	0	0	-8.13756	0	0	GO:0044772	M000100	1	0	602	119	2730	27994	4.35897	GO Biological Processes	19	mitotic cell cycle phase transition	2.027	91|351|581|701|890|891|983|990|991|994|1020|1027|1029|1032|1033|1063|1104|1164|1453|1642|1869|1876|2068|2273|2305|3320|3398|4172|4609|4683|4998|5048|5426|5500|5566|5682|5685|5688|5689|5690|5692|5699|5700|5702|5705|5706|5707|5708|5714|5716|5720|5925|6118|6347|6659|6790|6881|7029|7157|7298|7508|7832|7846|8450|8454|8481|8555|8655|9088|9212|9337|9587|9662|9700|9814|9928|10133|10142|10385|10457|10460|…	ACVR1B|APP|BAX|BUB1B|CCNA2|CCNB1|CDK1|CDC6|CDC20|CDC25B|CDK5|CDKN1B|CDKN2A|CDKN2D|CDKN3|CENPF|RCC1|CKS2|CSNK1D|DDB1|E2F1|E2F6|ERCC2|FHL1|FOXM1|HSP90AA1|ID2|MCM3|MYC|NBN|ORC1|PAFAH1B1|POLE|PPP1CB|PRKACA|PSMA1|PSMA4|PSMA7|PSMB1|PSMB2|PSMB4|PSMB10|PSMC1|PSMC3|PSMC5|PSMC6|PSMD1|PSMD2|PSMD8|PSMD10|PSME1|RB1|RPA2|CCL2|SOX4|AURKA|TAF10|TFDP2|TP53|TYMS|XPC|BTG2|TUBA1A|CUL4B|CUL1|OFD1|CDC14B|DYNLL1|PKMYT1…	-11.1766	-13.3134	19_GO:0009987 cellular process	0.390781	8.37356	0	23	0	0	-18.3383	5.98162
0	1	1	1	0	1	0	-2.7071	-2.93319	-3.34892	0	-3.58368	GO:0051223	M011101	4	0	648	125	2730	27994	4.57875	GO Biological Processes	19	regulation of protein transport	1.97805	114|135|283|292|293|322|572|580|654|727|773|929|959|975|983|1020|1201|1374|1432|1445|2010|2040|2149|2181|2281|2316|2664|2850|2852|3033|3091|3418|3429|3553|3566|3586|3661|3684|3689|3709|3710|3717|3728|3993|4088|5066|5174|5208|5211|5478|5481|5532|5562|5566|5663|5734|5743|5770|5879|6659|6672|6774|6844|7009|7096|7097|7099|7157|7251|7295|7855|8111|8398|8536|8609|8851|8938|9141|9254|9270|9324|9495|9854…	ADCY8|ADORA2A|ANG|SLC25A5|SLC25A6|APBB1|BAD|BARD1|BMP6|C5|CACNA1A|CD14|CD40LG|CD81|CDK1|CDK5|CLN3|CPT1A|MAPK14|CSK|EMD|STOM|F2R|ACSL3|FKBP1B|FLNA|GDI1|GPR27|GPER1|HADH|HIF1A|IDH2|IFI27|IL1B|IL4R|IL10|IRF3|ITGAM|ITGB2|ITPR2|ITPR3|JAK2|JUP|LLGL2|SMAD3|PAM|PDZK1|PFKFB2|PFKL|PPIA|PPID|PPP3CB|PRKAA1|PRKACA|PSEN1|PTGER4|PTGS2|PTPN1|RAC1|SOX4|SP100|STAT3|VAMP2|TMBIM6|TLR1|TLR2|TLR4|TP53|TSG101|TXN|FZD5|…	-11.0164	-13.1505	19_GO:0051179 localization	0.400051	8.2805	0	45	0	0	-13.6812	3.92073
0	0	0	1	0	0	0	0	0	-13.1202	0	0	GO:0006959	M000100	1	0	379	68	1872	27994	3.63248	GO Biological Processes	19	humoral immune response	2.68305	283|538|712|713|714|719|727|930|1675|2920|3494|3495|3500|3507|3512|3514|3627|3934|4208|5196|5199|5473|6280|6480|7030|8339|8347|8349|8970|28299|28386|28391|28409|28410|28412|28414|28424|28442|28444|28445|28452|28454|28461|28464|28473|28815|28820|28823|28825|28881|28883|28903|28907|28908|28912|28913|28920|28921|28938|28940|51248|51441|57289|85236|729230|102723168|102723169|102723170	ANG|ATP7A|C1QA|C1QB|C1QC|C3AR1|C5|CD19|CFD|CXCL2|IGHA2|IGHD|IGHG1|IGHM|JCHAIN|IGKC|CXCL10|LCN2|MEF2C|PF4|CFP|PPBP|S100A9|ST6GAL1|TFE3|H2BC8|H2BC4|H2BC21|H2BC11|IGKV1-5|IGHV5-10-1|IGHV4-61|IGHV3-73|IGHV3-72|IGHV3-66|IGHV3-64|IGHV3-48|IGHV3-23|IGHV3-21|IGHV3-20|IGHV3-7|IGHV2-70|IGHV1-69|IGHV1-58|IGHV1-3|IGLV2-14|IGLV1-51|IGLV1-44|IGLV1-40|IGKV2D-30|IGKV2D-28|IGKV1D-12|IGKV5-2|IGKV4-1|IGKV3-20|IGKV3…	-10.6064	-13.1202	19_GO:0002376 immune system process	0.432428	8.83118	0	17	0	0	-20.6445	4.66652
0	0	1	1	1	1	0	0	-3.45181	-4.79858	-2.51108	-2.40558	ko05168	M001111	4	0	185	54	2730	27994	1.97802	KEGG Pathway	24	Herpes simplex infection	2.99312	355|708|727|972|983|1147|1965|3108|3111|3112|3113|3117|3119|3126|3190|3460|3553|3600|3661|3665|3717|4049|4615|4790|4938|4940|5187|5199|5499|5500|6347|6672|6732|6877|6881|6891|7097|7132|7157|7185|7874|8454|8683|8740|10189|10379|10445|10454|10929|23586|27097|29110|29992|112950	FAS|C1QBP|C5|CD74|CDK1|CHUK|EIF2S1|HLA-DMA|HLA-DOA|HLA-DOB|HLA-DPA1|HLA-DQA1|HLA-DQB1|HLA-DRB4|HNRNPK|IFNGR2|IL1B|IL15|IRF3|IRF7|JAK2|LTA|MYD88|NFKB1|OAS1|OAS3|PER1|CFP|PPP1CA|PPP1CB|CCL2|SP100|SRPK1|TAF5|TAF10|TAP2|TLR2|TNFRSF1A|TP53|TRAF1|USP7|CUL1|SRSF9|TNFSF14|ALYREF|IRF9|MCRS1|TAB1|SRSF8|DDX58|TAF5L|TBK1|PILRA|MED8	-10.9565	-13.088		0.266499	8.94091	0	48	1	1	-13.088	3.31754
0	0	1	1	0	0	0	0	-2.23216	-8.41223	0	0	GO:0007033	M001100	2	0	174	52	2730	27994	1.90476	GO Biological Processes	19	vacuole organization	3.06448	53|141|302|411|950|1130|1201|1203|2548|2629|2896|3074|4124|4534|5287|5663|5899|7879|9140|9474|9927|11151|23232|23241|23400|23557|23673|25782|29978|29979|51172|51510|54734|55054|55254|55626|55647|55737|55823|64422|79065|79158|80317|81876|83460|83871|90410|94241|140775|219931|285180|285973	ACP2|ADPRH|ANXA2|ARSB|SCARB2|LYST|CLN3|CLN5|GAA|GBA|GRN|HEXB|MAN2A1|MTM1|PIK3C2B|PSEN1|RALB|RAB7A|ATG12|ATG5|MFN2|CORO1A|TBC1D12|PACS2|ATP13A2|SNAPIN|STX12|RAB3GAP2|UBQLN2|UBQLN1|NAGPA|CHMP5|RAB39A|ATG16L1|TMEM39A|AMBRA1|RAB20|VPS35|VPS11|ATG3|ATG9A|GNPTAB|ZKSCAN3|RAB1B|EMC6|RAB34|IFT20|TP53INP1|SMCR8|TPCN2|RUFY4|ATG9B	-10.9525	-13.0813	19_GO:0071840 cellular component organization or biogenesis	0.261615	8.97969	0	49	1	1	-13.0813	3.06448
0	0	0	1	0	0	0	0	0	-13.0758	0	0	GO:0038094	M000100	1	0	142	38	1872	27994	2.02991	GO Biological Processes	19	Fc-gamma receptor signaling pathway	4.00179	71|2207|2209|2885|3500|3514|5879|8976|10092|10094|10095|10097|10552|23191|28299|28424|28442|28452|28454|28461|28815|28820|28823|28825|28881|28883|28903|28907|28908|28912|28913|28920|28921|28938|28940|55198|55845|147179	ACTG1|FCER1G|FCGR1A|GRB2|IGHG1|IGKC|RAC1|WASL|ARPC5|ARPC3|ARPC1B|ACTR2|ARPC1A|CYFIP1|IGKV1-5|IGHV3-48|IGHV3-23|IGHV3-7|IGHV2-70|IGHV1-69|IGLV2-14|IGLV1-51|IGLV1-44|IGLV1-40|IGKV2D-30|IGKV2D-28|IGKV1D-12|IGKV5-2|IGKV4-1|IGKV3-20|IGKV3-15|IGKV2-29|IGKV2-28|IGKV1-16|IGKV1-12|APPL2|BRK1|WIPF2	-10.5808	-13.0758	19_GO:0002376 immune system process	0.325936	9.59999	0	17	0	0	-20.6445	4.66652
0	1	1	1	0	0	0	-6.26845	-3.59645	-4.35493	0	0	R-HSA-109582	M011100	3	0	621	121	2730	27994	4.43223	Reactome Gene Sets	6	Hemostasis	1.998	2|14|226|302|308|351|409|482|634|682|708|801|829|830|832|914|960|961|967|972|1020|1072|1191|1432|1445|1609|1675|2149|2153|2207|2316|2769|2776|2783|2787|2791|2811|2885|2983|3043|3512|3672|3684|3689|3690|3709|3710|3717|3796|3959|4778|4846|5025|5026|5054|5155|5170|5196|5216|5269|5271|5294|5321|5336|5473|5478|5515|5527|5528|5529|5547|5566|5573|5583|5588|5595|5739|5768|5770|5879|5908|6281|6382|6403|64…	A2M|AAMP|ALDOA|ANXA2|ANXA5|APP|ARRB2|ATP1B2|CEACAM1|BSG|C1QBP|CALM1|CAPZA1|CAPZA2|CAPZB|CD2|CD44|CD47|CD63|CD74|CDK5|CFL1|CLU|MAPK14|CSK|DGKQ|CFD|F2R|F5|FCER1G|FLNA|GNA15|GNAQ|GNB2|GNG5|GNG11|GP1BA|GRB2|GUCY1B1|HBB|JCHAIN|ITGA1|ITGAM|ITGB2|ITGB3|ITPR2|ITPR3|JAK2|KIF2A|LGALS3BP|NFE2|NOS3|P2RX4|P2RX5|SERPINE1|PDGFB|PDPK1|PF4|PFN1|SERPINB6|SERPINB8|PIK3CG|PLA2G4A|PLCG2|PPBP|PPIA|PPP2CA|PPP2R5C|PPP2R…	-10.9396	-13.0657		0.3939	8.26745	0	44	0	0	-13.7534	2.41734
0	1	1	1	0	1	0	-2.53267	-3.17548	-3.44528	0	-3.37081	GO:0090087	M011101	4	0	679	129	2730	27994	4.72527	GO Biological Processes	19	regulation of peptide transport	1.94815	114|135|283|292|293|322|572|580|654|727|773|929|959|972|975|983|1020|1201|1374|1432|1445|2010|2040|2149|2181|2281|2316|2664|2850|2852|2867|3033|3077|3091|3418|3429|3553|3566|3586|3661|3684|3689|3709|3710|3717|3728|3993|4088|5066|5174|5208|5211|5478|5481|5532|5562|5566|5663|5734|5743|5770|5879|6453|6659|6672|6774|6844|7009|7096|7097|7099|7157|7251|7295|7855|8111|8398|8536|8609|8851|8938|9141|9254|…	ADCY8|ADORA2A|ANG|SLC25A5|SLC25A6|APBB1|BAD|BARD1|BMP6|C5|CACNA1A|CD14|CD40LG|CD74|CD81|CDK1|CDK5|CLN3|CPT1A|MAPK14|CSK|EMD|STOM|F2R|ACSL3|FKBP1B|FLNA|GDI1|GPR27|GPER1|FFAR2|HADH|HFE|HIF1A|IDH2|IFI27|IL1B|IL4R|IL10|IRF3|ITGAM|ITGB2|ITPR2|ITPR3|JAK2|JUP|LLGL2|SMAD3|PAM|PDZK1|PFKFB2|PFKL|PPIA|PPID|PPP3CB|PRKAA1|PRKACA|PSEN1|PTGER4|PTGS2|PTPN1|RAC1|ITSN1|SOX4|SP100|STAT3|VAMP2|TMBIM6|TLR1|TLR2|TLR4|…	-10.9227	-13.0462	19_GO:0051179 localization	0.406089	8.22178	0	45	0	0	-13.6812	3.92073
1	1	0	1	1	1	-3.74014	-2.04826	0	-2.27665	-3.10261	-3.67923	GO:0030098	M110111	5	0	368	84	2730	27994	3.07692	GO Biological Processes	19	lymphocyte differentiation	2.34064	538|572|581|604|639|695|864|914|917|930|931|944|959|972|1054|1316|1380|1958|1960|2207|2323|2841|3111|3140|3142|3398|3516|3553|3566|3586|3594|3600|3707|3956|4063|4192|4436|4860|5336|5532|5734|6095|6097|6659|6666|6722|6774|6932|7157|7248|7471|7535|7704|7855|8876|8943|9092|9474|9580|9935|10125|10193|10385|10538|10945|11143|11334|22890|23240|25793|27166|28514|30009|51176|54440|54542|55716|56262|64919…	ATP7A|BAD|BAX|BCL6|PRDM1|BTK|RUNX3|CD2|CD3G|CD19|MS4A1|TNFSF8|CD40LG|CD74|CEBPG|KLF6|CR2|EGR1|EGR3|FCER1G|FLT3LG|GPR18|HLA-DOA|MR1|HLX|ID2|RBPJ|IL1B|IL4R|IL10|IL12RB1|IL15|ITPKB|LGALS1|LY9|MDK|MSH2|PNP|PLCG2|PPP3CB|PTGER4|RORA|RORC|SOX4|SOX12|SRF|STAT3|TCF7|TP53|TSC1|WNT1|ZAP70|ZBTB16|FZD5|VNN1|AP3D1|SART1|ATG5|SOX13|MAFB|RASGRP1|RNF41|BTN2A2|BATF|KDELR1|KAT7|TUSC2|ZBTB1|TMEM131L|FBXO7|PRELID1|DL…	-10.9197	-13.0407	19_GO:0002376 immune system process	0.330515	8.51002	0	3	0	0	-33.3218	3.00939
0	0	0	1	0	0	0	0	0	-4.11894	0	0	GO:0051129	M000100	1	0	775	142	2730	27994	5.20147	GO Biological Processes	19	negative regulation of cellular component organization	1.87884	94|292|336|351|409|654|701|706|829|830|832|891|961|991|1020|1063|1191|1445|1522|1716|1789|2043|2314|2629|2664|2876|2934|3005|3008|3159|3183|3192|3297|3300|3337|3553|3627|3956|3958|3980|4000|4134|4210|4534|4682|4683|4976|5048|5062|5216|5252|5573|5663|5716|5734|5810|5830|5879|5909|5927|6386|6418|6497|6598|6695|7037|7097|7132|7157|7248|7417|7879|8260|8291|8851|8971|8976|8996|9212|9232|9270|9474|9700…	ACVRL1|SLC25A5|APOA2|APP|ARRB2|BMP6|BUB1B|TSPO|CAPZA1|CAPZA2|CAPZB|CCNB1|CD47|CDC20|CDK5|CENPF|CLU|CSK|CTSZ|DGUOK|DNMT3B|EPHA4|FLII|GBA|GDI1|GPX1|GSN|H1-0|H1-4|HMGA1|HNRNPC|HNRNPU|HSF1|DNAJB2|DNAJB1|IL1B|CXCL10|LGALS1|LGALS3|LIG3|LMNA|MAP4|MEFV|MTM1|NUBP1|NBN|OPA1|PAFAH1B1|PAK2|PFN1|PHF1|PRKAR1A|PSEN1|PSMD10|PTGER4|RAD1|PEX5|RAC1|RAP1GAP|KDM5A|SDCBP|SET|SKI|SMARCB1|SPOCK1|TFRC|TLR2|TNFRSF1A|TP53|…	-10.8973	-13.0156	19_GO:0048519 negative regulation of biological process	0.424994	8.15601	0	50	1	1	-13.0156	1.938
1	1	0	1	0	0	-4.96712	-3.3171	0	-10.7174	0	0	GO:0002250	M110100	3	0	703	132	2730	27994	4.83516	GO Biological Processes	19	adaptive immune response	1.9254	214|383|604|634|639|695|708|712|713|714|727|733|917|919|924|930|959|972|975|1191|1380|1445|1512|2207|3004|3077|3108|3111|3112|3113|3117|3119|3120|3126|3140|3142|3251|3494|3495|3500|3507|3512|3514|3553|3566|3586|3594|3665|3717|4049|4063|4208|4436|4683|5294|5321|5532|5551|5585|5588|5873|5987|6095|6097|6375|6774|6891|7030|7037|7099|7128|7158|7248|7374|7462|7468|7535|7855|8417|10068|10384|10462|10538…	ALCAM|ARG1|BCL6|CEACAM1|PRDM1|BTK|C1QBP|C1QA|C1QB|C1QC|C5|C8G|CD3G|CD247|CD7|CD19|CD40LG|CD74|CD81|CLU|CR2|CSK|CTSH|FCER1G|GZMM|HFE|HLA-DMA|HLA-DOA|HLA-DOB|HLA-DPA1|HLA-DQA1|HLA-DQB1|HLA-DQB2|HLA-DRB4|MR1|HLX|HPRT1|IGHA2|IGHD|IGHG1|IGHM|JCHAIN|IGKC|IL1B|IL4R|IL10|IL12RB1|IRF7|JAK2|LTA|LY9|MEF2C|MSH2|NBN|PIK3CG|PLA2G4A|PPP3CB|PRF1|PKN1|PRKCQ|RAB27A|TRIM27|RORA|RORC|XCL1|STAT3|TAP2|TFE3|TFRC|TLR4|T…	-10.8266	-12.9424	19_GO:0002376 immune system process	0.410547	8.16869	0	16	0	0	-22.3098	3.33571
0	0	0	1	0	1	0	0	0	-2.15037	0	-12.8638	R-HSA-72203	M000101	2	0	244	19	225	27994	8.44444	Reactome Gene Sets	6	Processing of Capped Intron-Containing Pre-mRNA	9.68827	1665|2962|3184|3190|3192|4670|5093|5546|5725|8175|8683|9092|10250|10262|11100|11338|23658|27339|56949	DHX15|GTF2F1|HNRNPD|HNRNPK|HNRNPU|HNRNPM|PCBP1|PRCC|PTBP1|SF3A2|SRSF9|SART1|SRRM1|SF3B4|HNRNPUL1|U2AF2|LSM5|PRPF19|XAB2	-10.3926	-12.8638		1.85369	12.2697	0	37	0	0	-15.159	22.6214
0	0	0	1	0	1	0	0	0	-10.7312	0	-3.34184	hsa05016	M000101	2	0	222	60	2730	27994	2.1978	KEGG Pathway	24	Huntington disease	2.77141	292|293|498|506|509|513|514|515|517|522|581|842|1173|1175|1211|1213|1329|1349|1351|1385|1537|2776|2876|4508|4695|4696|4698|4700|4706|4707|4710|4714|4715|4716|4717|4718|4720|4722|4723|4724|4726|4731|5331|5434|5438|5742|5743|6390|7157|7386|7388|7416|7417|9377|10105|10540|29796|51164|148327|196385	SLC25A5|SLC25A6|ATP5F1A|ATP5F1B|ATP5F1C|ATP5F1D|ATP5F1E|ATP5PB|ATP5MC2|ATP5PF|BAX|CASP9|AP2M1|AP2S1|CLTA|CLTC|COX5B|COX7B|COX8A|CREB1|CYC1|GNAQ|GPX1|ATP6|NDUFA2|NDUFA3|NDUFA5|NDUFA6|NDUFAB1|NDUFB1|NDUFB4|NDUFB8|NDUFB9|NDUFB10|NDUFC1|NDUFC2|NDUFS2|NDUFS3|NDUFV1|NDUFS4|NDUFS6|NDUFV3|PLCB3|POLR2E|POLR2I|PTGS1|PTGS2|SDHB|TP53|UQCRFS1|UQCRH|VDAC1|VDAC2|COX5A|PPIF|DCTN2|UQCR10|DCTN4|CREB3L4|DNAH10	-10.7046	-12.8179		0.2806	8.71057	0	12	0	0	-23.6882	4.47457
0	1	1	1	0	0	0	-3.91502	-4.77756	-2.75056	0	0	GO:1903827	M011100	3	0	548	110	2730	27994	4.0293	GO Biological Processes	19	regulation of cellular protein localization	2.05833	572|580|705|919|975|983|1020|1173|1201|1213|1432|1445|1857|1861|1869|2010|2037|2040|2181|2207|2316|2664|2852|2934|3002|3077|3320|3429|3553|3684|3689|3717|3728|3958|4000|4088|4478|5170|5174|5562|5566|5583|5663|5743|5770|5899|5925|6612|6672|6809|6844|7029|7037|7157|7251|7295|7855|8417|8536|8729|8851|8878|9141|9230|9270|9482|9495|9860|10347|10445|10542|11142|11143|11315|22902|22948|23208|23400|25921…	BAD|BARD1|BYSL|CD247|CD81|CDK1|CDK5|AP2M1|CLN3|CLTC|MAPK14|CSK|DVL3|TOR1A|E2F1|EMD|EPB41L2|STOM|ACSL3|FCER1G|FLNA|GDI1|GPER1|GSN|GZMB|HFE|HSP90AA1|IFI27|IL1B|ITGAM|ITGB2|JAK2|JUP|LGALS3|LMNA|SMAD3|MSN|PDPK1|PDZK1|PRKAA1|PRKACA|PRKCH|PSEN1|PTGS2|PTPN1|RALB|RB1|SUMO3|SP100|STX3|VAMP2|TFDP2|TFRC|TP53|TSG101|TXN|FZD5|STX7|CAMK1|GBF1|CDK5R1|SQSTM1|PDCD5|RAB11B|ITGB1BP1|STX8|AKAP5|LRIG2|ABCA7|MCRS1|LAM…	-10.6952	-12.8059	19_GO:0051179 localization	0.37636	8.22481	0	51	1	1	-12.8059	2.19272
0	0	0	1	0	0	0	0	0	-12.7625	0	0	GO:0002431	M000100	1	0	145	38	1872	27994	2.02991	GO Biological Processes	19	Fc receptor mediated stimulatory signaling pathway	3.91899	71|2207|2209|2885|3500|3514|5879|8976|10092|10094|10095|10097|10552|23191|28299|28424|28442|28452|28454|28461|28815|28820|28823|28825|28881|28883|28903|28907|28908|28912|28913|28920|28921|28938|28940|55198|55845|147179	ACTG1|FCER1G|FCGR1A|GRB2|IGHG1|IGKC|RAC1|WASL|ARPC5|ARPC3|ARPC1B|ACTR2|ARPC1A|CYFIP1|IGKV1-5|IGHV3-48|IGHV3-23|IGHV3-7|IGHV2-70|IGHV1-69|IGLV2-14|IGLV1-51|IGLV1-44|IGLV1-40|IGKV2D-30|IGKV2D-28|IGKV1D-12|IGKV5-2|IGKV4-1|IGKV3-20|IGKV3-15|IGKV2-29|IGKV2-28|IGKV1-16|IGKV1-12|APPL2|BRK1|WIPF2	-10.297	-12.7625	19_GO:0002376 immune system process	0.325936	9.43381	0	17	0	0	-20.6445	4.66652
0	0	0	1	0	1	0	0	0	-9.93352	0	-2.49954	hsa05012	M000101	2	0	177	52	2730	27994	1.90476	KEGG Pathway	24	Parkinson disease	3.01254	135|292|293|498|506|509|513|514|515|517|522|842|1329|1349|1351|1537|2774|4508|4540|4695|4696|4698|4700|4706|4707|4710|4714|4715|4716|4717|4718|4720|4722|4723|4724|4726|4731|5566|5742|5743|6390|7317|7326|7386|7388|7416|7417|9377|10105|11315|29796|51465	ADORA2A|SLC25A5|SLC25A6|ATP5F1A|ATP5F1B|ATP5F1C|ATP5F1D|ATP5F1E|ATP5PB|ATP5MC2|ATP5PF|CASP9|COX5B|COX7B|COX8A|CYC1|GNAL|ATP6|ND5|NDUFA2|NDUFA3|NDUFA5|NDUFA6|NDUFAB1|NDUFB1|NDUFB4|NDUFB8|NDUFB9|NDUFB10|NDUFC1|NDUFC2|NDUFS2|NDUFS3|NDUFV1|NDUFS4|NDUFS6|NDUFV3|PRKACA|PTGS1|PTGS2|SDHB|UBA1|UBE2G1|UQCRFS1|UQCRH|VDAC1|VDAC2|COX5A|PPIF|PARK7|UQCR10|UBE2J1	-10.6452	-12.7535		0.261615	8.82938	0	12	0	0	-23.6882	4.47457
0	0	1	1	0	1	0	0	-3.61264	-5.4609	0	-2.42713	GO:0045862	M001101	3	0	379	85	2730	27994	3.11355	GO Biological Processes	19	positive regulation of proteolysis	2.29976	351|355|572|581|825|834|842|863|991|1191|1432|1453|1509|1512|2043|2149|2629|2852|2896|2934|3297|3300|3553|3717|4088|4210|4217|4287|4609|4898|5045|5595|5641|5663|5700|5716|5720|5886|6280|6300|6449|6774|6790|7415|7917|8078|8312|8743|8975|9131|9141|9781|10162|10221|10550|11047|11236|23151|23291|23411|23786|25898|26355|27166|28952|29978|29979|51065|54998|55741|55743|57761|58484|64065|64581|65992|8075…	APP|FAS|BAD|BAX|CAPN3|CASP1|CASP9|CBFA2T3|CDC20|CLU|MAPK14|CSNK1D|CTSD|CTSH|EPHA4|F2R|GBA|GPER1|GRN|GSN|HSF1|DNAJB2|IL1B|JAK2|SMAD3|MEFV|MAP3K5|ATXN3|MYC|NRDC|FURIN|MAPK3|LGMN|PSEN1|PSMC1|PSMD10|PSME1|RAD23A|S100A9|MAPK12|SGTA|STAT3|AURKA|VCP|BAG6|USP5|AXIN1|TNFSF10|USP13|AIFM1|PDCD5|RNF144A|LPCAT3|TRIB1|ARL6IP5|ADRM1|RNF139|GRAMD4|FBXW11|SIRT1|BCL2L13|RCHY1|FAM162A|PRELID1|CCDC22|UBQLN2|UBQLN1|R…	-10.6297	-12.7354	19_GO:0048518 positive regulation of biological process	0.332413	8.37461	0	29	0	0	-17.1713	2.39892
0	0	0	1	0	0	0	0	0	-12.6727	0	0	GO:0002433	M000100	1	0	139	37	1872	27994	1.9765	GO Biological Processes	19	immune response-regulating cell surface receptor signaling pathway involved in phagocytosis	3.98058	71|2209|2885|3500|3514|5879|8976|10092|10094|10095|10097|10552|23191|28299|28424|28442|28452|28454|28461|28815|28820|28823|28825|28881|28883|28903|28907|28908|28912|28913|28920|28921|28938|28940|55198|55845|147179	ACTG1|FCGR1A|GRB2|IGHG1|IGKC|RAC1|WASL|ARPC5|ARPC3|ARPC1B|ACTR2|ARPC1A|CYFIP1|IGKV1-5|IGHV3-48|IGHV3-23|IGHV3-7|IGHV2-70|IGHV1-69|IGLV2-14|IGLV1-51|IGLV1-44|IGLV1-40|IGKV2D-30|IGKV2D-28|IGKV1D-12|IGKV5-2|IGKV4-1|IGKV3-20|IGKV3-15|IGKV2-29|IGKV2-28|IGKV1-16|IGKV1-12|APPL2|BRK1|WIPF2	-10.2185	-12.6727	19_GO:0002376 immune system process	0.321707	9.43041	0	17	0	0	-20.6445	4.66652
0	0	0	1	0	0	0	0	0	-12.6727	0	0	GO:0038096	M000100	1	0	139	37	1872	27994	1.9765	GO Biological Processes	19	Fc-gamma receptor signaling pathway involved in phagocytosis	3.98058	71|2209|2885|3500|3514|5879|8976|10092|10094|10095|10097|10552|23191|28299|28424|28442|28452|28454|28461|28815|28820|28823|28825|28881|28883|28903|28907|28908|28912|28913|28920|28921|28938|28940|55198|55845|147179	ACTG1|FCGR1A|GRB2|IGHG1|IGKC|RAC1|WASL|ARPC5|ARPC3|ARPC1B|ACTR2|ARPC1A|CYFIP1|IGKV1-5|IGHV3-48|IGHV3-23|IGHV3-7|IGHV2-70|IGHV1-69|IGLV2-14|IGLV1-51|IGLV1-44|IGLV1-40|IGKV2D-30|IGKV2D-28|IGKV1D-12|IGKV5-2|IGKV4-1|IGKV3-20|IGKV3-15|IGKV2-29|IGKV2-28|IGKV1-16|IGKV1-12|APPL2|BRK1|WIPF2	-10.2185	-12.6727	19_GO:0002376 immune system process	0.321707	9.43041	0	17	0	0	-20.6445	4.66652
0	0	1	1	0	0	0	0	-3.76302	-5.73185	0	0	GO:1903362	M001100	2	0	260	66	2730	27994	2.41758	GO Biological Processes	19	regulation of cellular protein catabolic process	2.60299	210|302|754|819|863|975|991|1191|1453|2043|2629|2876|3077|3300|3320|4287|4478|4534|5045|5566|5663|5700|5716|5720|5886|6135|6386|6449|6790|7128|7415|7471|7874|7917|8078|8312|8975|9683|9781|10221|11236|11315|23400|25898|27351|28952|29978|29979|51009|51374|51465|55737|55741|55743|55823|56893|57761|57805|65992|90637|114881|122809|127544|149628|255738|258010	ALAD|ANXA2|PTTG1IP|CAMLG|CBFA2T3|CD81|CDC20|CLU|CSNK1D|EPHA4|GBA|GPX1|HFE|DNAJB2|HSP90AA1|ATXN3|MSN|MTM1|FURIN|PRKACA|PSEN1|PSMC1|PSMD10|PSME1|RAD23A|RPL11|SDCBP|SGTA|AURKA|TNFAIP3|VCP|WNT1|USP7|BAG6|USP5|AXIN1|USP13|N4BP1|RNF144A|TRIB1|RNF139|PARK7|ATP13A2|RCHY1|DESI1|CCDC22|UBQLN2|UBQLN1|DERL2|ATRAID|UBE2J1|VPS35|EDEM2|CHFR|VPS11|UBQLN4|TRIB3|CCAR2|DDRGK1|ZFAND2A|OSBPL7|SOCS4|RNF19B|PYHIN1|PCSK…	-10.5224	-12.6256	19_GO:0050789 regulation of biological process	0.293965	8.53624	0	4	0	0	-32.6005	2.87429
0	0	1	1	1	1	0	0	-3.98852	-5.16746	-7.9574	-6.39688	R-HSA-187037	M001111	4	0	115	40	2730	27994	1.4652	Reactome Gene Sets	6	Signaling by NTRK1 (TRKA)	3.56668	135|1020|1173|1175|1211|1213|1385|1432|1848|1849|1958|1959|1960|2002|2354|2885|3398|3399|3726|3727|4208|5515|5528|5595|5605|5898|5899|5900|6016|6197|6236|6300|6446|6464|6722|6774|7867|8851|9252|10221	ADORA2A|CDK5|AP2M1|AP2S1|CLTA|CLTC|CREB1|MAPK14|DUSP6|DUSP7|EGR1|EGR2|EGR3|ELK1|FOSB|GRB2|ID2|ID3|JUNB|JUND|MEF2C|PPP2CA|PPP2R5D|MAPK3|MAP2K2|RALA|RALB|RALGDS|RIT1|RPS6KA3|RRAD|MAPK12|SGK1|SHC1|SRF|STAT3|MAPKAPK3|CDK5R1|RPS6KA5|TRIB1	-10.4948	-12.5956		0.229965	9.06645	0	34	0	0	-15.7025	4.66101
0	0	0	1	0	0	0	0	0	-12.5872	0	0	R-HSA-69481	M000100	1	0	168	41	1872	27994	2.19017	Reactome Gene Sets	6	G2/M Checkpoints	3.6495	580|891|983|990|3014|4683|4998|5685|5688|5689|5690|5700|5702|5705|5706|5707|5708|5714|5716|5720|6118|7157|7158|7468|8294|8339|8345|8347|8349|8362|8363|8367|8970|9088|9577|10524|11200|51512|51720|85236|121504	BARD1|CCNB1|CDK1|CDC6|H2AX|NBN|ORC1|PSMA4|PSMA7|PSMB1|PSMB2|PSMC1|PSMC3|PSMC5|PSMC6|PSMD1|PSMD2|PSMD8|PSMD10|PSME1|RPA2|TP53|TP53BP1|NSD2|H4C9|H2BC8|H2BC9|H2BC4|H2BC21|H4C12|H4C11|H4C5|H2BC11|PKMYT1|BABAM2|KAT5|CHEK2|GTSE1|UIMC1|H2BC12|H4-16	-10.1441	-12.5872		0.338281	9.22079	0	8	0	0	-27.3591	3.6495
0	0	1	1	0	0	0	0	-4.49905	-8.93209	0	0	GO:0006732	M001100	2	0	408	89	2730	27994	3.26007	GO Biological Processes	19	coenzyme metabolic process	2.23683	226|351|471|686|863|1622|1727|1738|1743|2180|2181|2330|2539|2584|2639|2954|3091|3101|3155|3417|3418|3643|3939|4051|4190|4191|4967|5096|5166|5208|5211|5223|5230|5315|5562|5571|5663|5743|5903|6120|6319|6396|6472|6774|6888|7086|7157|7167|7298|7415|8480|8604|8875|8876|8884|9054|9446|9524|9540|9563|9963|10135|10654|10768|22934|23498|23530|23597|25819|27235|51074|51117|51248|54541|55902|65220|79023|790…	ALDOA|APP|ATIC|BTD|CBFA2T3|DBI|CYB5R3|DLD|DLST|ACSL1|ACSL3|FMO5|G6PD|GALK1|GCDH|GSTZ1|HIF1A|HK3|HMGCL|IDH1|IDH2|INSR|LDHA|CYP4F3|MDH1|MDH2|OGDH|PCCB|PDK4|PFKFB2|PFKL|PGAM1|PGK1|PKM|PRKAA1|PRKAG1|PSEN1|PTGS2|RANBP2|RPE|SCD|SEC13|SHMT2|STAT3|TALDO1|TKT|TP53|TPI1|TYMS|VCP|RAE1|SLC25A12|VNN2|VNN1|SLC5A6|NFS1|GSTO1|TECR|TP53I3|H6PD|SLC23A1|NAMPT|PMVK|AHCYL1|RPIA|HAAO|NNT|ACOT9|NOCT|COQ2|APIP|COQ4|PDZD…	-10.4729	-12.5711	19_GO:0008152 metabolic process	0.339888	8.27274	0	18	0	0	-20.2655	2.70711
0	0	1	1	1	1	0	0	-2.91908	-8.15735	-5.39343	-2.02164	GO:0050900	M001111	4	0	518	105	2730	27994	3.84615	GO Biological Processes	19	leukocyte migration	2.07856	351|482|634|682|708|719|727|914|960|961|972|975|1130|1230|1234|1432|1441|2207|2358|2683|2841|2867|2885|2919|2920|3055|3162|3494|3507|3512|3514|3553|3579|3586|3603|3627|3672|3684|3689|3690|3695|3958|4192|4478|5025|5054|5155|5196|5294|5473|5478|5479|5595|5641|5734|5879|6280|6347|6348|6374|6375|6382|6403|6464|6729|6846|7535|8291|8729|8740|8976|9046|9056|9123|9943|10059|11151|22914|23539|28299|28424|…	APP|ATP1B2|CEACAM1|BSG|C1QBP|C3AR1|C5|CD2|CD44|CD47|CD74|CD81|LYST|CCR1|CCR5|MAPK14|CSF3R|FCER1G|FPR2|B4GALT1|GPR18|FFAR2|GRB2|CXCL1|CXCL2|HCK|HMOX1|IGHA2|IGHM|JCHAIN|IGKC|IL1B|CXCR2|IL10|IL16|CXCL10|ITGA1|ITGAM|ITGB2|ITGB3|ITGB7|LGALS3|MDK|MSN|P2RX4|SERPINE1|PDGFB|PF4|PIK3CG|PPBP|PPIA|PPIB|MAPK3|LGMN|PTGER4|RAC1|S100A9|CCL2|CCL3|CXCL5|XCL1|SDC1|SELP|SHC1|SRP54|XCL2|ZAP70|DYSF|GBF1|TNFSF14|WASL|D…	-10.4366	-12.5318	19_GO:0040011 locomotion	0.368057	8.14491	0	52	1	1	-12.5318	3.94393
1	1	1	1	0	1	-2.48956	-2.31825	-2.33036	-4.11303	0	-2.77972	GO:1904951	M111101	5	0	403	88	2730	27994	3.22344	GO Biological Processes	19	positive regulation of establishment of protein localization	2.23913	114|135|283|322|572|654|727|929|975|983|1020|1201|1432|1869|2010|2040|2181|2316|2850|2852|3002|3091|3553|3566|3586|3661|3684|3689|3717|3728|4088|5174|5208|5478|5481|5532|5562|5566|5663|5734|5743|5879|6659|6774|6844|7029|7097|7099|7157|7251|7855|8111|8398|8536|8851|8938|9141|9270|9495|9662|9854|10059|22902|22948|23400|23410|23586|24145|25930|28984|29085|51160|51366|51512|51738|54741|55072|55204|55…	ADCY8|ADORA2A|ANG|APBB1|BAD|BMP6|C5|CD14|CD81|CDK1|CDK5|CLN3|MAPK14|E2F1|EMD|STOM|ACSL3|FLNA|GPR27|GPER1|GZMB|HIF1A|IL1B|IL4R|IL10|IRF3|ITGAM|ITGB2|JAK2|JUP|SMAD3|PDZK1|PFKFB2|PPIA|PPID|PPP3CB|PRKAA1|PRKACA|PSEN1|PTGER4|PTGS2|RAC1|SOX4|STAT3|VAMP2|TFDP2|TLR2|TLR4|TP53|TSG101|FZD5|GPR68|PLA2G6|CAMK1|CDK5R1|BAIAP3|PDCD5|ITGB1BP1|AKAP5|CEP135|C2CD2L|DNM1L|RUFY3|CCT5|ATP13A2|SIRT3|DDX58|PANX1|PTPN23|…	-10.3731	-12.4641	19_GO:0048518 positive regulation of biological process	0.338037	8.23648	0	45	0	0	-13.6812	3.92073
0	0	0	1	0	1	0	0	0	-9.75485	0	-2.04803	R-HSA-5689880	M000101	2	0	220	59	2730	27994	2.16117	Reactome Gene Sets	6	Ub-specific processing proteases	2.74999	154|330|409|890|991|3091|3416|4088|4609|5682|5685|5688|5689|5690|5692|5699|5700|5702|5705|5706|5707|5708|5714|5716|5720|6478|6881|7157|7375|7416|7417|7874|8078|8239|8312|8334|8337|8339|8345|8347|8349|8969|8970|8975|9100|9804|9868|9960|10454|10600|11047|23326|23586|51651|80351|84132|84749|85236|92815	ADRB2|BIRC3|ARRB2|CCNA2|CDC20|HIF1A|IDE|SMAD3|MYC|PSMA1|PSMA4|PSMA7|PSMB1|PSMB2|PSMB4|PSMB10|PSMC1|PSMC3|PSMC5|PSMC6|PSMD1|PSMD2|PSMD8|PSMD10|PSME1|SIAH2|TAF10|TP53|USP4|VDAC1|VDAC2|USP7|USP5|USP9X|AXIN1|H2AC6|H2AC18|H2BC8|H2BC9|H2BC4|H2BC21|H2AC11|H2BC11|USP13|USP10|TOMM20|TOMM70|USP3|TAB1|USP16|ADRM1|USP22|DDX58|PTRH2|TNKS2|USP42|USP30|H2BC12|H2AW	-10.3698	-12.4583		0.278304	8.56611	0	23	0	0	-18.3383	5.98162
0	0	0	1	0	1	0	0	0	-10.7816	0	-2.60237	GO:0022904	M000101	2	0	116	40	2730	27994	1.4652	GO Biological Processes	19	respiratory electron transport chain	3.53594	891|983|1329|1349|1351|1355|1537|1738|4540|4695|4696|4698|4700|4706|4707|4710|4714|4715|4716|4717|4718|4720|4722|4723|4724|4726|4731|6390|7386|7388|8604|9377|11315|23479|29796|51103|79751|84883|388753|100128525	CCNB1|CDK1|COX5B|COX7B|COX8A|COX15|CYC1|DLD|ND5|NDUFA2|NDUFA3|NDUFA5|NDUFA6|NDUFAB1|NDUFB1|NDUFB4|NDUFB8|NDUFB9|NDUFB10|NDUFC1|NDUFC2|NDUFS2|NDUFS3|NDUFV1|NDUFS4|NDUFS6|NDUFV3|SDHB|UQCRFS1|UQCRH|SLC25A12|COX5A|PARK7|ISCU|UQCR10|NDUFAF1|SLC25A22|AIFM2|COA6|UQCRFS1P1	-10.3684	-12.4546	19_GO:0008152 metabolic process	0.229965	8.99687	0	12	0	0	-23.6882	4.47457
1	0	1	1	0	0	-2.74745	0	-2.31645	-3.8278	0	0	GO:0016570	M101100	3	0	471	98	2730	27994	3.58974	GO Biological Processes	19	histone modification	2.13357	322|604|890|891|983|1020|1025|1642|1789|2091|3008|3299|3553|3717|4000|4287|5187|5252|5562|5585|5595|5927|5977|6418|6421|6497|6598|6790|6877|6881|7157|7404|7468|7874|8450|8536|8648|8861|9112|9212|9252|9474|9869|9960|10419|10445|10498|10524|10600|10902|10919|11143|11176|11315|23133|23170|23326|23338|23410|23411|23558|25855|26053|26097|26147|27097|51176|51366|51504|51720|54623|54790|55209|55257|5527…	APBB1|BCL6|CCNA2|CCNB1|CDK1|CDK5|CDK9|DDB1|DNMT3B|FBL|H1-4|HSF4|IL1B|JAK2|LMNA|ATXN3|PER1|PHF1|PRKAA1|PKN1|MAPK3|KDM5A|DPF2|SET|SFPQ|SKI|SMARCB1|AURKA|TAF5|TAF10|TP53|UTY|NSD2|USP7|CUL4B|CAMK1|NCOA1|LDB1|MTA1|AURKB|RPS6KA5|ATG5|SETDB1|USP3|PRMT5|MCRS1|CARM1|KAT5|USP16|BRD8|EHMT2|KAT7|BAZ2A|PARK7|PHF8|TTLL12|USP22|JADE2|SIRT3|SIRT1|WBP2|BRMS1|AUTS2|CHTOP|PHF19|TAF5L|LEF1|UBR5|TRMT112|UIMC1|PAF1|TE…	-10.3644	-12.4482	19_GO:0071840 cellular component organization or biogenesis	0.356051	8.15581	0	53	1	1	-12.4482	4.02844
0	0	0	1	0	1	0	0	0	-8.76367	0	-3.34452	hsa04932	M000101	2	0	169	50	2730	27994	1.8315	KEGG Pathway	24	Non-alcoholic fatty liver disease	3.03379	355|468|581|840|1329|1349|1351|1537|1965|3553|3643|4217|4296|4695|4696|4698|4700|4706|4707|4710|4714|4715|4716|4717|4718|4720|4722|4723|4724|4726|4731|4790|5562|5564|5571|5742|5743|5879|6035|6390|6945|7132|7386|7388|9377|10000|10062|29796|51094|54741	FAS|ATF4|BAX|CASP7|COX5B|COX7B|COX8A|CYC1|EIF2S1|IL1B|INSR|MAP3K5|MAP3K11|NDUFA2|NDUFA3|NDUFA5|NDUFA6|NDUFAB1|NDUFB1|NDUFB4|NDUFB8|NDUFB9|NDUFB10|NDUFC1|NDUFC2|NDUFS2|NDUFS3|NDUFV1|NDUFS4|NDUFS6|NDUFV3|NFKB1|PRKAA1|PRKAB1|PRKAG1|PTGS1|PTGS2|RAC1|RNASE1|SDHB|MLX|TNFRSF1A|UQCRFS1|UQCRH|COX5A|AKT3|NR1H3|UQCR10|ADIPOR1|LEPROT	-10.339	-12.4204		0.256631	8.7174	0	12	0	0	-23.6882	4.47457
0	0	0	1	0	0	0	0	0	-7.11912	0	0	GO:1901987	M000100	1	0	486	100	2730	27994	3.663	GO Biological Processes	19	regulation of cell cycle phase transition	2.10992	351|581|701|891|983|990|991|994|1027|1029|1032|1063|1453|1642|1869|2068|2273|2735|3320|3398|4683|4998|5048|5566|5682|5685|5688|5689|5690|5692|5699|5700|5702|5705|5706|5707|5708|5714|5716|5720|5925|6118|6347|6659|6790|7029|7157|7508|7832|7846|8444|8450|8454|8481|8555|8655|9212|9337|9577|9587|9662|9700|9814|9928|10142|10385|10457|10498|10540|11064|11065|11116|11200|23354|25793|25906|25949|28984|298…	APP|BAX|BUB1B|CCNB1|CDK1|CDC6|CDC20|CDC25B|CDKN1B|CDKN2A|CDKN2D|CENPF|CSNK1D|DDB1|E2F1|ERCC2|FHL1|GLI1|HSP90AA1|ID2|NBN|ORC1|PAFAH1B1|PRKACA|PSMA1|PSMA4|PSMA7|PSMB1|PSMB2|PSMB4|PSMB10|PSMC1|PSMC3|PSMC5|PSMC6|PSMD1|PSMD2|PSMD8|PSMD10|PSME1|RB1|RPA2|CCL2|SOX4|AURKA|TFDP2|TP53|XPC|BTG2|TUBA1A|DYRK3|CUL4B|CUL1|OFD1|CDC14B|DYNLL1|AURKB|CNOT8|BABAM2|MAD2L1BP|CEP135|ESPL1|SFI1|KIF14|AKAP9|BTN2A2|GPNMB|C…	-10.299	-12.3781	19_GO:0050789 regulation of biological process	0.359529	8.11401	0	23	0	0	-18.3383	5.98162
0	0	1	1	1	1	0	0	-2.65877	-4.91305	-4.12078	-3.01723	hsa05152	M001111	4	0	192	54	2730	27994	1.97802	KEGG Pathway	24	Tuberculosis	2.884	533|537|572|581|801|842|929|972|1054|1385|1432|1509|2207|2209|3108|3111|3112|3113|3117|3119|3120|3126|3313|3460|3553|3586|3587|3588|3684|3689|3717|3916|4615|4695|4790|5532|5595|5878|6300|7096|7097|7099|7132|7879|8625|8877|9114|10000|10333|11151|28402|56848|64581|102724971	ATP6V0B|ATP6AP1|BAD|BAX|CALM1|CASP9|CD14|CD74|CEBPG|CREB1|MAPK14|CTSD|FCER1G|FCGR1A|HLA-DMA|HLA-DOA|HLA-DOB|HLA-DPA1|HLA-DQA1|HLA-DQB1|HLA-DQB2|HLA-DRB4|HSPA9|IFNGR2|IL1B|IL10|IL10RA|IL10RB|ITGAM|ITGB2|JAK2|LAMP1|MYD88|NDUFA2|NFKB1|PPP3CB|MAPK3|RAB5C|MAPK12|TLR1|TLR2|TLR4|TNFRSF1A|RAB7A|RFXANK|SPHK1|ATP6V0D1|AKT3|TLR6|CORO1A|IGHV3-69-1|SPHK2|CLEC7A|LOC102724971	-10.2879	-12.3647		0.266499	8.61089	0	54	1	1	-12.3647	3.84533
1	0	1	1	0	1	-2.11706	0	-2.12996	-4.56636	0	-3.10106	GO:0051222	M101101	4	0	365	82	2730	27994	3.00366	GO Biological Processes	19	positive regulation of protein transport	2.30369	114|135|283|322|572|654|727|929|975|983|1020|1201|1432|2010|2040|2181|2316|2850|2852|3091|3553|3566|3586|3661|3684|3689|3717|3728|4088|5174|5208|5478|5481|5532|5562|5566|5663|5734|5743|5879|6659|6774|6844|7097|7099|7157|7251|7855|8111|8398|8536|8851|8938|9141|9270|9495|9854|10059|22902|23400|23410|23586|24145|25930|28984|29085|51160|51366|51512|51738|54741|55072|55204|55737|55741|55763|55823|6522…	ADCY8|ADORA2A|ANG|APBB1|BAD|BMP6|C5|CD14|CD81|CDK1|CDK5|CLN3|MAPK14|EMD|STOM|ACSL3|FLNA|GPR27|GPER1|HIF1A|IL1B|IL4R|IL10|IRF3|ITGAM|ITGB2|JAK2|JUP|SMAD3|PDZK1|PFKFB2|PPIA|PPID|PPP3CB|PRKAA1|PRKACA|PSEN1|PTGER4|PTGS2|RAC1|SOX4|STAT3|VAMP2|TLR2|TLR4|TP53|TSG101|FZD5|GPR68|PLA2G6|CAMK1|CDK5R1|BAIAP3|PDCD5|ITGB1BP1|AKAP5|C2CD2L|DNM1L|RUFY3|ATP13A2|SIRT3|DDX58|PANX1|PTPN23|RGCC|PHPT1|VPS28|UBR5|GTSE1|…	-10.2779	-12.3523	19_GO:0048518 positive regulation of biological process	0.32668	8.24123	0	45	0	0	-13.6812	3.92073
0	0	0	1	0	0	0	0	0	-7.94219	0	0	R-HSA-453274	M000100	1	0	198	55	2730	27994	2.01465	Reactome Gene Sets	6	Mitotic G2-G2/M phases	2.84839	890|891|983|994|1063|1453|1869|2305|3320|5048|5500|5515|5566|5682|5685|5688|5689|5690|5692|5699|5700|5702|5705|5706|5707|5708|5714|5716|5720|5928|6790|7157|7846|8454|8481|8655|9088|9662|9814|10133|10142|10540|10844|11064|11116|23291|23354|27175|51512|63943|79866|80321|81027|84131|84790	CCNA2|CCNB1|CDK1|CDC25B|CENPF|CSNK1D|E2F1|FOXM1|HSP90AA1|PAFAH1B1|PPP1CB|PPP2CA|PRKACA|PSMA1|PSMA4|PSMA7|PSMB1|PSMB2|PSMB4|PSMB10|PSMC1|PSMC3|PSMC5|PSMC6|PSMD1|PSMD2|PSMD8|PSMD10|PSME1|RBBP4|AURKA|TP53|TUBA1A|CUL1|OFD1|DYNLL1|PKMYT1|CEP135|SFI1|OPTN|AKAP9|DCTN2|TUBGCP2|CNTRL|CEP43|FBXW11|HAUS5|TUBG2|GTSE1|FKBPL|BORA|CEP70|TUBB1|CEP78|TUBA1C	-10.2657	-12.3378		0.268905	8.58007	0	23	0	0	-18.3383	5.98162
1	0	1	1	0	0	-2.74365	0	-3.88243	-2.00497	0	0	R-HSA-72312	M101100	3	0	204	56	2730	27994	2.05128	Reactome Gene Sets	6	rRNA processing	2.81488	705|1453|2091|3028|4809|5393|6124|6135|6138|6155|6160|6164|6166|6167|6169|6175|6202|6230|8568|8602|9045|9188|10171|10436|10885|11224|22984|23246|23517|25873|27292|51010|51013|51065|51077|51106|51118|51504|54555|54881|54913|54931|55127|55272|55505|55623|55651|55759|57647|92856|114049|115939|117246|118460|130916|200916	BYSL|CSNK1D|FBL|HSD17B10|SNU13|EXOSC9|RPL4|RPL11|RPL15|RPL27|RPL31|RPL34|RPL36AL|RPL37|RPL38|RPLP0|RPS8|RPS25|RRP1|NOP14|RPL14|DDX21|RCL1|EMG1|WDR3|RPL35|PDCD11|BOP1|MTREX|RPL36|DIMT1|EXOSC3|EXOSC1|RPS27L|FCF1|TFB1M|UTP11|TRMT112|DDX49|TEX10|RPP25|TRMT10C|HEATR1|IMP3|NOP10|THUMPD1|NHP2|WDR12|DHX37|IMP4|BUD23|TSR3|FTSJ3|EXOSC6|MTERF4|RPL22L1	-10.2498	-12.3157		0.271288	8.55213	0	6	0	0	-30.33	3.58897
0	1	1	1	0	0	0	-2.64749	-2.1749	-4.42385	0	0	GO:0001666	M011100	3	0	359	81	2730	27994	2.96703	GO Biological Processes	19	response to hypoxia	2.31362	94|133|210|211|283|538|572|824|863|890|891|1027|1385|1535|1536|1789|1869|1958|2068|2309|3091|3162|3163|3297|3516|3709|3939|4000|4017|4049|4088|4313|4540|4609|4976|5066|5230|5315|5562|5664|5682|5685|5688|5689|5690|5692|5699|5700|5702|5705|5706|5707|5708|5714|5716|5720|5743|6095|6285|6722|6921|7009|7049|7097|7157|7351|7391|8751|8994|8996|9361|10059|23411|25828|26355|28984|29979|50809|54541|83990|11…	ACVRL1|ADM|ALAD|ALAS1|ANG|ATP7A|BAD|CAPN2|CBFA2T3|CCNA2|CCNB1|CDKN1B|CREB1|CYBA|CYBB|DNMT3B|E2F1|EGR1|ERCC2|FOXO3|HIF1A|HMOX1|HMOX2|HSF1|RBPJ|ITPR2|LDHA|LMNA|LOXL2|LTA|SMAD3|MMP2|ND5|MYC|OPA1|PAM|PGK1|PKM|PRKAA1|PSEN2|PSMA1|PSMA4|PSMA7|PSMB1|PSMB2|PSMB4|PSMB10|PSMC1|PSMC3|PSMC5|PSMC6|PSMD1|PSMD2|PSMD8|PSMD10|PSME1|PTGS2|RORA|S100B|SRF|ELOC|TMBIM6|TGFBR3|TLR2|TP53|UCP2|USF1|ADAM15|LIMD1|NOL3|LONP1…	-10.2498	-12.315	19_GO:0050896 response to stimulus	0.324743	8.23462	0	23	0	0	-18.3383	5.98162
0	0	0	1	0	0	0	0	0	-8.12767	0	0	GO:0010948	M000100	1	0	359	81	2730	27994	2.96703	GO Biological Processes	19	negative regulation of cell cycle process	2.31362	581|604|701|891|983|990|991|1025|1027|1029|1032|1063|1869|1876|2124|2273|2852|4682|4683|4998|5573|5682|5685|5688|5689|5690|5692|5699|5700|5702|5705|5706|5707|5708|5714|5716|5720|5810|5888|5925|5928|6118|6347|6659|6790|7029|7157|7832|8260|8454|8555|9212|9232|9337|9577|9700|10385|10457|10498|10919|11200|23468|25793|25906|25949|27243|28984|51065|51512|51514|51720|54998|56984|57551|79366|79960|81620|…	BAX|BCL6|BUB1B|CCNB1|CDK1|CDC6|CDC20|CDK9|CDKN1B|CDKN2A|CDKN2D|CENPF|E2F1|E2F6|EVI2B|FHL1|GPER1|NUBP1|NBN|ORC1|PRKAR1A|PSMA1|PSMA4|PSMA7|PSMB1|PSMB2|PSMB4|PSMB10|PSMC1|PSMC3|PSMC5|PSMC6|PSMD1|PSMD2|PSMD8|PSMD10|PSME1|RAD1|RAD51|RB1|RBBP4|RPA2|CCL2|SOX4|AURKA|TFDP2|TP53|BTG2|NAA10|CUL1|CDC14B|AURKB|PTTG1|CNOT8|BABAM2|ESPL1|BTN2A2|GPNMB|CARM1|EHMT2|CHEK2|CBX5|FBXO7|ANAPC15|SYF2|CHMP2A|RGCC|RPS27L|G…	-10.2498	-12.315	19_GO:0048519 negative regulation of biological process	0.324743	8.23462	0	23	0	0	-18.3383	5.98162
1	1	0	1	0	1	-4.42115	-2.18824	0	-3.07249	0	-2.14227	GO:0002703	M110101	4	0	210	57	2730	27994	2.08791	GO Biological Processes	19	regulation of leukocyte mediated immunity	2.78329	136|383|409|604|634|684|695|975|1773|2207|2242|3077|3140|3162|3553|3566|3586|3594|3684|3689|3916|4049|4436|5170|5532|6375|6844|7037|7099|7158|7468|7855|8417|8723|9188|9437|10125|10666|11126|22890|22914|23586|30009|51010|54440|56848|56941|57102|58533|114548|118460|146850|201294|259197|388325|729230|100528032	ADORA2B|ARG1|ARRB2|BCL6|CEACAM1|BST2|BTK|CD81|DNASE1|FCER1G|FES|HFE|MR1|HMOX1|IL1B|IL4R|IL10|IL12RB1|ITGAM|ITGB2|LAMP1|LTA|MSH2|PDPK1|PPP3CB|XCL1|VAMP2|TFRC|TLR4|TP53BP1|NSD2|FZD5|STX7|SNX4|DDX21|NCR1|RASGRP1|CD226|CD160|ZBTB1|KLRK1|DDX58|TBX21|EXOSC3|SASH3|SPHK2|HMCES|C12orf4|SNX6|NLRP3|EXOSC6|PIK3R6|UNC13D|NCR3|SCIMP|CCR2|KLRC4-KLRK1	-10.2352	-12.2981	19_GO:0002376 immune system process	0.273648	8.52684	0	16	0	0	-22.3098	3.33571
0	1	1	1	0	1	0	-3.16686	-5.02132	-4.86262	0	-3.09203	GO:0010038	M011101	4	0	366	82	2730	27994	3.00366	GO Biological Processes	19	response to metal ion	2.29739	114|210|241|322|351|366|383|468|513|538|572|654|682|706|712|801|825|842|891|929|983|1027|1147|1385|1396|1536|1965|2354|2539|2664|2934|3077|3091|3162|3184|3297|3398|3707|3710|3726|3727|3795|4017|4208|4318|4494|4501|4520|4521|5025|5066|5176|5499|5515|5562|5595|5641|5743|6382|6678|7782|8604|8644|9361|10105|10235|10272|10768|11315|22872|23208|23400|23498|23621|30819|57699|79800|84329|85365|144402|221…	ADCY8|ALAD|ALOX5AP|APBB1|APP|AQP9|ARG1|ATF4|ATP5F1D|ATP7A|BAD|BMP6|BSG|TSPO|C1QA|CALM1|CAPN3|CASP9|CCNB1|CD14|CDK1|CDKN1B|CHUK|CREB1|CRIP1|CYBB|EIF2S1|FOSB|G6PD|GDI1|GSN|HFE|HIF1A|HMOX1|HNRNPD|HSF1|ID2|ITPKB|ITPR3|JUNB|JUND|KHK|LOXL2|MEF2C|MMP9|MT1F|MT1X|MTF1|NUDT1|P2RX4|PAM|SERPINF1|PPP1CA|PPP2CA|PRKAA1|MAPK3|LGMN|PTGS2|SDC1|SPARC|SLC30A4|SLC25A12|AKR1C3|LONP1|PPIF|RASGRP2|FSTL3|AHCYL1|PARK7|SEC…	-10.2243	-12.285	19_GO:0050896 response to stimulus	0.32668	8.21281	0	36	0	0	-15.2132	2.50555
0	0	1	1	0	0	0	0	-2.58968	-6.07696	0	0	R-HSA-9658195	M001100	2	0	252	64	2730	27994	2.34432	Reactome Gene Sets	6	Leishmania infection	2.60424	71|114|133|135|136|154|351|695|719|801|834|917|919|1385|1432|1535|1856|1857|2209|2783|2787|2791|2850|2885|3055|3553|3586|3709|3710|3972|4210|4790|5025|5032|5045|5336|5566|5573|5595|5729|5732|5734|5739|5879|7295|8936|8976|10092|10093|10094|10095|10097|10109|10552|10768|23191|51517|53831|55845|57105|64180|114548|147179|151306	ACTG1|ADCY8|ADM|ADORA2A|ADORA2B|ADRB2|APP|BTK|C3AR1|CALM1|CASP1|CD3G|CD247|CREB1|MAPK14|CYBA|DVL2|DVL3|FCGR1A|GNB2|GNG5|GNG11|GPR27|GRB2|HCK|IL1B|IL10|ITPR2|ITPR3|LHB|MEFV|NFKB1|P2RX4|P2RY11|FURIN|PLCG2|PRKACA|PRKAR1A|MAPK3|PTGDR|PTGER2|PTGER4|PTGIR|RAC1|TXN|WASF1|WASL|ARPC5|ARPC4|ARPC3|ARPC1B|ACTR2|ARPC2|ARPC1A|AHCYL1|CYFIP1|NCKIPSD|GPR84|BRK1|CYSLTR2|DPEP3|NLRP3|WIPF2|GPBAR1	-10.2167	-12.2752		0.289585	8.40924	0	24	0	0	-18.2766	8.78932
0	1	0	1	0	1	0	-2.25661	0	-5.73794	0	-4.52699	GO:0008610	M010101	3	0	733	134	2730	27994	4.90842	GO Biological Processes	19	lipid biosynthetic process	1.87458	133|241|283|336|427|634|654|706|824|972|1181|1201|1385|1609|1717|1727|1798|1958|2171|2180|2181|2224|2358|2539|2629|2852|3074|3417|3422|3490|3553|3972|3990|4056|4534|4706|4790|4952|5106|5155|5166|5281|5287|5294|5321|5336|5562|5564|5571|5742|5743|5825|6305|6307|6319|6713|7132|7903|8394|8395|8398|8443|8525|8526|8644|8733|8818|8877|8879|9107|9256|9334|9415|9517|9524|9563|9663|9885|10062|10162|10555|1…	ADM|ALOX5AP|ANG|APOA2|ASAH1|CEACAM1|BMP6|TSPO|CAPN2|CD74|CLCN2|CLN3|CREB1|DGKQ|DHCR7|CYB5R3|DPAGT1|EGR1|FABP5|ACSL1|ACSL3|FDPS|FPR2|G6PD|GBA|GPER1|HEXB|IDH1|IDI1|IGFBP7|IL1B|LHB|LIPC|LTC4S|MTM1|NDUFAB1|NFKB1|OCRL|PCK2|PDGFB|PDK4|PIGF|PIK3C2B|PIK3CG|PLA2G4A|PLCG2|PRKAA1|PRKAB1|PRKAG1|PTGS1|PTGS2|ABCD3|SBF1|MSMO1|SCD|SQLE|TNFRSF1A|ST8SIA4|PIP5K1A|PIP5K1B|PLA2G6|GNPAT|DGKZ|DGKE|AKR1C3|GPAA1|DPM2|SPH…	-10.182	-12.2382	19_GO:0008152 metabolic process	0.413486	7.8874	0	55	1	1	-12.2382	2.3305
0	0	0	1	0	0	0	0	0	-12.1235	0	0	GO:0042773	M000100	1	0	98	36	2730	27994	1.31868	GO Biological Processes	19	ATP synthesis coupled electron transport	3.76685	891|983|1329|1349|1351|1355|1537|1738|4540|4695|4696|4698|4700|4706|4707|4710|4714|4715|4716|4717|4718|4720|4722|4723|4724|4726|4731|7386|7388|9377|11315|23479|29796|51103|388753|100128525	CCNB1|CDK1|COX5B|COX7B|COX8A|COX15|CYC1|DLD|ND5|NDUFA2|NDUFA3|NDUFA5|NDUFA6|NDUFAB1|NDUFB1|NDUFB4|NDUFB8|NDUFB9|NDUFB10|NDUFC1|NDUFC2|NDUFS2|NDUFS3|NDUFV1|NDUFS4|NDUFS6|NDUFV3|UQCRFS1|UQCRH|COX5A|PARK7|ISCU|UQCR10|NDUFAF1|COA6|UQCRFS1P1	-10.1699	-12.2239	19_GO:0008152 metabolic process	0.218326	9.01952	0	12	0	0	-23.6882	4.47457
0	0	0	1	0	1	0	0	0	-9.0869	0	-2.87512	ko04932	M000101	2	0	149	46	2730	27994	1.68498	KEGG Pathway	24	Non-alcoholic fatty liver disease (NAFLD)	3.16573	355|468|581|840|1329|1349|1351|1537|1965|3553|3643|4217|4296|4695|4696|4698|4700|4706|4707|4710|4714|4715|4716|4717|4718|4720|4722|4723|4724|4726|4731|4790|5562|5564|5571|5879|6390|6945|7132|7386|7388|9377|10000|10062|29796|51094	FAS|ATF4|BAX|CASP7|COX5B|COX7B|COX8A|CYC1|EIF2S1|IL1B|INSR|MAP3K5|MAP3K11|NDUFA2|NDUFA3|NDUFA5|NDUFA6|NDUFAB1|NDUFB1|NDUFB4|NDUFB8|NDUFB9|NDUFB10|NDUFC1|NDUFC2|NDUFS2|NDUFS3|NDUFV1|NDUFS4|NDUFS6|NDUFV3|NFKB1|PRKAA1|PRKAB1|PRKAG1|RAC1|SDHB|MLX|TNFRSF1A|UQCRFS1|UQCRH|COX5A|AKT3|NR1H3|UQCR10|ADIPOR1	-10.1654	-12.2172		0.246335	8.71322	0	12	0	0	-23.6882	4.47457
0	1	0	1	0	1	0	-3.41515	0	-4.8009	0	-2.03496	GO:0043043	M010101	3	0	764	138	2730	27994	5.05495	GO Biological Processes	19	peptide biosynthetic process	1.8522	283|351|468|708|1802|1965|1984|2193|2309|2686|3002|3029|3035|3184|3315|3609|4076|4677|4686|5018|5045|5187|5315|5499|5595|5611|5725|5813|5936|5997|6059|6124|6135|6138|6155|6160|6164|6166|6167|6169|6175|6197|6202|6230|6472|6659|6774|6897|6949|7248|7298|7458|7832|8565|8569|8570|8668|8761|9045|9337|9470|9553|9775|9811|10140|10236|10352|10394|10573|10600|11224|11236|22927|23107|23191|23438|23645|23708…	ANG|APP|ATF4|C1QBP|DPH2|EIF2S1|EIF5A|FARSA|FOXO3|GGT7|GZMB|HAGH|HARS1|HNRNPD|HSPB1|ILF3|CAPRIN1|NARS1|NCBP1|OXA1L|FURIN|PER1|PKM|PPP1CA|MAPK3|DNAJC3|PTBP1|PURA|RBM4|RGS2|ABCE1|RPL4|RPL11|RPL15|RPL27|RPL31|RPL34|RPL36AL|RPL37|RPL38|RPLP0|RPS6KA3|RPS8|RPS25|SHMT2|SOX4|STAT3|TARS1|TCOF1|TSC1|TYMS|EIF4H|BTG2|YARS1|MKNK1|KHSRP|EIF3I|PABPC4|RPL14|CNOT8|EIF4E2|MRPL33|EIF4A3|CTIF|TOB1|HNRNPR|WARS2|PRG3|M…	-10.1343	-12.1839	19_GO:0008152 metabolic process	0.419289	7.85091	0	56	1	1	-12.1839	1.8522
0	1	1	1	0	1	0	-2.43421	-2.5318	-5.86945	0	-2.37568	GO:0072522	M011101	4	0	316	74	2730	27994	2.71062	GO Biological Processes	19	purine-containing compound biosynthetic process	2.4013	114|136|159|226|351|353|471|498|506|509|513|514|515|517|522|863|1329|1537|1716|1738|2180|2181|2584|2639|2954|2983|3091|3101|3251|3643|3939|4508|4832|4846|4860|4967|5166|5208|5211|5223|5230|5315|5562|5571|5634|5663|5903|6319|6396|6472|6774|7167|7415|8480|8604|8833|9060|9061|9524|9551|10606|51000|54541|55902|56848|79023|79071|79717|80347|81929|84277|197322|348995|441024	ADCY8|ADORA2B|ADSS2|ALDOA|APP|APRT|ATIC|ATP5F1A|ATP5F1B|ATP5F1C|ATP5F1D|ATP5F1E|ATP5PB|ATP5MC2|ATP5PF|CBFA2T3|COX5B|CYC1|DGUOK|DLD|ACSL1|ACSL3|GALK1|GCDH|GSTZ1|GUCY1B1|HIF1A|HK3|HPRT1|INSR|LDHA|ATP6|NME3|NOS3|PNP|OGDH|PDK4|PFKFB2|PFKL|PGAM1|PGK1|PKM|PRKAA1|PRKAG1|PRPS2|PSEN1|RANBP2|SCD|SEC13|SHMT2|STAT3|TPI1|VCP|RAE1|SLC25A12|GMPS|PAPSS2|PAPSS1|TECR|ATP5MF|PAICS|SLC35B3|DDIT4|ACSS2|SPHK2|NUP37|EL…	-10.1066	-12.154	19_GO:0008152 metabolic process	0.310804	8.23499	0	18	0	0	-20.2655	2.70711
0	0	1	1	1	1	0	0	-3.57672	-5.06157	-7.37644	-6.85115	R-HSA-166520	M001111	4	0	134	43	2730	27994	1.57509	Reactome Gene Sets	6	Signaling by NTRKs	3.29053	135|581|1020|1173|1175|1211|1213|1385|1432|1848|1849|1958|1959|1960|2002|2354|2885|3398|3399|3726|3727|4208|5045|5515|5528|5595|5605|5879|5898|5899|5900|6016|6197|6236|6300|6446|6464|6722|6774|7867|8851|9252|10221	ADORA2A|BAX|CDK5|AP2M1|AP2S1|CLTA|CLTC|CREB1|MAPK14|DUSP6|DUSP7|EGR1|EGR2|EGR3|ELK1|FOSB|GRB2|ID2|ID3|JUNB|JUND|MEF2C|FURIN|PPP2CA|PPP2R5D|MAPK3|MAP2K2|RAC1|RALA|RALB|RALGDS|RIT1|RPS6KA3|RRAD|MAPK12|SGK1|SHC1|SRF|STAT3|MAPKAPK3|CDK5R1|RPS6KA5|TRIB1	-10.0628	-12.1059		0.2383	8.73681	0	34	0	0	-15.7025	4.66101
0	0	1	1	0	0	0	0	-3.57672	-6.66389	0	0	R-HSA-2454202	M001100	2	0	134	43	2730	27994	1.57509	Reactome Gene Sets	6	Fc epsilon receptor (FCERI) signaling	3.29053	695|801|1147|2206|2207|2885|3709|3710|4790|5062|5170|5336|5532|5588|5595|5682|5685|5688|5689|5690|5692|5699|5700|5702|5705|5706|5707|5708|5714|5716|5720|5879|6416|6464|7462|8454|9402|10125|10235|10454|10768|23291|115727	BTK|CALM1|CHUK|MS4A2|FCER1G|GRB2|ITPR2|ITPR3|NFKB1|PAK2|PDPK1|PLCG2|PPP3CB|PRKCQ|MAPK3|PSMA1|PSMA4|PSMA7|PSMB1|PSMB2|PSMB4|PSMB10|PSMC1|PSMC3|PSMC5|PSMC6|PSMD1|PSMD2|PSMD8|PSMD10|PSME1|RAC1|MAP2K4|SHC1|LAT2|CUL1|GRAP2|RASGRP1|RASGRP2|TAB1|AHCYL1|FBXW11|RASGRP4	-10.0628	-12.1059		0.2383	8.73681	0	23	0	0	-18.3383	5.98162
0	0	1	1	1	1	0	0	-2.75919	-4.90874	-3.2059	-5.69505	GO:1901652	M001111	4	0	540	107	2730	27994	3.91941	GO Biological Processes	19	response to peptide	2.03185	114|133|154|351|353|383|526|529|533|537|634|682|773|890|990|1020|1027|1147|1385|1432|1445|1535|1536|1537|1958|1959|2043|2101|2309|2358|2852|2885|3030|3033|3297|3416|3553|3586|3643|3663|3717|3727|3795|4313|4318|4790|4976|5106|5166|5170|5315|5562|5566|5573|5588|5641|5663|5743|5770|5791|5872|5908|5928|6272|6464|6678|6774|6775|6844|7049|7071|7097|7099|7128|7157|7248|7391|7471|7832|8743|9114|9296|9550…	ADCY8|ADM|ADRB2|APP|APRT|ARG1|ATP6V1B2|ATP6V1E1|ATP6V0B|ATP6AP1|CEACAM1|BSG|CACNA1A|CCNA2|CDC6|CDK5|CDKN1B|CHUK|CREB1|MAPK14|CSK|CYBA|CYBB|CYC1|EGR1|EGR2|EPHA4|ESRRA|FOXO3|FPR2|GPER1|GRB2|HADHA|HADH|HSF1|IDE|IL1B|IL10|INSR|IRF5|JAK2|JUND|KHK|MMP2|MMP9|NFKB1|OPA1|PCK2|PDK4|PDPK1|PKM|PRKAA1|PRKACA|PRKAR1A|PRKCQ|LGMN|PSEN1|PTGS2|PTPN1|PTPRE|RAB13|RAP1B|RBBP4|SORT1|SHC1|SPARC|STAT3|STAT4|VAMP2|TGFBR3…	-10.0605	-12.1014	19_GO:0050896 response to stimulus	0.371404	7.95916	0	57	1	1	-12.1014	2.03185
1	0	1	1	0	0	-2.57523	0	-2.23026	-3.79328	0	0	GO:0016569	M101100	3	0	484	99	2730	27994	3.62637	GO Biological Processes	19	covalent chromatin modification	2.09745	322|604|890|891|983|1020|1025|1642|1789|2091|3008|3299|3553|3717|4000|4287|5187|5252|5562|5585|5595|5927|5977|6418|6421|6497|6598|6790|6877|6881|7157|7404|7468|7874|8450|8536|8648|8861|9112|9212|9252|9474|9869|9960|10419|10445|10498|10524|10600|10902|10919|11143|11176|11315|23133|23170|23326|23338|23410|23411|23558|25855|26053|26097|26147|27097|51176|51366|51504|51720|54623|54790|55209|55257|5527…	APBB1|BCL6|CCNA2|CCNB1|CDK1|CDK5|CDK9|DDB1|DNMT3B|FBL|H1-4|HSF4|IL1B|JAK2|LMNA|ATXN3|PER1|PHF1|PRKAA1|PKN1|MAPK3|KDM5A|DPF2|SET|SFPQ|SKI|SMARCB1|AURKA|TAF5|TAF10|TP53|UTY|NSD2|USP7|CUL4B|CAMK1|NCOA1|LDB1|MTA1|AURKB|RPS6KA5|ATG5|SETDB1|USP3|PRMT5|MCRS1|CARM1|KAT5|USP16|BRD8|EHMT2|KAT7|BAZ2A|PARK7|PHF8|TTLL12|USP22|JADE2|SIRT3|SIRT1|WBP2|BRMS1|AUTS2|CHTOP|PHF19|TAF5L|LEF1|UBR5|TRMT112|UIMC1|PAF1|TE…	-10.0599	-12.0987	19_GO:0071840 cellular component organization or biogenesis	0.357795	8.00605	0	53	0	0	-12.4482	4.02844
0	0	1	1	0	0	0	0	-2.76625	-8.26097	0	0	R-HSA-157118	M001100	2	0	236	61	2730	27994	2.23443	Reactome Gene Sets	6	Signaling by NOTCH	2.65045	409|1385|1869|2683|3002|3014|3091|3516|4088|4192|4609|5045|5663|5664|5682|5685|5688|5689|5690|5692|5699|5700|5702|5705|5706|5707|5708|5714|5716|5720|5986|7029|7089|7157|8294|8334|8337|8339|8345|8347|8349|8357|8362|8363|8364|8367|8454|8970|9794|10046|10460|10959|23220|28514|51107|55766|79718|83933|85236|121504|142678	ARRB2|CREB1|E2F1|B4GALT1|GZMB|H2AX|HIF1A|RBPJ|SMAD3|MDK|MYC|FURIN|PSEN1|PSEN2|PSMA1|PSMA4|PSMA7|PSMB1|PSMB2|PSMB4|PSMB10|PSMC1|PSMC3|PSMC5|PSMC6|PSMD1|PSMD2|PSMD8|PSMD10|PSME1|RFNG|TFDP2|TLE2|TP53|H4C9|H2AC6|H2AC18|H2BC8|H2BC9|H2BC4|H2BC21|H3C10|H4C12|H4C11|H4C3|H4C5|CUL1|H2BC11|MAML1|MAMLD1|TACC3|TMED2|DTX4|DLL1|APH1A|H2AJ|TBL1XR1|HDAC10|H2BC12|H4-16|MIB2	-10.0548	-12.0914		0.282875	8.3699	0	58	1	1	-12.0914	4.48622
1	1	1	1	0	0	-3.05644	-3.81544	-2.63291	-2.44987	0	0	GO:0002683	M111100	4	0	492	100	2730	27994	3.663	GO Biological Processes	19	negative regulation of immune system process	2.08419	2|135|336|383|409|604|634|684|695|708|714|727|864|929|961|966|972|2207|2841|2852|2876|2896|3077|3111|3112|3142|3162|3202|3313|3398|3566|3579|3586|3707|3958|4192|4609|5094|5170|5196|5532|5573|5585|5682|5692|5734|5977|5987|6347|6348|6375|7009|7099|7128|7704|8111|8294|8362|8363|8364|8367|8525|8861|8976|9111|9935|10062|10221|10272|10333|10385|10457|11126|11213|22914|23151|23170|23208|23240|23547|2579…	A2M|ADORA2A|APOA2|ARG1|ARRB2|BCL6|CEACAM1|BST2|BTK|C1QBP|C1QC|C5|RUNX3|CD14|CD47|CD59|CD74|FCER1G|GPR18|GPER1|GPX1|GRN|HFE|HLA-DOA|HLA-DOB|HLX|HMOX1|HOXA5|HSPA9|ID2|IL4R|CXCR2|IL10|ITPKB|LGALS3|MDK|MYC|PCBP2|PDPK1|PF4|PPP3CB|PRKAR1A|PKN1|PSMA1|PSMB4|PTGER4|DPF2|TRIM27|CCL2|CCL3|XCL1|TMBIM6|TLR4|TNFAIP3|ZBTB16|GPR68|H4C9|H4C12|H4C11|H4C3|H4C5|DGKZ|LDB1|WASL|NMI|MAFB|NR1H3|TRIB1|FSTL3|TLR6|BTN2A2|G…	-10.0055	-12.04	19_GO:0002376 immune system process	0.359529	7.97555	0	59	1	1	-12.04	2.4013
0	1	1	1	0	0	0	-2.52713	-2.09834	-5.90737	0	0	GO:0006164	M011100	3	0	305	72	2730	27994	2.63736	GO Biological Processes	19	purine nucleotide biosynthetic process	2.42067	114|136|159|226|351|353|471|498|506|509|513|514|515|517|522|863|1329|1537|1716|1738|2180|2181|2584|2639|2954|2983|3091|3101|3251|3643|3939|4508|4832|4846|4967|5166|5208|5211|5223|5230|5315|5562|5571|5634|5663|5903|6319|6396|6774|7167|7415|8480|8604|8833|9060|9061|9524|9551|10606|51000|54541|55902|56848|79023|79071|79717|80347|81929|84277|197322|348995|441024	ADCY8|ADORA2B|ADSS2|ALDOA|APP|APRT|ATIC|ATP5F1A|ATP5F1B|ATP5F1C|ATP5F1D|ATP5F1E|ATP5PB|ATP5MC2|ATP5PF|CBFA2T3|COX5B|CYC1|DGUOK|DLD|ACSL1|ACSL3|GALK1|GCDH|GSTZ1|GUCY1B1|HIF1A|HK3|HPRT1|INSR|LDHA|ATP6|NME3|NOS3|OGDH|PDK4|PFKFB2|PFKL|PGAM1|PGK1|PKM|PRKAA1|PRKAG1|PRPS2|PSEN1|RANBP2|SCD|SEC13|STAT3|TPI1|VCP|RAE1|SLC25A12|GMPS|PAPSS2|PAPSS1|TECR|ATP5MF|PAICS|SLC35B3|DDIT4|ACSS2|SPHK2|NUP37|ELOVL6|PPCS|…	-9.99263	-12.025	19_GO:0008152 metabolic process	0.30669	8.20056	0	18	0	0	-20.2655	2.70711
0	1	1	1	0	0	0	-2.05431	-3.00557	-6.42855	0	0	GO:0006605	M011100	3	0	444	93	2730	27994	3.40659	GO Biological Processes	19	protein targeting	2.14784	293|706|950|1020|1191|1891|2040|2664|3155|3308|3320|3416|3417|3684|3689|4074|4358|5174|5192|5372|5562|5830|5873|6124|6135|6138|6155|6160|6164|6167|6169|6175|6202|6230|6272|6386|6449|6729|6734|6745|6746|7095|7855|7879|8031|8239|8443|8528|8851|8943|9045|9131|9141|9270|9454|9495|9697|9804|9868|9927|10300|10452|10455|10469|10901|11224|23203|23480|25793|25873|26517|26521|26985|29927|51172|54469|54741|…	SLC25A6|TSPO|SCARB2|CDK5|CLU|ECH1|STOM|GDI1|HMGCL|HSPA4|HSP90AA1|IDE|IDH1|ITGAM|ITGB2|M6PR|MPV17|PDZK1|PEX10|PMM1|PRKAA1|PEX5|RAB27A|RPL4|RPL11|RPL15|RPL27|RPL31|RPL34|RPL37|RPL38|RPLP0|RPS8|RPS25|SORT1|SDCBP|SGTA|SRP54|SRPRA|SSR1|SSR2|SEC62|FZD5|RAB7A|NCOA4|USP9X|GNPAT|DDO|CDK5R1|AP3D1|RPL14|AIFM1|PDCD5|ITGB1BP1|HOMER3|AKAP5|TRAM2|TOMM20|TOMM70|MFN2|KATNB1|TOMM40|ECI2|TIMM44|DHRS4|RPL35|PMPCA|SE…	-9.99096	-12.0212	19_GO:0051179 localization	0.347178	8.01434	0	5	0	0	-31.2197	3.22818
0	0	1	1	0	1	0	0	-2.42937	-6.14398	0	-2.34671	GO:1901293	M001101	3	0	390	85	2730	27994	3.11355	GO Biological Processes	19	nucleoside phosphate biosynthetic process	2.23489	114|136|159|226|351|353|471|498|506|509|513|514|515|517|522|863|1329|1537|1716|1738|1854|2180|2181|2584|2639|2954|2983|3091|3101|3251|3418|3643|3939|4508|4832|4846|4860|4967|5166|5208|5211|5223|5230|5315|5562|5571|5634|5663|5743|5903|6319|6396|6774|7083|7167|7298|7378|7415|8480|8604|8833|9060|9061|9524|9551|10135|10555|10606|23498|51000|54541|55902|56848|65220|79023|79071|79717|80347|81929|84277|…	ADCY8|ADORA2B|ADSS2|ALDOA|APP|APRT|ATIC|ATP5F1A|ATP5F1B|ATP5F1C|ATP5F1D|ATP5F1E|ATP5PB|ATP5MC2|ATP5PF|CBFA2T3|COX5B|CYC1|DGUOK|DLD|DUT|ACSL1|ACSL3|GALK1|GCDH|GSTZ1|GUCY1B1|HIF1A|HK3|HPRT1|IDH2|INSR|LDHA|ATP6|NME3|NOS3|PNP|OGDH|PDK4|PFKFB2|PFKL|PGAM1|PGK1|PKM|PRKAA1|PRKAG1|PRPS2|PSEN1|PTGS2|RANBP2|SCD|SEC13|STAT3|TK1|TPI1|TYMS|UPP1|VCP|RAE1|SLC25A12|GMPS|PAPSS2|PAPSS1|TECR|ATP5MF|NAMPT|AGPAT2|PAIC…	-9.98723	-12.0154	19_GO:0008152 metabolic process	0.332413	8.07292	0	18	0	0	-20.2655	2.70711
0	1	0	1	0	1	0	-2.26254	0	-4.64293	0	-2.2106	GO:0072331	M010101	3	0	268	66	2730	27994	2.41758	GO Biological Processes	19	signal transduction by p53 class mediator	2.52529	580|581|754|891|960|972|983|1020|1027|1107|1432|1869|2305|2309|3094|3190|4436|4683|5562|5564|5571|5716|5810|5883|5928|6118|6135|6659|6672|6790|6877|6881|7029|7157|7832|7917|8444|8851|9100|9212|9337|10210|10419|10498|10524|10538|10614|10919|11198|11200|23246|23411|28984|51065|51512|54541|55003|64065|64769|64782|80196|83695|83990|94241|149628|246175	BARD1|BAX|PTTG1IP|CCNB1|CD44|CD74|CDK1|CDK5|CDKN1B|CHD3|MAPK14|E2F1|FOXM1|FOXO3|HINT1|HNRNPK|MSH2|NBN|PRKAA1|PRKAB1|PRKAG1|PSMD10|RAD1|RAD9A|RBBP4|RPA2|RPL11|SOX4|SP100|AURKA|TAF5|TAF10|TFDP2|TP53|BTG2|BAG6|DYRK3|CDK5R1|USP10|AURKB|CNOT8|TOPORS|PRMT5|CARM1|KAT5|BATF|HEXIM1|EHMT2|SUPT16H|CHEK2|BOP1|SIRT1|RGCC|RPS27L|GTSE1|DDIT4|PAK1IP1|PERP|MEAF6|AEN|RNF34|RHNO1|BRIP1|TP53INP1|PYHIN1|CNOT6L	-9.94701	-11.9712	19_GO:0023052 signaling	0.293965	8.24767	0	39	0	0	-14.724	2.56355
0	0	0	1	0	0	0	0	0	-7.54474	0	0	R-HSA-69275	M000100	1	0	196	54	2730	27994	1.97802	Reactome Gene Sets	6	G2/M Transition	2.82514	890|891|983|994|1063|1453|2305|3320|5048|5500|5515|5566|5682|5685|5688|5689|5690|5692|5699|5700|5702|5705|5706|5707|5708|5714|5716|5720|5928|6790|7157|7846|8454|8481|8655|9088|9662|9814|10133|10142|10540|10844|11064|11116|23291|23354|27175|51512|63943|79866|80321|81027|84131|84790	CCNA2|CCNB1|CDK1|CDC25B|CENPF|CSNK1D|FOXM1|HSP90AA1|PAFAH1B1|PPP1CB|PPP2CA|PRKACA|PSMA1|PSMA4|PSMA7|PSMB1|PSMB2|PSMB4|PSMB10|PSMC1|PSMC3|PSMC5|PSMC6|PSMD1|PSMD2|PSMD8|PSMD10|PSME1|RBBP4|AURKA|TP53|TUBA1A|CUL1|OFD1|DYNLL1|PKMYT1|CEP135|SFI1|OPTN|AKAP9|DCTN2|TUBGCP2|CNTRL|CEP43|FBXW11|HAUS5|TUBG2|GTSE1|FKBPL|BORA|CEP70|TUBB1|CEP78|TUBA1C	-9.94701	-11.971		0.266499	8.42893	0	23	0	0	-18.3383	5.98162
0	1	1	1	0	0	0	-2.36137	-4.2357	-5.17303	0	0	GO:0009895	M011100	3	0	325	75	2730	27994	2.74725	GO Biological Processes	19	negative regulation of catabolic process	2.36636	210|302|336|706|819|863|1432|1869|2043|2316|2801|2905|3077|3162|3183|3184|3192|3553|3586|3587|4088|4170|4534|4615|5045|5294|5562|5663|5768|6135|6386|6449|6774|7157|7248|7471|7874|7917|8291|8604|9683|9704|9860|10135|10140|10193|10670|11213|11315|23400|23450|25819|26073|29934|51009|51374|51465|54541|54888|55254|55737|56893|57805|65992|79048|80317|80772|81892|83547|84749|84861|116986|140775|258010|3…	ALAD|ANXA2|APOA2|TSPO|CAMLG|CBFA2T3|MAPK14|E2F1|EPHA4|FLNA|GOLGA2|GRIN2C|HFE|HMOX1|HNRNPC|HNRNPD|HNRNPU|IL1B|IL10|IL10RA|SMAD3|MCL1|MTM1|MYD88|FURIN|PIK3CG|PRKAA1|PSEN1|QSOX1|RPL11|SDCBP|SGTA|STAT3|TP53|TSC1|WNT1|USP7|BAG6|DYSF|SLC25A12|N4BP1|DHX34|LRIG2|NAMPT|TOB1|RNF41|RRAGA|IRAK3|PARK7|ATP13A2|SF3B3|NOCT|POLDIP2|SNX12|DERL2|ATRAID|UBE2J1|DDIT4|NSUN2|TMEM39A|VPS35|UBQLN4|CCAR2|DDRGK1|SECISBP2|Z…	-9.94701	-11.969	19_GO:0048519 negative regulation of biological process	0.312838	8.14449	0	60	1	1	-11.969	3.70291
0	0	1	1	0	0	0	0	-3.43501	-6.88069	0	0	GO:0016050	M001100	2	0	340	77	2730	27994	2.82051	GO Biological Processes	19	vesicle organization	2.32228	302|950|966|1130|1173|1201|1385|1453|1522|2149|2153|2801|4599|4600|4905|5048|5872|5873|6272|6281|6382|6386|6396|6399|6490|6809|6843|6844|6891|7109|7251|7879|8291|8417|8675|8677|8729|8775|8877|8878|8907|8938|8943|8976|9482|9839|9871|10015|10342|10483|10959|11151|22872|23208|23325|23355|23400|23557|23673|27243|29887|51160|51510|54732|54734|55204|55647|55823|79090|81876|83547|83871|90411|144717|2542…	ANXA2|SCARB2|CD59|LYST|AP2M1|CLN3|CREB1|CSNK1D|CTSZ|F2R|F5|GOLGA2|MX1|MX2|NSF|PAFAH1B1|RAB13|RAB27A|SORT1|S100A10|SDC1|SDCBP|SEC13|TRAPPC2|PMEL|STX3|VAMP1|VAMP2|TAP2|TRAPPC10|TSG101|RAB7A|DYSF|STX7|STX16|STX10|GBF1|NAPA|SPHK1|SQSTM1|AP1M1|BAIAP3|AP3D1|WASL|STX8|ZEB2|SEC24D|PDCD6IP|TFG|SEC23B|TMED2|CORO1A|SEC31A|SYT11|WASHC4|VPS8|ATP13A2|SNAPIN|STX12|CHMP2A|SNX10|VPS28|CHMP5|TMED9|RAB39A|GOLPH3L|R…	-9.81038	-11.8283	19_GO:0071840 cellular component organization or biogenesis	0.316862	8.06377	0	61	1	1	-11.8283	2.43664
0	0	0	1	0	0	0	0	0	-6.99916	0	0	GO:1901990	M000100	1	0	448	93	2730	27994	3.40659	GO Biological Processes	19	regulation of mitotic cell cycle phase transition	2.12866	351|581|701|891|983|990|991|994|1027|1029|1032|1063|1453|1642|1869|2068|2273|3320|3398|4683|4998|5048|5566|5682|5685|5688|5689|5690|5692|5699|5700|5702|5705|5706|5707|5708|5714|5716|5720|5925|6118|6347|6659|6790|7029|7157|7508|7832|7846|8450|8454|8481|8555|8655|9212|9337|9587|9662|9700|9814|9928|10142|10385|10457|10498|10540|11064|11065|11116|11200|23354|25793|25906|25949|28984|29882|51065|51512|…	APP|BAX|BUB1B|CCNB1|CDK1|CDC6|CDC20|CDC25B|CDKN1B|CDKN2A|CDKN2D|CENPF|CSNK1D|DDB1|E2F1|ERCC2|FHL1|HSP90AA1|ID2|NBN|ORC1|PAFAH1B1|PRKACA|PSMA1|PSMA4|PSMA7|PSMB1|PSMB2|PSMB4|PSMB10|PSMC1|PSMC3|PSMC5|PSMC6|PSMD1|PSMD2|PSMD8|PSMD10|PSME1|RB1|RPA2|CCL2|SOX4|AURKA|TFDP2|TP53|XPC|BTG2|TUBA1A|CUL4B|CUL1|OFD1|CDC14B|DYNLL1|AURKB|CNOT8|MAD2L1BP|CEP135|ESPL1|SFI1|KIF14|AKAP9|BTN2A2|GPNMB|CARM1|DCTN2|CNTRL|U…	-9.77328	-11.7871	19_GO:0050789 regulation of biological process	0.347178	7.91643	0	23	0	0	-18.3383	5.98162
0	0	1	1	0	1	0	0	-2.4529	-5.89119	0	-2.36832	GO:0009165	M001101	3	0	387	84	2730	27994	3.07692	GO Biological Processes	19	nucleotide biosynthetic process	2.22572	114|136|159|226|351|353|471|498|506|509|513|514|515|517|522|863|1329|1537|1716|1738|1854|2180|2181|2584|2639|2954|2983|3091|3101|3251|3418|3643|3939|4508|4832|4846|4860|4967|5166|5208|5211|5223|5230|5315|5562|5571|5634|5663|5743|5903|6319|6396|6774|7167|7298|7378|7415|8480|8604|8833|9060|9061|9524|9551|10135|10555|10606|23498|51000|54541|55902|56848|65220|79023|79071|79717|80347|81929|84277|12960…	ADCY8|ADORA2B|ADSS2|ALDOA|APP|APRT|ATIC|ATP5F1A|ATP5F1B|ATP5F1C|ATP5F1D|ATP5F1E|ATP5PB|ATP5MC2|ATP5PF|CBFA2T3|COX5B|CYC1|DGUOK|DLD|DUT|ACSL1|ACSL3|GALK1|GCDH|GSTZ1|GUCY1B1|HIF1A|HK3|HPRT1|IDH2|INSR|LDHA|ATP6|NME3|NOS3|PNP|OGDH|PDK4|PFKFB2|PFKL|PGAM1|PGK1|PKM|PRKAA1|PRKAG1|PRPS2|PSEN1|PTGS2|RANBP2|SCD|SEC13|STAT3|TPI1|TYMS|UPP1|VCP|RAE1|SLC25A12|GMPS|PAPSS2|PAPSS1|TECR|ATP5MF|NAMPT|AGPAT2|PAICS|HA…	-9.7696	-11.7814	19_GO:0008152 metabolic process	0.330515	7.98164	0	18	0	0	-20.2655	2.70711
0	1	1	1	0	1	0	-2.55325	-2.66301	-6.02541	0	-2.49381	GO:0046390	M011101	4	0	302	71	2730	27994	2.60073	GO Biological Processes	19	ribose phosphate biosynthetic process	2.41076	114|159|226|351|353|471|498|506|509|513|514|515|517|522|863|1329|1537|1738|2180|2181|2539|2584|2639|2954|2983|3091|3101|3251|3643|3939|4508|4832|4967|5166|5208|5211|5223|5230|5315|5562|5571|5634|5663|5903|6319|6396|6774|7086|7167|7378|7415|8480|8604|8833|9060|9061|9524|9551|10606|51000|54541|55902|56848|79023|79071|79717|80347|81929|84277|197322|348995	ADCY8|ADSS2|ALDOA|APP|APRT|ATIC|ATP5F1A|ATP5F1B|ATP5F1C|ATP5F1D|ATP5F1E|ATP5PB|ATP5MC2|ATP5PF|CBFA2T3|COX5B|CYC1|DLD|ACSL1|ACSL3|G6PD|GALK1|GCDH|GSTZ1|GUCY1B1|HIF1A|HK3|HPRT1|INSR|LDHA|ATP6|NME3|OGDH|PDK4|PFKFB2|PFKL|PGAM1|PGK1|PKM|PRKAA1|PRKAG1|PRPS2|PSEN1|RANBP2|SCD|SEC13|STAT3|TKT|TPI1|UPP1|VCP|RAE1|SLC25A12|GMPS|PAPSS2|PAPSS1|TECR|ATP5MF|PAICS|SLC35B3|DDIT4|ACSS2|SPHK2|NUP37|ELOVL6|PPCS|COASY…	-9.7672	-11.777	19_GO:0008152 metabolic process	0.30461	8.10278	0	18	0	0	-20.2655	2.70711
0	1	0	1	0	1	0	-2.57336	0	-3.85799	0	-2.48534	GO:0007169	M010101	3	0	753	135	2730	27994	4.94505	GO Biological Processes	19	transmembrane receptor protein tyrosine kinase signaling pathway	1.8384	71|154|351|526|529|533|537|634|819|924|967|1173|1175|1432|1464|1535|1536|1609|1796|2043|2047|2242|2309|2537|2852|2885|2962|3055|3091|3315|3320|3416|3486|3516|3553|3643|3672|3690|3717|4058|4145|4313|4318|4670|4686|4976|5062|5155|5166|5170|5434|5438|5562|5588|5595|5641|5663|5664|5725|5739|5770|5791|5879|5921|6272|6386|6453|6464|6774|7248|7251|7471|7535|7867|7879|8851|8879|8936|8976|9019|9046|9047|9…	ACTG1|ADRB2|APP|ATP6V1B2|ATP6V1E1|ATP6V0B|ATP6AP1|CEACAM1|CAMLG|CD7|CD63|AP2M1|AP2S1|MAPK14|CSPG4|CYBA|CYBB|DGKQ|DOK1|EPHA4|EPHB1|FES|FOXO3|IFI6|GPER1|GRB2|GTF2F1|HCK|HIF1A|HSPB1|HSP90AA1|IDE|IGFBP3|RBPJ|IL1B|INSR|ITGA1|ITGB3|JAK2|LTK|MATK|MMP2|MMP9|HNRNPM|NCBP1|OPA1|PAK2|PDGFB|PDK4|PDPK1|POLR2E|POLR2I|PRKAA1|PRKCQ|MAPK3|LGMN|PSEN1|PSEN2|PTBP1|PTGIR|PTPN1|PTPRE|RAC1|RASA1|SORT1|SDCBP|ITSN1|SHC1|S…	-9.6806	-11.6884	19_GO:0023052 signaling	0.414946	7.66646	0	57	0	0	-12.1014	2.03185
0	0	0	1	0	0	0	0	0	-4.88362	0	0	GO:0051656	M000100	1	0	541	106	2730	27994	3.88278	GO Biological Processes	19	establishment of organelle localization	2.00914	135|136|537|695|891|966|1020|1063|1201|1453|1522|1861|2153|2207|2242|2801|3091|3162|3192|3566|3800|3916|3993|4134|4599|4600|4905|4976|5048|5170|5294|5663|5873|5908|6059|6396|6399|6809|6843|6844|7109|7462|7879|8723|8729|8775|8936|8943|8976|9212|9230|9368|9498|9700|9871|9900|9928|10015|10059|10097|10125|10300|10342|10540|10615|10959|11127|22872|23208|23224|23291|23353|23557|23621|25893|26985|27243|…	ADORA2A|ADORA2B|ATP6AP1|BTK|CCNB1|CD59|CDK5|CENPF|CLN3|CSNK1D|CTSZ|TOR1A|F5|FCER1G|FES|GOLGA2|HIF1A|HMOX1|HNRNPU|IL4R|KIF5C|LAMP1|LLGL2|MAP4|MX1|MX2|NSF|OPA1|PAFAH1B1|PDPK1|PIK3CG|PSEN1|RAB27A|RAP1B|ABCE1|SEC13|TRAPPC2|STX3|VAMP1|VAMP2|TRAPPC10|LAT2|RAB7A|SNX4|GBF1|NAPA|WASF1|AP3D1|WASL|AURKB|RAB11B|SLC9A3R1|SLC4A8|ESPL1|SEC24D|SV2A|KIF14|PDCD6IP|DNM1L|ACTR2|RASGRP1|KATNB1|TFG|DCTN2|SPAG5|TMED2|K…	-9.67206	-11.6779	19_GO:0051179 localization	0.369735	7.79133	0	21	0	0	-18.5668	2.11198
0	0	0	1	0	0	0	0	0	-5.5571	0	0	GO:0007050	M000100	1	0	235	60	2730	27994	2.1978	GO Biological Processes	19	cell cycle arrest	2.6181	322|580|581|891|983|1020|1025|1027|1028|1029|1032|1033|1869|2124|2305|2852|3398|4088|4436|4609|4683|5562|5564|5566|5571|5925|6009|6300|6659|6790|7029|7157|7251|7832|8555|8851|9238|9337|9927|10498|10542|10634|10668|10670|11200|23645|26959|28956|28984|51512|55904|64223|79366|81617|84897|94241|123720|166793|246175|339005	APBB1|BARD1|BAX|CCNB1|CDK1|CDK5|CDK9|CDKN1B|CDKN1C|CDKN2A|CDKN2D|CDKN3|E2F1|EVI2B|FOXM1|GPER1|ID2|SMAD3|MSH2|MYC|NBN|PRKAA1|PRKAB1|PRKACA|PRKAG1|RB1|RHEB|MAPK12|SOX4|AURKA|TFDP2|TP53|TSG101|BTG2|CDC14B|CDK5R1|TBRG4|CNOT8|MFN2|CARM1|LAMTOR5|GAS2L1|CGRRF1|RRAGA|CHEK2|PPP1R15A|HBP1|LAMTOR2|RGCC|GTSE1|KMT2E|MLST8|HMGN5|CAB39L|TBRG1|TP53INP1|WHAMM|ZBTB49|CNOT6L|WHAMMP3	-9.6552	-11.659	19_GO:0048519 negative regulation of biological process	0.2806	8.18826	0	19	0	0	-19.2499	3.08397
0	0	0	1	0	0	0	0	0	-6.89549	0	0	R-HSA-72766	M000100	1	0	291	69	2730	27994	2.52747	Reactome Gene Sets	6	Translation	2.43141	1650|1965|2193|3035|4677|5018|6124|6135|6138|6155|6160|6164|6166|6167|6169|6175|6184|6202|6230|6729|6734|6745|6746|6748|6897|7458|8565|8668|9045|9553|10352|10573|11224|23107|23438|23480|23708|25873|27335|28998|29074|29927|51065|51081|51116|51253|51258|51264|51318|51373|51504|51649|54148|54460|54534|54998|55157|55173|56945|57129|64928|64968|64969|64979|79590|85476|92399|118487|200916	DDOST|EIF2S1|FARSA|HARS1|NARS1|OXA1L|RPL4|RPL11|RPL15|RPL27|RPL31|RPL34|RPL36AL|RPL37|RPL38|RPLP0|RPN1|RPS8|RPS25|SRP54|SRPRA|SSR1|SSR2|SSR4|TARS1|EIF4H|YARS1|EIF3I|RPL14|MRPL33|WARS2|MRPL28|RPL35|MRPS27|HARS2|SEC61G|GSPT2|RPL36|EIF3K|MRPL13|MRPL18|SEC61A1|RPS27L|MRPS7|MRPS2|MRPL37|MRPL51|MRPL27|MRPL35|MRPS17|TRMT112|MRPS23|MRPL39|MRPS21|MRPL50|AURKAIP1|DARS2|MRPS10|MRPS22|MRPL47|MRPL14|MRPS6|MRP…	-9.64772	-11.6496		0.300402	8.06868	0	9	0	0	-27.29	4.05006
0	1	0	1	0	1	0	-3.57388	0	-4.11861	0	-2.14882	GO:0006412	M010101	3	0	739	133	2730	27994	4.87179	GO Biological Processes	19	translation	1.84548	283|351|468|708|1802|1965|1984|2193|2309|2686|3002|3035|3184|3315|3609|4076|4677|4686|5018|5187|5315|5499|5595|5611|5725|5813|5936|5997|6059|6124|6135|6138|6155|6160|6164|6166|6167|6169|6175|6197|6202|6230|6472|6659|6774|6897|6949|7248|7298|7458|7832|8565|8569|8570|8668|8761|9045|9337|9470|9553|9775|9811|10140|10236|10352|10394|10573|10600|11224|11236|22927|23107|23191|23438|23645|23708|25873|259…	ANG|APP|ATF4|C1QBP|DPH2|EIF2S1|EIF5A|FARSA|FOXO3|GGT7|GZMB|HARS1|HNRNPD|HSPB1|ILF3|CAPRIN1|NARS1|NCBP1|OXA1L|PER1|PKM|PPP1CA|MAPK3|DNAJC3|PTBP1|PURA|RBM4|RGS2|ABCE1|RPL4|RPL11|RPL15|RPL27|RPL31|RPL34|RPL36AL|RPL37|RPL38|RPLP0|RPS6KA3|RPS8|RPS25|SHMT2|SOX4|STAT3|TARS1|TCOF1|TSC1|TYMS|EIF4H|BTG2|YARS1|MKNK1|KHSRP|EIF3I|PABPC4|RPL14|CNOT8|EIF4E2|MRPL33|EIF4A3|CTIF|TOB1|HNRNPR|WARS2|PRG3|MRPL28|USP16…	-9.64629	-11.6462	19_GO:0008152 metabolic process	0.41202	7.65699	0	56	0	0	-12.1839	1.8522
0	0	0	1	0	0	0	0	0	-11.4549	0	0	GO:0042775	M000100	1	0	97	35	2730	27994	1.28205	GO Biological Processes	19	mitochondrial ATP synthesis coupled electron transport	3.69997	891|983|1329|1349|1351|1355|1537|1738|4540|4695|4696|4698|4700|4706|4707|4710|4714|4715|4716|4717|4718|4720|4722|4723|4724|4726|4731|7386|7388|9377|11315|23479|29796|51103|100128525	CCNB1|CDK1|COX5B|COX7B|COX8A|COX15|CYC1|DLD|ND5|NDUFA2|NDUFA3|NDUFA5|NDUFA6|NDUFAB1|NDUFB1|NDUFB4|NDUFB8|NDUFB9|NDUFB10|NDUFC1|NDUFC2|NDUFS2|NDUFS3|NDUFV1|NDUFS4|NDUFS6|NDUFV3|UQCRFS1|UQCRH|COX5A|PARK7|ISCU|UQCR10|NDUFAF1|UQCRFS1P1	-9.64331	-11.6413	19_GO:0008152 metabolic process	0.215313	8.75632	0	12	0	0	-23.6882	4.47457
0	0	0	1	0	0	0	0	0	-6.82866	0	0	R-HSA-68882	M000100	1	0	236	60	2730	27994	2.1978	Reactome Gene Sets	6	Mitotic Anaphase	2.607	701|891|983|991|1063|1104|2010|3796|4000|4001|5048|5515|5527|5528|5529|5682|5685|5688|5689|5690|5692|5699|5700|5702|5705|5706|5707|5708|5714|5716|5720|5903|6396|7846|8243|8655|9212|9232|9700|11065|23592|25906|27243|27338|29882|55920|57551|64105|64946|79003|79023|79172|79682|81027|81565|81929|84790|113130|246184|348995	BUB1B|CCNB1|CDK1|CDC20|CENPF|RCC1|EMD|KIF2A|LMNA|LMNB1|PAFAH1B1|PPP2CA|PPP2R5C|PPP2R5D|PPP2R5E|PSMA1|PSMA4|PSMA7|PSMB1|PSMB2|PSMB4|PSMB10|PSMC1|PSMC3|PSMC5|PSMC6|PSMD1|PSMD2|PSMD8|PSMD10|PSME1|RANBP2|SEC13|TUBA1A|SMC1A|DYNLL1|AURKB|PTTG1|ESPL1|UBE2C|LEMD3|ANAPC15|CHMP2A|UBE2S|ANAPC2|RCC2|TAOK1|CENPK|CENPH|MIS12|NUP37|CENPO|CENPU|TUBB1|NDEL1|SEH1L|TUBA1C|CDCA5|CDC26|NUP43	-9.57847	-11.5745		0.2806	8.14955	0	8	0	0	-27.3591	3.6495
0	0	1	1	1	1	0	0	-3.97632	-5.37411	-2.02807	-4.41549	R-HSA-168898	M001111	4	0	155	46	2730	27994	1.68498	Reactome Gene Sets	6	Toll-like Receptor Cascades	3.04319	330|351|695|929|1147|1385|1432|1508|1848|1849|2002|3661|3665|3684|3689|4064|4208|4615|4790|5336|5515|5528|5595|5641|6197|6280|6285|6416|7096|7097|7099|7867|8454|9252|10333|10454|10695|11213|23291|28511|29110|51284|51295|51311|57161|59307	BIRC3|APP|BTK|CD14|CHUK|CREB1|MAPK14|CTSB|DUSP6|DUSP7|ELK1|IRF3|IRF7|ITGAM|ITGB2|CD180|MEF2C|MYD88|NFKB1|PLCG2|PPP2CA|PPP2R5D|MAPK3|LGMN|RPS6KA3|S100A9|S100B|MAP2K4|TLR1|TLR2|TLR4|MAPKAPK3|CUL1|RPS6KA5|TLR6|TAB1|CNPY3|IRAK3|FBXW11|NKIRAS2|TBK1|TLR7|ECSIT|TLR8|PELI2|SIGIRR	-9.54561	-11.538		0.246335	8.38498	0	34	0	0	-15.7025	4.66101
0	1	1	1	0	0	0	-2.21736	-2.22179	-4.30498	0	0	GO:0006401	M011100	3	0	418	88	2730	27994	3.22344	GO Biological Processes	19	RNA catabolic process	2.15878	1432|1656|1869|2237|3183|3184|3192|3315|4615|4670|4686|5393|5515|5682|5685|5688|5689|5690|5692|5699|5700|5702|5705|5706|5707|5708|5714|5716|5720|6050|6124|6135|6138|6155|6160|6164|6167|6169|6175|6202|6230|6418|6741|7812|7832|8559|8570|8761|9045|9238|9337|9704|9775|9811|9924|10140|10236|10922|11224|22882|23517|23658|23708|25819|25873|27044|28960|51010|51013|51441|54542|54555|54888|57721|57819|7900…	MAPK14|DDX6|E2F1|FEN1|HNRNPC|HNRNPD|HNRNPU|HSPB1|MYD88|HNRNPM|NCBP1|EXOSC9|PPP2CA|PSMA1|PSMA4|PSMA7|PSMB1|PSMB2|PSMB4|PSMB10|PSMC1|PSMC3|PSMC5|PSMC6|PSMD1|PSMD2|PSMD8|PSMD10|PSME1|RNH1|RPL4|RPL11|RPL15|RPL27|RPL31|RPL34|RPL37|RPL38|RPLP0|RPS8|RPS25|SET|SSB|CSDE1|BTG2|PRPF18|KHSRP|PABPC4|RPL14|TBRG4|CNOT8|DHX34|EIF4A3|CTIF|PAN2|TOB1|HNRNPR|FASTK|RPL35|ZHX2|MTREX|LSM5|GSPT2|NOCT|RPL36|SND1|DCPS|EXO…	-9.54561	-11.5378	19_GO:0008152 metabolic process	0.338037	7.84656	0	25	0	0	-17.871	3.02965
0	0	1	1	0	0	0	0	-2.95202	-5.96288	0	0	R-HSA-3247509	M001100	2	0	274	66	2730	27994	2.41758	Reactome Gene Sets	6	Chromatin modifying enzymes	2.46999	1107|3014|3717|4790|5927|5928|6598|6601|6603|6605|6881|7404|7468|8289|8294|8334|8337|8339|8345|8347|8349|8357|8362|8363|8364|8367|8648|8819|8969|8970|9112|9869|10284|10362|10419|10445|10498|10524|10902|10919|11143|23133|23326|23338|25855|27097|54815|55257|55352|55689|55729|55766|55904|56943|58508|64769|79595|79718|79960|83933|84148|85236|92815|121504|221656|339287	CHD3|H2AX|JAK2|NFKB1|KDM5A|RBBP4|SMARCB1|SMARCC2|SMARCD2|SMARCE1|TAF10|UTY|NSD2|ARID1A|H4C9|H2AC6|H2AC18|H2BC8|H2BC9|H2BC4|H2BC21|H3C10|H4C12|H4C11|H4C3|H4C5|NCOA1|SAP30|H2AC11|H2BC11|MTA1|SETDB1|SAP18|HMG20B|PRMT5|MCRS1|CARM1|KAT5|BRD8|EHMT2|KAT7|PHF8|USP22|JADE2|BRMS1|TAF5L|GATAD2A|MRGBP|COPRS|YEATS2|ATF7IP|H2AJ|KMT2E|ENY2|KMT2C|MEAF6|SAP130|TBL1XR1|JADE1|HDAC10|KAT8|H2BC12|H2AW|H4-16|KDM1B|MSL1	-9.51432	-11.5026		0.293965	8.03802	0	58	0	0	-12.0914	4.48622
0	0	1	1	0	0	0	0	-2.95202	-5.96288	0	0	R-HSA-4839726	M001100	2	0	274	66	2730	27994	2.41758	Reactome Gene Sets	6	Chromatin organization	2.46999	1107|3014|3717|4790|5927|5928|6598|6601|6603|6605|6881|7404|7468|8289|8294|8334|8337|8339|8345|8347|8349|8357|8362|8363|8364|8367|8648|8819|8969|8970|9112|9869|10284|10362|10419|10445|10498|10524|10902|10919|11143|23133|23326|23338|25855|27097|54815|55257|55352|55689|55729|55766|55904|56943|58508|64769|79595|79718|79960|83933|84148|85236|92815|121504|221656|339287	CHD3|H2AX|JAK2|NFKB1|KDM5A|RBBP4|SMARCB1|SMARCC2|SMARCD2|SMARCE1|TAF10|UTY|NSD2|ARID1A|H4C9|H2AC6|H2AC18|H2BC8|H2BC9|H2BC4|H2BC21|H3C10|H4C12|H4C11|H4C3|H4C5|NCOA1|SAP30|H2AC11|H2BC11|MTA1|SETDB1|SAP18|HMG20B|PRMT5|MCRS1|CARM1|KAT5|BRD8|EHMT2|KAT7|PHF8|USP22|JADE2|BRMS1|TAF5L|GATAD2A|MRGBP|COPRS|YEATS2|ATF7IP|H2AJ|KMT2E|ENY2|KMT2C|MEAF6|SAP130|TBL1XR1|JADE1|HDAC10|KAT8|H2BC12|H2AW|H4-16|KDM1B|MSL1	-9.51432	-11.5026		0.293965	8.03802	0	58	0	0	-12.0914	4.48622
0	0	0	1	0	0	0	0	0	-6.77911	0	0	R-HSA-2555396	M000100	1	0	237	60	2730	27994	2.1978	Reactome Gene Sets	6	Mitotic Metaphase and Anaphase	2.596	701|891|983|991|1063|1104|2010|3796|4000|4001|5048|5515|5527|5528|5529|5682|5685|5688|5689|5690|5692|5699|5700|5702|5705|5706|5707|5708|5714|5716|5720|5903|6396|7846|8243|8655|9212|9232|9700|11065|23592|25906|27243|27338|29882|55920|57551|64105|64946|79003|79023|79172|79682|81027|81565|81929|84790|113130|246184|348995	BUB1B|CCNB1|CDK1|CDC20|CENPF|RCC1|EMD|KIF2A|LMNA|LMNB1|PAFAH1B1|PPP2CA|PPP2R5C|PPP2R5D|PPP2R5E|PSMA1|PSMA4|PSMA7|PSMB1|PSMB2|PSMB4|PSMB10|PSMC1|PSMC3|PSMC5|PSMC6|PSMD1|PSMD2|PSMD8|PSMD10|PSME1|RANBP2|SEC13|TUBA1A|SMC1A|DYNLL1|AURKB|PTTG1|ESPL1|UBE2C|LEMD3|ANAPC15|CHMP2A|UBE2S|ANAPC2|RCC2|TAOK1|CENPK|CENPH|MIS12|NUP37|CENPO|CENPU|TUBB1|NDEL1|SEH1L|TUBA1C|CDCA5|CDC26|NUP43	-9.50413	-11.4906		0.2806	8.11104	0	8	0	0	-27.3591	3.6495
0	1	0	1	1	1	0	-2.21785	0	-4.27744	-3.91711	-2.17169	GO:1903708	M010111	4	0	207	55	2730	27994	2.01465	GO Biological Processes	19	positive regulation of hemopoiesis	2.72455	91|537|572|604|695|864|972|1230|1385|1432|1960|2124|2242|2309|2323|3091|3142|3148|3202|3398|3553|3566|3594|3600|3707|3956|3958|4192|4860|5196|5925|6659|6666|6774|7071|7535|7704|8111|8876|8943|9092|9580|10125|10221|10385|11143|22890|25893|51176|54440|57095|114548|116151|146850|342371	ACVR1B|ATP6AP1|BAD|BCL6|BTK|RUNX3|CD74|CCR1|CREB1|MAPK14|EGR3|EVI2B|FES|FOXO3|FLT3LG|HIF1A|HLX|HMGB2|HOXA5|ID2|IL1B|IL4R|IL12RB1|IL15|ITPKB|LGALS1|LGALS3|MDK|PNP|PF4|RB1|SOX4|SOX12|STAT3|KLF10|ZAP70|ZBTB16|GPR68|VNN1|AP3D1|SART1|SOX13|RASGRP1|TRIB1|BTN2A2|KAT7|ZBTB1|TRIM58|LEF1|SASH3|PITHD1|NLRP3|FAM210B|PIK3R6|ATXN1L	-9.50328	-11.4878	19_GO:0002376 immune system process	0.268905	8.18644	0	3	0	0	-33.3218	3.00939
0	0	1	1	0	1	0	0	-4.33776	-5.01776	0	-4.17056	GO:0006839	M001101	3	0	268	65	2730	27994	2.38095	GO Biological Processes	19	mitochondrial transport	2.48703	292|293|498|506|509|513|514|515|517|522|572|581|706|788|1267|1329|1374|1537|1869|3002|3308|3320|3954|4508|4976|5562|5663|5664|6774|7029|7157|7351|7855|8604|9131|9141|9551|9804|9868|9927|10105|10452|10469|23203|25793|26128|26517|26521|29074|54741|54978|55072|55737|55750|55823|56993|79751|80273|81855|84277|91689|92609|119559|130916|131474	SLC25A5|SLC25A6|ATP5F1A|ATP5F1B|ATP5F1C|ATP5F1D|ATP5F1E|ATP5PB|ATP5MC2|ATP5PF|BAD|BAX|TSPO|SLC25A20|CNP|COX5B|CPT1A|CYC1|E2F1|GZMB|HSPA4|HSP90AA1|LETM1|ATP6|OPA1|PRKAA1|PSEN1|PSEN2|STAT3|TFDP2|TP53|UCP2|FZD5|SLC25A12|AIFM1|PDCD5|ATP5MF|TOMM20|TOMM70|MFN2|PPIF|TOMM40|TIMM44|PMPCA|FBXO7|KIFBP|TIMM13|TIMM8B|MRPL18|LEPROT|SLC35F6|RNF31|VPS35|AGK|VPS11|TOMM22|SLC25A22|GRPEL1|SFXN3|DNAJC30|SMDT1|TIMM50…	-9.49908	-11.4817	19_GO:0051179 localization	0.291784	8.04078	0	5	0	0	-31.2197	3.22818
0	1	1	1	0	1	0	-2.15369	-2.30501	-5.67739	0	-2.10258	GO:0009152	M011101	4	0	281	67	2730	27994	2.45421	GO Biological Processes	19	purine ribonucleotide biosynthetic process	2.44495	114|159|226|351|353|471|498|506|509|513|514|515|517|522|863|1329|1537|1738|2180|2181|2584|2639|2954|2983|3091|3101|3251|3643|3939|4508|4832|4967|5166|5208|5211|5223|5230|5315|5562|5571|5663|5903|6319|6396|6774|7167|7415|8480|8604|8833|9060|9061|9524|9551|10606|51000|54541|55902|56848|79023|79071|79717|80347|81929|84277|197322|348995	ADCY8|ADSS2|ALDOA|APP|APRT|ATIC|ATP5F1A|ATP5F1B|ATP5F1C|ATP5F1D|ATP5F1E|ATP5PB|ATP5MC2|ATP5PF|CBFA2T3|COX5B|CYC1|DLD|ACSL1|ACSL3|GALK1|GCDH|GSTZ1|GUCY1B1|HIF1A|HK3|HPRT1|INSR|LDHA|ATP6|NME3|OGDH|PDK4|PFKFB2|PFKL|PGAM1|PGK1|PKM|PRKAA1|PRKAG1|PSEN1|RANBP2|SCD|SEC13|STAT3|TPI1|VCP|RAE1|SLC25A12|GMPS|PAPSS2|PAPSS1|TECR|ATP5MF|PAICS|SLC35B3|DDIT4|ACSS2|SPHK2|NUP37|ELOVL6|PPCS|COASY|SEH1L|DNAJC30|ACSF3…	-9.4691	-11.4499	19_GO:0008152 metabolic process	0.296128	8.00241	0	18	0	0	-20.2655	2.70711
0	0	0	1	0	1	0	0	0	-9.50038	0	-4.18629	hsa00190	M000101	2	0	167	48	2730	27994	1.75824	KEGG Pathway	24	Oxidative phosphorylation	2.94732	498|506|509|513|514|515|517|522|526|529|533|537|1329|1349|1351|1355|1537|4508|4540|4695|4696|4698|4700|4706|4707|4710|4714|4715|4716|4717|4718|4720|4722|4723|4724|4726|4731|5742|5743|6390|7386|7388|9114|9296|9377|9550|9551|29796	ATP5F1A|ATP5F1B|ATP5F1C|ATP5F1D|ATP5F1E|ATP5PB|ATP5MC2|ATP5PF|ATP6V1B2|ATP6V1E1|ATP6V0B|ATP6AP1|COX5B|COX7B|COX8A|COX15|CYC1|ATP6|ND5|NDUFA2|NDUFA3|NDUFA5|NDUFA6|NDUFAB1|NDUFB1|NDUFB4|NDUFB8|NDUFB9|NDUFB10|NDUFC1|NDUFC2|NDUFS2|NDUFS3|NDUFV1|NDUFS4|NDUFS6|NDUFV3|PTGS1|PTGS2|SDHB|UQCRFS1|UQCRH|ATP6V0D1|ATP6V1F|COX5A|ATP6V1G1|ATP5MF|UQCR10	-9.46755	-11.4464		0.251539	8.29692	0	12	0	0	-23.6882	4.47457
0	0	1	1	1	1	0	0	-6.14379	-2.89947	-4.40674	-2.54853	ko05164	M001111	4	0	173	49	2730	27994	1.79487	KEGG Pathway	24	Influenza A	2.90437	71|293|355|834|842|1432|1965|2224|3108|3111|3112|3113|3117|3119|3126|3337|3460|3553|3627|3661|3665|3717|4599|4615|4790|4938|4940|5045|5595|5605|5611|6300|6347|6416|7099|7132|7416|7706|8480|8743|8794|10000|10379|11100|23586|29110|51284|55916|114548	ACTG1|SLC25A6|FAS|CASP1|CASP9|MAPK14|EIF2S1|FDPS|HLA-DMA|HLA-DOA|HLA-DOB|HLA-DPA1|HLA-DQA1|HLA-DQB1|HLA-DRB4|DNAJB1|IFNGR2|IL1B|CXCL10|IRF3|IRF7|JAK2|MX1|MYD88|NFKB1|OAS1|OAS3|FURIN|MAPK3|MAP2K2|DNAJC3|MAPK12|CCL2|MAP2K4|TLR4|TNFRSF1A|VDAC1|TRIM25|RAE1|TNFSF10|TNFRSF10C|AKT3|IRF9|HNRNPUL1|DDX58|TBK1|TLR7|NXT2|NLRP3	-9.43391	-11.4109		0.254099	8.25931	0	48	0	0	-13.088	3.31754
0	0	0	1	0	0	0	0	0	-8.6356	0	0	GO:0070646	M000100	1	0	301	70	2730	27994	2.5641	GO Biological Processes	19	protein modification by small protein removal	2.3847	154|330|409|580|890|983|991|1861|3091|4088|4287|4609|4798|5682|5685|5688|5689|5690|5692|5699|5700|5702|5705|5706|5707|5708|5714|5716|5720|5886|6472|6478|6881|7128|7157|7347|7375|7415|7874|8078|8239|8533|8975|9100|9577|9804|9960|10445|10454|10600|10713|10980|11047|11315|23326|23586|27351|29844|51720|54491|56943|83444|84132|84749|85015|90268|114548|114785|125476|221656	ADRB2|BIRC3|ARRB2|BARD1|CCNA2|CDK1|CDC20|TOR1A|HIF1A|SMAD3|ATXN3|MYC|NFRKB|PSMA1|PSMA4|PSMA7|PSMB1|PSMB2|PSMB4|PSMB10|PSMC1|PSMC3|PSMC5|PSMC6|PSMD1|PSMD2|PSMD8|PSMD10|PSME1|RAD23A|SHMT2|SIAH2|TAF10|TNFAIP3|TP53|UCHL3|USP4|VCP|USP7|USP5|USP9X|COPS3|USP13|USP10|BABAM2|TOMM20|USP3|MCRS1|TAB1|USP16|USP39|COPS6|ADRM1|PARK7|USP22|DDX58|DESI1|TFPT|UIMC1|OTULINL|ENY2|INO80B|USP42|USP30|USP45|OTULIN|NLRP3…	-9.40992	-11.3851	19_GO:0008152 metabolic process	0.302514	7.93979	0	23	0	0	-18.3383	5.98162
0	0	1	1	1	1	0	0	-2.83151	-3.8083	-4.31271	-3.19592	ko05152	M001111	4	0	179	50	2730	27994	1.8315	KEGG Pathway	24	Tuberculosis	2.86431	533|537|572|581|801|842|929|972|1054|1385|1432|1509|2207|2209|3108|3111|3112|3113|3117|3119|3126|3313|3460|3553|3586|3587|3588|3684|3689|3717|3916|4615|4790|5532|5595|5878|6300|7096|7097|7099|7132|7879|8625|8877|9114|10000|10333|11151|56848|64581	ATP6V0B|ATP6AP1|BAD|BAX|CALM1|CASP9|CD14|CD74|CEBPG|CREB1|MAPK14|CTSD|FCER1G|FCGR1A|HLA-DMA|HLA-DOA|HLA-DOB|HLA-DPA1|HLA-DQA1|HLA-DQB1|HLA-DRB4|HSPA9|IFNGR2|IL1B|IL10|IL10RA|IL10RB|ITGAM|ITGB2|JAK2|LAMP1|MYD88|NFKB1|PPP3CB|MAPK3|RAB5C|MAPK12|TLR1|TLR2|TLR4|TNFRSF1A|RAB7A|RFXANK|SPHK1|ATP6V0D1|AKT3|TLR6|CORO1A|SPHK2|CLEC7A	-9.40811	-11.3815		0.256631	8.22544	0	54	0	0	-12.3647	3.84533
0	0	1	1	0	0	0	0	-5.35754	-8.94135	0	0	R-HSA-71387	M001100	2	0	295	69	2730	27994	2.52747	Reactome Gene Sets	6	Metabolism of carbohydrates	2.39844	226|411|801|960|1462|1464|2131|2539|2542|2548|2582|2584|2588|2683|2799|2992|2997|3074|3101|3423|3795|4190|4191|5106|5208|5211|5223|5230|5260|5315|5515|5528|5566|5634|5834|5903|6120|6382|6396|6448|6888|7086|7167|8402|8480|8509|8604|8704|9060|9061|9334|11046|22856|22934|26007|30815|50515|51000|51084|51363|55454|79023|79586|81929|92579|93010|170384|219855|348995	ALDOA|ARSB|CALM1|CD44|VCAN|CSPG4|EXT1|G6PD|SLC37A4|GAA|GALE|GALK1|GALNS|B4GALT1|GNS|GYG1|GYS1|HEXB|HK3|IDS|KHK|MDH1|MDH2|PCK2|PFKFB2|PFKL|PGAM1|PGK1|PHKG1|PKM|PPP2CA|PPP2R5D|PRKACA|PRPS2|PYGB|RANBP2|RPE|SDC1|SEC13|SGSH|TALDO1|TKT|TPI1|SLC25A11|RAE1|NDST2|SLC25A12|B4GALT2|PAPSS2|PAPSS1|B4GALT5|SLC35D2|CHSY1|RPIA|TKFC|ST6GALNAC6|CHST11|SLC35B3|CRYL1|CHST15|CSGALNACT2|NUP37|CHPF|SEH1L|G6PC3|B3GNT7|F…	-9.38401	-11.3555		0.300402	7.93741	0	62	1	1	-11.3555	2.41195
0	0	0	1	1	1	0	0	0	-6.13152	-4.48798	-2.61179	hsa04145	M000111	3	0	168	48	2730	27994	1.75824	KEGG Pathway	24	Phagosome	2.92977	71|526|529|533|537|929|1535|1536|2209|3108|3111|3112|3113|3117|3119|3120|3126|3684|3689|3690|3916|4074|4695|5878|5879|6035|6891|7037|7059|7097|7099|7846|7879|8417|9114|9296|9550|10333|11151|23480|23673|28402|29927|64581|81027|83547|84790|102724971	ACTG1|ATP6V1B2|ATP6V1E1|ATP6V0B|ATP6AP1|CD14|CYBA|CYBB|FCGR1A|HLA-DMA|HLA-DOA|HLA-DOB|HLA-DPA1|HLA-DQA1|HLA-DQB1|HLA-DQB2|HLA-DRB4|ITGAM|ITGB2|ITGB3|LAMP1|M6PR|NDUFA2|RAB5C|RAC1|RNASE1|TAP2|TFRC|THBS3|TLR2|TLR4|TUBA1A|RAB7A|STX7|ATP6V0D1|ATP6V1F|ATP6V1G1|TLR6|CORO1A|SEC61G|STX12|IGHV3-69-1|SEC61A1|CLEC7A|TUBB1|RILP|TUBA1C|LOC102724971	-9.3734	-11.3431		0.251539	8.2469	0	54	0	0	-12.3647	3.84533
0	0	0	1	0	0	0	0	0	-6.33375	0	0	R-HSA-2467813	M000100	1	0	191	52	2730	27994	1.90476	Reactome Gene Sets	6	Separation of Sister Chromatids	2.79172	701|991|1063|3796|5048|5515|5527|5528|5529|5682|5685|5688|5689|5690|5692|5699|5700|5702|5705|5706|5707|5708|5714|5716|5720|5903|6396|7846|8243|8655|9212|9232|9700|11065|25906|27338|29882|55920|57551|64105|64946|79003|79023|79172|79682|81027|81565|81929|84790|113130|246184|348995	BUB1B|CDC20|CENPF|KIF2A|PAFAH1B1|PPP2CA|PPP2R5C|PPP2R5D|PPP2R5E|PSMA1|PSMA4|PSMA7|PSMB1|PSMB2|PSMB4|PSMB10|PSMC1|PSMC3|PSMC5|PSMC6|PSMD1|PSMD2|PSMD8|PSMD10|PSME1|RANBP2|SEC13|TUBA1A|SMC1A|DYNLL1|AURKB|PTTG1|ESPL1|UBE2C|ANAPC15|UBE2S|ANAPC2|RCC2|TAOK1|CENPK|CENPH|MIS12|NUP37|CENPO|CENPU|TUBB1|NDEL1|SEH1L|TUBA1C|CDCA5|CDC26|NUP43	-9.37238	-11.3384		0.261615	8.16764	0	8	0	0	-27.3591	3.6495
0	0	1	1	0	1	0	0	-2.59626	-8.00349	0	-2.27386	R-HSA-2559583	M001101	3	0	197	53	2730	27994	1.94139	Reactome Gene Sets	6	Cellular Senescence	2.75875	890|1027|1029|1032|1432|1869|2114|3005|3008|3014|3159|3490|4001|4217|4683|4790|5595|5925|5928|6197|6416|6774|7029|7157|7290|7295|7867|8294|8334|8337|8339|8345|8347|8349|8357|8362|8363|8364|8367|8535|8970|10524|10919|11065|23466|25842|25906|27338|29882|55766|85236|121504|246184	CCNA2|CDKN1B|CDKN2A|CDKN2D|MAPK14|E2F1|ETS2|H1-0|H1-4|H2AX|HMGA1|IGFBP7|LMNB1|MAP3K5|NBN|NFKB1|MAPK3|RB1|RBBP4|RPS6KA3|MAP2K4|STAT3|TFDP2|TP53|HIRA|TXN|MAPKAPK3|H4C9|H2AC6|H2AC18|H2BC8|H2BC9|H2BC4|H2BC21|H3C10|H4C12|H4C11|H4C3|H4C5|CBX4|H2BC11|KAT5|EHMT2|UBE2C|CBX6|ASF1A|ANAPC15|UBE2S|ANAPC2|H2AJ|H2BC12|H4-16|CDC26	-9.35976	-11.324		0.264069	8.14315	0	58	0	0	-12.0914	4.48622
0	1	1	1	0	0	0	-2.28381	-5.20453	-4.09715	0	0	GO:0072594	M011100	3	0	563	108	2730	27994	3.95604	GO Biological Processes	19	establishment of protein localization to organelle	1.96706	293|572|581|706|754|950|983|1191|1432|1434|1869|1891|2316|3002|3155|3308|3320|3416|3417|3587|3717|3728|3916|4000|4074|4088|4358|5018|5192|5372|5562|5663|5743|5830|5903|6124|6135|6138|6155|6160|6164|6167|6169|6175|6202|6230|6272|6449|6729|6734|6774|7029|7095|7128|7157|7251|7855|7879|8031|8239|8443|8528|8943|9045|9131|9141|9697|9804|9868|9927|10452|10455|10469|10901|11142|11224|22948|23203|23480|25…	SLC25A6|BAD|BAX|TSPO|PTTG1IP|SCARB2|CDK1|CLU|MAPK14|CSE1L|E2F1|ECH1|FLNA|GZMB|HMGCL|HSPA4|HSP90AA1|IDE|IDH1|IL10RA|JAK2|JUP|LAMP1|LMNA|M6PR|SMAD3|MPV17|OXA1L|PEX10|PMM1|PRKAA1|PSEN1|PTGS2|PEX5|RANBP2|RPL4|RPL11|RPL15|RPL27|RPL31|RPL34|RPL37|RPL38|RPLP0|RPS8|RPS25|SORT1|SGTA|SRP54|SRPRA|STAT3|TFDP2|SEC62|TNFAIP3|TP53|TSG101|FZD5|RAB7A|NCOA4|USP9X|GNPAT|DDO|AP3D1|RPL14|AIFM1|PDCD5|TRAM2|TOMM20|TOMM…	-9.32682	-11.2893	19_GO:0051179 localization	0.373065	7.61977	0	5	0	0	-31.2197	3.22818
0	0	1	1	0	1	0	0	-2.36854	-8.04476	0	-4.26047	R-HSA-9609507	M001101	3	0	163	47	2730	27994	1.72161	Reactome Gene Sets	6	Protein localization	2.95674	50|293|351|498|506|819|1537|1891|2010|3155|3162|3313|3416|3417|3421|4358|4714|5192|5825|5830|6449|6844|7416|7917|8239|8266|8443|8528|8604|8799|9804|9868|10452|10455|10469|10901|23203|23480|26517|26521|54469|55825|56993|80273|92609|131474|388753	ACO2|SLC25A6|APP|ATP5F1A|ATP5F1B|CAMLG|CYC1|ECH1|EMD|HMGCL|HMOX1|HSPA9|IDE|IDH1|IDH3G|MPV17|NDUFB8|PEX10|ABCD3|PEX5|SGTA|VAMP2|VDAC1|BAG6|USP9X|UBL4A|GNPAT|DDO|SLC25A12|PEX11B|TOMM20|TOMM70|TOMM40|ECI2|TIMM44|DHRS4|PMPCA|SEC61G|TIMM13|TIMM8B|ZFAND6|PECR|TOMM22|GRPEL1|TIMM50|CHCHD4|COA6	-9.31687	-11.2775		0.248952	8.23601	0	63	1	1	-11.2775	3.52489
0	0	0	1	0	0	0	0	0	-5.16166	0	0	GO:0040008	M000100	1	0	689	125	2730	27994	4.57875	GO Biological Processes	19	regulation of growth	1.86034	91|94|154|322|351|604|634|684|825|891|983|1020|1027|1029|1032|1154|1385|1432|1535|1848|2017|2273|2539|2593|2664|2735|3091|3142|3297|3300|3486|3490|3516|3643|4088|4208|4494|4501|4534|4682|4686|4722|5048|5062|5393|5479|5515|5588|5641|5716|5727|5925|5997|6197|6280|6294|6386|6446|6464|6665|6695|6722|6774|7037|7049|7086|7157|7251|8425|8725|8751|8851|8877|8879|9241|9254|9792|9928|10235|10276|10409|1047…	ACVR1B|ACVRL1|ADRB2|APBB1|APP|BCL6|CEACAM1|BST2|CAPN3|CCNB1|CDK1|CDK5|CDKN1B|CDKN2A|CDKN2D|CISH|CREB1|MAPK14|CYBA|DUSP6|CTTN|FHL1|G6PD|GAMT|GDI1|GLI1|HIF1A|HLX|HSF1|DNAJB2|IGFBP3|IGFBP7|RBPJ|INSR|SMAD3|MEF2C|MT1F|MT1X|MTM1|NUBP1|NCBP1|NDUFS3|PAFAH1B1|PAK2|EXOSC9|PPIB|PPP2CA|PRKCQ|LGMN|PSMD10|PTCH1|RB1|RGS2|RPS6KA3|S100A9|SAFB|SDCBP|SGK1|SHC1|SOX15|SPOCK1|SRF|STAT3|TFRC|TGFBR3|TKT|TP53|TSG101|LTBP…	-9.26404	-11.2229	19_GO:0040007 growth	0.400051	7.51649	0	64	1	1	-11.2229	1.93933
0	0	0	1	1	1	0	0	0	-5.41279	-2.78386	-3.91797	hsa05132	M000111	3	0	95	34	2730	27994	1.24542	KEGG Pathway	24	Salmonella infection	3.66993	71|834|929|1432|2316|2919|2920|3460|3553|4615|4695|4790|5216|5585|5595|5879|6035|6300|6348|7099|7879|8936|8976|10092|10093|10094|10095|10109|10552|23207|58484|81873|83547|414062	ACTG1|CASP1|CD14|MAPK14|FLNA|CXCL1|CXCL2|IFNGR2|IL1B|MYD88|NDUFA2|NFKB1|PFN1|PKN1|MAPK3|RAC1|RNASE1|MAPK12|CCL3|TLR4|RAB7A|WASF1|WASL|ARPC5|ARPC4|ARPC3|ARPC1B|ARPC2|ARPC1A|PLEKHM2|NLRC4|ARPC5L|RILP|CCL3L3	-9.25661	-11.2137		0.212254	8.56884	0	24	0	0	-18.2766	8.78932
0	0	0	1	1	1	0	0	0	-3.30481	-2.5321	-3.80352	GO:0002237	M000111	3	0	356	78	2730	27994	2.85714	GO Biological Processes	19	response to molecule of bacterial origin	2.24671	133|210|383|654|706|824|834|842|929|1147|1234|1267|1432|2149|2686|2919|2920|3055|3148|3297|3553|3586|3587|3595|3627|3661|3663|3717|3934|4049|4064|4208|4257|4615|4790|4846|5054|5196|5336|5473|5595|5732|5734|5739|5743|6197|6280|6347|6348|6374|6403|6590|6678|7096|7097|7099|7128|7855|7867|9516|10062|10221|10333|10417|10935|11009|11213|22914|25819|29126|51510|54623|59307|114548|129607|259230|388325|10…	ADM|ALAD|ARG1|BMP6|TSPO|CAPN2|CASP1|CASP9|CD14|CHUK|CCR5|CNP|MAPK14|F2R|GGT7|CXCL1|CXCL2|HCK|HMGB2|HSF1|IL1B|IL10|IL10RA|IL12RB2|CXCL10|IRF3|IRF5|JAK2|LCN2|LTA|CD180|MEF2C|MGST1|MYD88|NFKB1|NOS3|SERPINE1|PF4|PLCG2|PPBP|MAPK3|PTGER2|PTGER4|PTGIR|PTGS2|RPS6KA3|S100A9|CCL2|CCL3|CXCL5|SELP|SLPI|SPARC|TLR1|TLR2|TLR4|TNFAIP3|FZD5|MAPKAPK3|LITAF|NR1H3|TRIB1|TLR6|SPON2|PRDX3|IL24|IRAK3|KLRK1|NOCT|CD274|C…	-9.24857	-11.2039	19_GO:0051704 multi-organism process	0.318853	7.78201	0	65	1	1	-11.2039	2.37598
0	0	0	1	0	0	0	0	0	-10.3293	0	0	R-HSA-611105	M000100	1	0	100	35	2730	27994	1.28205	Reactome Gene Sets	6	Respiratory electron transport	3.58897	1329|1349|1351|1537|4540|4695|4696|4698|4700|4706|4707|4710|4714|4715|4716|4717|4718|4720|4722|4723|4724|4726|4731|6390|7386|7388|9377|29796|51103|51295|51300|55471|55863|80219|285521	COX5B|COX7B|COX8A|CYC1|ND5|NDUFA2|NDUFA3|NDUFA5|NDUFA6|NDUFAB1|NDUFB1|NDUFB4|NDUFB8|NDUFB9|NDUFB10|NDUFC1|NDUFC2|NDUFS2|NDUFS3|NDUFV1|NDUFS4|NDUFS6|NDUFV3|SDHB|UQCRFS1|UQCRH|COX5A|UQCR10|NDUFAF1|ECSIT|TIMMDC1|NDUFAF7|TMEM126B|COQ10B|COX18	-9.24696	-11.2005		0.215313	8.52565	0	12	0	0	-23.6882	4.47457
1	1	0	0	1	1	-4.66351	-2.3972	0	0	-3.38625	-2.3443	GO:0030217	M110011	4	0	253	62	2730	27994	2.27106	GO Biological Processes	19	T cell differentiation	2.51289	538|572|604|639|864|914|917|944|972|1958|1960|2207|2841|3111|3140|3142|3553|3566|3594|3600|3707|4063|4192|4860|5532|5734|6095|6097|6659|6666|6722|6774|6932|7157|7248|7471|7535|7704|7855|8876|8943|9092|9474|9580|9935|10125|10385|10538|10945|22890|23240|27166|30009|51176|54440|54542|55716|64919|80758|114548|146850|729230	ATP7A|BAD|BCL6|PRDM1|RUNX3|CD2|CD3G|TNFSF8|CD74|EGR1|EGR3|FCER1G|GPR18|HLA-DOA|MR1|HLX|IL1B|IL4R|IL12RB1|IL15|ITPKB|LY9|MDK|PNP|PPP3CB|PTGER4|RORA|RORC|SOX4|SOX12|SRF|STAT3|TCF7|TP53|TSC1|WNT1|ZAP70|ZBTB16|FZD5|VNN1|AP3D1|SART1|ATG5|SOX13|MAFB|RASGRP1|BTN2A2|BATF|KDELR1|ZBTB1|TMEM131L|PRELID1|TBX21|LEF1|SASH3|RC3H2|LMBR1L|BCL11B|PRR7|NLRP3|PIK3R6|CCR2	-9.2393	-11.1911	19_GO:0002376 immune system process	0.285131	7.94624	0	3	0	0	-33.3218	3.00939
0	0	1	1	0	1	0	0	-2.28044	-5.53394	0	-2.58621	ko04621	M001101	3	0	170	48	2730	27994	1.75824	KEGG Pathway	24	NOD-like receptor signaling pathway	2.89531	330|834|1147|1432|1508|1535|1536|2919|2920|3320|3553|3661|3665|3709|3710|4210|4615|4671|4790|4938|4940|5331|5595|6300|6347|7099|7128|7158|7295|7416|7417|9140|9474|9927|10059|10135|10379|10454|10616|24145|25828|29110|55054|55072|58484|81858|114548|171389	BIRC3|CASP1|CHUK|MAPK14|CTSB|CYBA|CYBB|CXCL1|CXCL2|HSP90AA1|IL1B|IRF3|IRF7|ITPR2|ITPR3|MEFV|MYD88|NAIP|NFKB1|OAS1|OAS3|PLCB3|MAPK3|MAPK12|CCL2|TLR4|TNFAIP3|TP53BP1|TXN|VDAC1|VDAC2|ATG12|ATG5|MFN2|DNM1L|NAMPT|IRF9|TAB1|RBCK1|PANX1|TXN2|TBK1|ATG16L1|RNF31|NLRC4|SHARPIN|NLRP3|NLRP6	-9.18935	-11.1394		0.251539	8.14797	0	66	1	1	-11.1394	2.89531
0	0	0	1	0	0	0	0	0	-6.86648	0	0	GO:1902749	M000100	1	0	217	56	2730	27994	2.05128	GO Biological Processes	19	regulation of cell cycle G2/M phase transition	2.64625	351|891|983|990|994|1063|1453|2273|3320|4683|4998|5048|5566|5682|5685|5688|5689|5690|5692|5699|5700|5702|5705|5706|5707|5708|5714|5716|5720|6790|7157|7846|8444|8454|8481|8555|8655|9212|9577|9662|9814|9928|10142|10540|11064|11116|23354|25949|51512|51514|51720|55920|57551|80321|84131|91603	APP|CCNB1|CDK1|CDC6|CDC25B|CENPF|CSNK1D|FHL1|HSP90AA1|NBN|ORC1|PAFAH1B1|PRKACA|PSMA1|PSMA4|PSMA7|PSMB1|PSMB2|PSMB4|PSMB10|PSMC1|PSMC3|PSMC5|PSMC6|PSMD1|PSMD2|PSMD8|PSMD10|PSME1|AURKA|TP53|TUBA1A|DYRK3|CUL1|OFD1|CDC14B|DYNLL1|AURKB|BABAM2|CEP135|SFI1|KIF14|AKAP9|DCTN2|CNTRL|CEP43|HAUS5|SYF2|GTSE1|DTL|UIMC1|RCC2|TAOK1|CEP70|CEP78|ZNF830	-9.18205	-11.1304	19_GO:0050789 regulation of biological process	0.271288	8.00272	0	23	0	0	-18.3383	5.98162
0	0	1	1	0	1	0	0	-2.0697	-5.5012	0	-4.15876	ko05132	M001101	3	0	86	32	2730	27994	1.17216	KEGG Pathway	24	Salmonella infection	3.81552	71|834|929|1432|2316|2919|2920|3460|3553|4615|4790|5216|5585|5595|5879|6300|6348|7099|7879|8936|8976|10092|10093|10094|10095|10109|10552|23207|58484|81873|83547|414062	ACTG1|CASP1|CD14|MAPK14|FLNA|CXCL1|CXCL2|IFNGR2|IL1B|MYD88|NFKB1|PFN1|PKN1|MAPK3|RAC1|MAPK12|CCL3|TLR4|RAB7A|WASF1|WASL|ARPC5|ARPC4|ARPC3|ARPC1B|ARPC2|ARPC1A|PLEKHM2|NLRC4|ARPC5L|RILP|CCL3L3	-9.17223	-11.1188		0.205993	8.59604	0	24	0	0	-18.2766	8.78932
0	0	0	1	0	0	0	0	0	-6.84767	0	0	GO:0044839	M000100	1	0	273	65	2730	27994	2.38095	GO Biological Processes	19	cell cycle G2/M phase transition	2.44148	351|890|891|983|990|994|1063|1453|2273|2305|3320|4683|4998|5048|5500|5566|5682|5685|5688|5689|5690|5692|5699|5700|5702|5705|5706|5707|5708|5714|5716|5720|6790|7157|7846|8444|8454|8481|8555|8655|9088|9212|9577|9662|9814|9928|10133|10142|10540|11064|11116|11200|23291|23354|25949|51512|51514|51720|55920|57551|79176|79866|80321|84131|91603	APP|CCNA2|CCNB1|CDK1|CDC6|CDC25B|CENPF|CSNK1D|FHL1|FOXM1|HSP90AA1|NBN|ORC1|PAFAH1B1|PPP1CB|PRKACA|PSMA1|PSMA4|PSMA7|PSMB1|PSMB2|PSMB4|PSMB10|PSMC1|PSMC3|PSMC5|PSMC6|PSMD1|PSMD2|PSMD8|PSMD10|PSME1|AURKA|TP53|TUBA1A|DYRK3|CUL1|OFD1|CDC14B|DYNLL1|PKMYT1|AURKB|BABAM2|CEP135|SFI1|KIF14|OPTN|AKAP9|DCTN2|CNTRL|CEP43|CHEK2|FBXW11|HAUS5|SYF2|GTSE1|DTL|UIMC1|RCC2|TAOK1|FBXL15|BORA|CEP70|CEP78|ZNF830	-9.15566	-11.1005	19_GO:0009987 cellular process	0.291784	7.86756	0	23	0	0	-18.3383	5.98162
0	0	1	1	1	1	0	0	-5.92625	-2.94981	-4.26703	-2.44021	hsa05164	M001111	4	0	182	50	2730	27994	1.8315	KEGG Pathway	24	Influenza A	2.81709	71|293|355|834|842|1432|1965|2224|3108|3111|3112|3113|3117|3119|3120|3126|3337|3460|3553|3627|3661|3665|3717|4599|4615|4790|4938|4940|5045|5595|5605|5611|6300|6347|6416|7099|7132|7416|7706|8480|8743|8794|10000|10379|11100|23586|29110|51284|55916|114548	ACTG1|SLC25A6|FAS|CASP1|CASP9|MAPK14|EIF2S1|FDPS|HLA-DMA|HLA-DOA|HLA-DOB|HLA-DPA1|HLA-DQA1|HLA-DQB1|HLA-DQB2|HLA-DRB4|DNAJB1|IFNGR2|IL1B|CXCL10|IRF3|IRF7|JAK2|MX1|MYD88|NFKB1|OAS1|OAS3|FURIN|MAPK3|MAP2K2|DNAJC3|MAPK12|CCL2|MAP2K4|TLR4|TNFRSF1A|VDAC1|TRIM25|RAE1|TNFSF10|TNFRSF10C|AKT3|IRF9|HNRNPUL1|DDX58|TBK1|TLR7|NXT2|NLRP3	-9.14542	-11.0886		0.256631	8.08447	0	48	0	0	-13.088	3.31754
1	0	1	0	0	0	-2.1539	0	-3.31457	0	0	0	R-HSA-8868773	M101000	2	0	194	52	2730	27994	1.90476	Reactome Gene Sets	6	rRNA processing in the nucleus and cytosol	2.74855	705|1453|2091|4809|5393|6124|6135|6138|6155|6160|6164|6166|6167|6169|6175|6202|6230|8568|8602|9045|9188|10171|10436|10885|11224|22984|23246|23517|25873|27292|51010|51013|51065|51077|51118|51504|54555|54881|54913|55127|55272|55505|55623|55651|55759|57647|92856|114049|115939|117246|118460|200916	BYSL|CSNK1D|FBL|SNU13|EXOSC9|RPL4|RPL11|RPL15|RPL27|RPL31|RPL34|RPL36AL|RPL37|RPL38|RPLP0|RPS8|RPS25|RRP1|NOP14|RPL14|DDX21|RCL1|EMG1|WDR3|RPL35|PDCD11|BOP1|MTREX|RPL36|DIMT1|EXOSC3|EXOSC1|RPS27L|FCF1|UTP11|TRMT112|DDX49|TEX10|RPP25|HEATR1|IMP3|NOP10|THUMPD1|NHP2|WDR12|DHX37|IMP4|BUD23|TSR3|FTSJ3|EXOSC6|RPL22L1	-9.11636	-11.0578		0.261615	8.03363	0	6	0	0	-30.33	3.58897
0	0	1	1	0	0	0	0	-2.02919	-3.57651	0	0	GO:0006402	M001100	2	0	379	81	2730	27994	2.96703	GO Biological Processes	19	mRNA catabolic process	2.19153	1432|1656|1869|3183|3184|3192|3315|4615|4670|4686|5393|5515|5682|5685|5688|5689|5690|5692|5699|5700|5702|5705|5706|5707|5708|5714|5716|5720|6050|6124|6135|6138|6155|6160|6164|6167|6169|6175|6202|6230|6418|6741|7812|7832|8559|8570|8761|9045|9238|9337|9704|9775|9811|9924|10140|10236|10922|11224|22882|23658|23708|25819|25873|28960|51010|51013|51441|54542|57721|57819|79048|79899|84305|84309|85441|118…	MAPK14|DDX6|E2F1|HNRNPC|HNRNPD|HNRNPU|HSPB1|MYD88|HNRNPM|NCBP1|EXOSC9|PPP2CA|PSMA1|PSMA4|PSMA7|PSMB1|PSMB2|PSMB4|PSMB10|PSMC1|PSMC3|PSMC5|PSMC6|PSMD1|PSMD2|PSMD8|PSMD10|PSME1|RNH1|RPL4|RPL11|RPL15|RPL27|RPL31|RPL34|RPL37|RPL38|RPLP0|RPS8|RPS25|SET|SSB|CSDE1|BTG2|PRPF18|KHSRP|PABPC4|RPL14|TBRG4|CNOT8|DHX34|EIF4A3|CTIF|PAN2|TOB1|HNRNPR|FASTK|RPL35|ZHX2|LSM5|GSPT2|NOCT|RPL36|DCPS|EXOSC3|EXOSC1|YTHDF…	-9.08318	-11.0229	19_GO:0048519 negative regulation of biological process	0.324743	7.6773	0	25	0	0	-17.871	3.02965
0	1	1	1	0	1	0	-3.0806	-4.25806	-4.19063	0	-2.5313	GO:0032787	M011101	4	0	664	121	2730	27994	4.43223	GO Biological Processes	19	monocarboxylic acid metabolic process	1.86861	226|241|351|440|468|634|682|686|863|972|1374|1432|1462|1464|1545|1666|1738|1891|2171|2180|2181|2584|2639|2739|2876|2954|3029|3030|3032|3033|3091|3101|3417|3418|3553|3643|3712|3939|3990|4051|4056|4706|4726|4967|5066|5096|5106|5166|5208|5211|5223|5230|5315|5321|5562|5564|5571|5595|5663|5742|5743|5825|5903|6307|6319|6396|6774|7132|7157|7167|7416|8443|8480|8604|8644|8875|8876|8879|8884|9123|9415|9524…	ALDOA|ALOX5AP|APP|ASNS|ATF4|CEACAM1|BSG|BTD|CBFA2T3|CD74|CPT1A|MAPK14|VCAN|CSPG4|CYP1B1|DECR1|DLD|ECH1|FABP5|ACSL1|ACSL3|GALK1|GCDH|GLO1|GPX1|GSTZ1|HAGH|HADHA|HADHB|HADH|HIF1A|HK3|IDH1|IDH2|IL1B|INSR|IVD|LDHA|LIPC|CYP4F3|LTC4S|NDUFAB1|NDUFS6|OGDH|PAM|PCCB|PCK2|PDK4|PFKFB2|PFKL|PGAM1|PGK1|PKM|PLA2G4A|PRKAA1|PRKAB1|PRKAG1|MAPK3|PSEN1|PTGS1|PTGS2|ABCD3|RANBP2|MSMO1|SCD|SEC13|STAT3|TNFRSF1A|TP53|TPI1…	-9.07558	-11.0136	19_GO:0008152 metabolic process	0.3939	7.44639	0	67	1	1	-11.0136	2.48889
0	0	0	1	0	0	0	0	0	-10.9689	0	0	GO:0099024	M000100	1	0	135	34	1872	27994	1.81624	GO Biological Processes	19	plasma membrane invagination	3.76621	2207|2209|3494|3495|3500|3507|3514|3684|3689|5879|8685|9212|23221|28386|28391|28409|28410|28412|28414|28424|28442|28444|28445|28452|28454|28461|28464|28473|55198|57289|257364|102723168|102723169|102723170	FCER1G|FCGR1A|IGHA2|IGHD|IGHG1|IGHM|IGKC|ITGAM|ITGB2|RAC1|MARCO|AURKB|RHOBTB2|IGHV5-10-1|IGHV4-61|IGHV3-73|IGHV3-72|IGHV3-66|IGHV3-64|IGHV3-48|IGHV3-23|IGHV3-21|IGHV3-20|IGHV3-7|IGHV2-70|IGHV1-69|IGHV1-58|IGHV1-3|APPL2|IGHV7-4-1|SNX33|IGHV2-70D|IGHV1-69D|IGHV3-64D	-8.61826	-10.9689	19_GO:0071840 cellular component organization or biogenesis	0.308641	8.62469	0	30	0	0	-16.7776	4.07838
0	1	1	1	0	1	0	-2.05145	-2.19014	-5.55913	0	-2.00116	GO:0009260	M011101	4	0	294	68	2730	27994	2.49084	GO Biological Processes	19	ribonucleotide biosynthetic process	2.37172	114|159|226|351|353|471|498|506|509|513|514|515|517|522|863|1329|1537|1738|2180|2181|2584|2639|2954|2983|3091|3101|3251|3643|3939|4508|4832|4967|5166|5208|5211|5223|5230|5315|5562|5571|5663|5903|6319|6396|6774|7167|7378|7415|8480|8604|8833|9060|9061|9524|9551|10606|51000|54541|55902|56848|79023|79071|79717|80347|81929|84277|197322|348995	ADCY8|ADSS2|ALDOA|APP|APRT|ATIC|ATP5F1A|ATP5F1B|ATP5F1C|ATP5F1D|ATP5F1E|ATP5PB|ATP5MC2|ATP5PF|CBFA2T3|COX5B|CYC1|DLD|ACSL1|ACSL3|GALK1|GCDH|GSTZ1|GUCY1B1|HIF1A|HK3|HPRT1|INSR|LDHA|ATP6|NME3|OGDH|PDK4|PFKFB2|PFKL|PGAM1|PGK1|PKM|PRKAA1|PRKAG1|PSEN1|RANBP2|SCD|SEC13|STAT3|TPI1|UPP1|VCP|RAE1|SLC25A12|GMPS|PAPSS2|PAPSS1|TECR|ATP5MF|PAICS|SLC35B3|DDIT4|ACSS2|SPHK2|NUP37|ELOVL6|PPCS|COASY|SEH1L|DNAJC30|…	-9.03131	-10.9659	19_GO:0008152 metabolic process	0.298273	7.7724	0	18	0	0	-20.2655	2.70711
0	0	0	1	0	0	0	0	0	-5.09396	0	0	ko05166	M000100	1	0	256	62	2730	27994	2.27106	KEGG Pathway	24	HTLV-I infection	2.48344	114|292|293|468|581|701|706|917|991|1029|1147|1385|1856|1857|1869|1958|1959|2002|2114|2224|3108|3111|3112|3113|3117|3119|3126|3560|3561|3600|3601|3689|4049|4055|4088|4603|4609|4790|5155|5426|5532|5566|5925|6237|6416|6722|7132|7157|7416|7417|7471|7855|9232|10000|10297|10524|11200|22808|29882|56655|94241|246184	ADCY8|SLC25A5|SLC25A6|ATF4|BAX|BUB1B|TSPO|CD3G|CDC20|CDKN2A|CHUK|CREB1|DVL2|DVL3|E2F1|EGR1|EGR2|ELK1|ETS2|FDPS|HLA-DMA|HLA-DOA|HLA-DOB|HLA-DPA1|HLA-DQA1|HLA-DQB1|HLA-DRB4|IL2RB|IL2RG|IL15|IL15RA|ITGB2|LTA|LTBR|SMAD3|MYBL1|MYC|NFKB1|PDGFB|POLE|PPP3CB|PRKACA|RB1|RRAS|MAP2K4|SRF|TNFRSF1A|TP53|VDAC1|VDAC2|WNT1|FZD5|PTTG1|AKT3|APC2|KAT5|CHEK2|MRAS|ANAPC2|POLE4|TP53INP1|CDC26	-9.02374	-10.9567		0.285131	7.83805	0	68	1	1	-10.9567	2.48344
0	0	0	1	1	1	0	0	0	-3.29053	-2.05334	-2.7932	GO:0032496	M000111	3	0	334	74	2730	27994	2.71062	GO Biological Processes	19	response to lipopolysaccharide	2.27189	133|210|383|654|706|824|834|842|929|1147|1234|1267|1432|2149|2686|2919|2920|3055|3148|3297|3553|3586|3587|3595|3627|3661|3717|3934|4049|4064|4208|4257|4615|4790|4846|5054|5196|5336|5473|5595|5732|5734|5739|5743|6197|6280|6347|6348|6374|6403|6590|6678|7097|7099|7128|7867|9516|10062|10221|10417|10935|11009|11213|22914|25819|29126|51510|54623|59307|114548|129607|259230|388325|100528032	ADM|ALAD|ARG1|BMP6|TSPO|CAPN2|CASP1|CASP9|CD14|CHUK|CCR5|CNP|MAPK14|F2R|GGT7|CXCL1|CXCL2|HCK|HMGB2|HSF1|IL1B|IL10|IL10RA|IL12RB2|CXCL10|IRF3|JAK2|LCN2|LTA|CD180|MEF2C|MGST1|MYD88|NFKB1|NOS3|SERPINE1|PF4|PLCG2|PPBP|MAPK3|PTGER2|PTGER4|PTGIR|PTGS2|RPS6KA3|S100A9|CCL2|CCL3|CXCL5|SELP|SLPI|SPARC|TLR2|TLR4|TNFAIP3|MAPKAPK3|LITAF|NR1H3|TRIB1|SPON2|PRDX3|IL24|IRAK3|KLRK1|NOCT|CD274|CHMP5|PAF1|SIGIRR|NLR…	-8.97776	-10.909	19_GO:0051704 multi-organism process	0.310804	7.68692	0	65	0	0	-11.2039	2.37598
0	0	0	1	0	0	0	0	0	-5.14417	0	0	hsa05166	M000100	1	0	295	68	2730	27994	2.49084	KEGG Pathway	24	Human T-cell leukemia virus 1 infection	2.36368	114|292|293|468|581|701|706|890|917|991|1029|1147|1385|1856|1857|1869|1958|1959|2002|2114|2224|3108|3111|3112|3113|3117|3119|3120|3126|3560|3561|3600|3601|3689|4049|4055|4088|4603|4609|4790|5155|5426|5532|5566|5595|5605|5925|6237|6416|6722|7132|7157|7416|7417|7471|7855|9232|9700|10000|10297|10524|11200|22808|29882|56655|94241|148327|246184	ADCY8|SLC25A5|SLC25A6|ATF4|BAX|BUB1B|TSPO|CCNA2|CD3G|CDC20|CDKN2A|CHUK|CREB1|DVL2|DVL3|E2F1|EGR1|EGR2|ELK1|ETS2|FDPS|HLA-DMA|HLA-DOA|HLA-DOB|HLA-DPA1|HLA-DQA1|HLA-DQB1|HLA-DQB2|HLA-DRB4|IL2RB|IL2RG|IL15|IL15RA|ITGB2|LTA|LTBR|SMAD3|MYBL1|MYC|NFKB1|PDGFB|POLE|PPP3CB|PRKACA|MAPK3|MAP2K2|RB1|RRAS|MAP2K4|SRF|TNFRSF1A|TP53|VDAC1|VDAC2|WNT1|FZD5|PTTG1|ESPL1|AKT3|APC2|KAT5|CHEK2|MRAS|ANAPC2|POLE4|TP53INP…	-8.96541	-10.895		0.298273	7.74011	0	68	0	0	-10.9567	2.48344
0	0	0	1	0	0	0	0	0	-10.8883	0	0	GO:0010324	M000100	1	0	143	35	1872	27994	1.86966	GO Biological Processes	19	membrane invagination	3.66008	2207|2209|3494|3495|3500|3507|3514|3684|3689|5879|8685|9212|23221|27243|28386|28391|28409|28410|28412|28414|28424|28442|28444|28445|28452|28454|28461|28464|28473|55198|57289|257364|102723168|102723169|102723170	FCER1G|FCGR1A|IGHA2|IGHD|IGHG1|IGHM|IGKC|ITGAM|ITGB2|RAC1|MARCO|AURKB|RHOBTB2|CHMP2A|IGHV5-10-1|IGHV4-61|IGHV3-73|IGHV3-72|IGHV3-66|IGHV3-64|IGHV3-48|IGHV3-23|IGHV3-21|IGHV3-20|IGHV3-7|IGHV2-70|IGHV1-69|IGHV1-58|IGHV1-3|APPL2|IGHV7-4-1|SNX33|IGHV2-70D|IGHV1-69D|IGHV3-64D	-8.54204	-10.8883	19_GO:0071840 cellular component organization or biogenesis	0.313062	8.53724	0	30	0	0	-16.7776	4.07838
0	1	1	1	1	0	0	-2.57574	-3.7296	-4.4774	-3.10261	0	GO:0051098	M011110	4	0	368	79	2730	27994	2.89377	GO Biological Processes	19	regulation of binding	2.20131	154|302|351|409|581|1020|1025|1054|1203|1522|1869|1965|2043|2068|2801|2962|3001|3005|3077|3148|3162|3297|3300|3398|3416|3586|3717|4088|4140|4318|4686|5155|5499|5515|5566|5595|5663|5899|5925|5986|6135|6281|6497|6590|6612|6672|6790|6881|7009|7049|7295|8189|8536|8721|8751|9212|9241|9270|9775|10211|10498|10542|11315|22927|23557|51176|57326|57343|57761|64855|65992|79139|81620|84893|84959|113130|129531…	ADRB2|ANXA2|APP|ARRB2|BAX|CDK5|CDK9|CEBPG|CLN5|CTSZ|E2F1|EIF2S1|EPHA4|ERCC2|GOLGA2|GTF2F1|GZMA|H1-0|HFE|HMGB2|HMOX1|HSF1|DNAJB2|ID2|IDE|IL10|JAK2|SMAD3|MARK3|MMP9|NCBP1|PDGFB|PPP1CA|PPP2CA|PRKACA|MAPK3|PSEN1|RALB|RB1|RFNG|RPL11|S100A10|SKI|SLPI|SUMO3|SP100|AURKA|TAF10|TMBIM6|TGFBR3|TXN|SYMPK|CAMK1|EDF1|ADAM15|AURKB|NOG|ITGB1BP1|EIF4A3|FLOT1|CARM1|LAMTOR5|PARK7|HABP4|SNAPIN|LEF1|PBXIP1|ZNF304|TRIB…	-8.94129	-10.8692	19_GO:0065007 biological regulation	0.32083	7.62563	0	69	1	1	-10.8692	2.68335
0	0	0	1	0	0	0	0	0	-10.0722	0	0	ko04142	M000100	1	0	123	39	2730	27994	1.42857	KEGG Pathway	24	Lysosome	3.25134	53|411|427|533|537|950|967|1201|1203|1211|1213|1508|1509|1510|1512|1522|2548|2581|2588|2629|2799|3074|3423|3916|3988|4074|5641|6272|6448|7805|8907|8943|9114|9516|23163|26985|51172|79158|285362	ACP2|ARSB|ASAH1|ATP6V0B|ATP6AP1|SCARB2|CD63|CLN3|CLN5|CLTA|CLTC|CTSB|CTSD|CTSE|CTSH|CTSZ|GAA|GALC|GALNS|GBA|GNS|HEXB|IDS|LAMP1|LIPA|M6PR|LGMN|SORT1|SGSH|LAPTM5|AP1M1|AP3D1|ATP6V0D1|LITAF|GGA3|AP3M1|NAGPA|GNPTAB|SUMF1	-8.94045	-10.8668		0.227115	8.22567	0	70	1	1	-10.8668	3.25134
0	1	1	1	0	0	0	-3.08004	-3.00557	-4.49955	0	0	GO:0032386	M011100	3	0	444	90	2730	27994	3.2967	GO Biological Processes	19	regulation of intracellular transport	2.07856	135|136|302|392|580|975|983|1020|1432|2010|2040|2207|2242|2316|2664|3162|3429|3553|3566|3684|3689|3717|3728|3916|4088|4478|4600|5170|5174|5562|5566|5595|5605|5663|5743|5770|5908|5936|6672|6843|6844|7157|7295|7855|8536|8723|8775|8851|9141|9230|9270|9495|9498|10059|10615|11142|11236|11315|22902|23400|23557|23621|25893|25930|28964|29934|51009|51366|51465|51512|54741|54888|55072|55677|55741|55823|568…	ADORA2A|ADORA2B|ANXA2|ARHGAP1|BARD1|CD81|CDK1|CDK5|MAPK14|EMD|STOM|FCER1G|FES|FLNA|GDI1|HMOX1|IFI27|IL1B|IL4R|ITGAM|ITGB2|JAK2|JUP|LAMP1|SMAD3|MSN|MX2|PDPK1|PDZK1|PRKAA1|PRKACA|MAPK3|MAP2K2|PSEN1|PTGS2|PTPN1|RAP1B|RBM4|SP100|VAMP1|VAMP2|TP53|TXN|FZD5|CAMK1|SNX4|NAPA|CDK5R1|PDCD5|RAB11B|ITGB1BP1|AKAP5|SLC4A8|DNM1L|SPAG5|PKIG|RNF139|PARK7|RUFY3|ATP13A2|SNAPIN|BACE1|TRIM58|PTPN23|GIT1|SNX12|DERL2|UB…	-8.9117	-10.8364	19_GO:0051179 localization	0.341727	7.53058	0	51	0	0	-12.8059	2.19272
0	0	0	1	0	0	0	0	0	-8.35304	0	0	GO:0010257	M000100	1	0	65	27	2730	27994	0.989011	GO Biological Processes	19	NADH dehydrogenase complex assembly	4.25944	4540|4695|4696|4698|4700|4706|4707|4710|4714|4715|4716|4717|4718|4720|4722|4723|4724|4726|4731|5018|51103|51295|51300|55471|55744|55863|84233	ND5|NDUFA2|NDUFA3|NDUFA5|NDUFA6|NDUFAB1|NDUFB1|NDUFB4|NDUFB8|NDUFB9|NDUFB10|NDUFC1|NDUFC2|NDUFS2|NDUFS3|NDUFV1|NDUFS4|NDUFS6|NDUFV3|OXA1L|NDUFAF1|ECSIT|TIMMDC1|NDUFAF7|COA1|TMEM126B|TMEM126A	-8.87385	-10.7952	19_GO:0071840 cellular component organization or biogenesis	0.189392	8.64823	0	12	0	0	-23.6882	4.47457
0	0	0	1	0	0	0	0	0	-8.35304	0	0	GO:0032981	M000100	1	0	65	27	2730	27994	0.989011	GO Biological Processes	19	mitochondrial respiratory chain complex I assembly	4.25944	4540|4695|4696|4698|4700|4706|4707|4710|4714|4715|4716|4717|4718|4720|4722|4723|4724|4726|4731|5018|51103|51295|51300|55471|55744|55863|84233	ND5|NDUFA2|NDUFA3|NDUFA5|NDUFA6|NDUFAB1|NDUFB1|NDUFB4|NDUFB8|NDUFB9|NDUFB10|NDUFC1|NDUFC2|NDUFS2|NDUFS3|NDUFV1|NDUFS4|NDUFS6|NDUFV3|OXA1L|NDUFAF1|ECSIT|TIMMDC1|NDUFAF7|COA1|TMEM126B|TMEM126A	-8.87385	-10.7952	19_GO:0071840 cellular component organization or biogenesis	0.189392	8.64823	0	12	0	0	-23.6882	4.47457
0	0	1	1	0	1	0	0	-2.87608	-4.8445	0	-4.06553	R-HSA-166016	M001101	3	0	129	40	2730	27994	1.4652	Reactome Gene Sets	6	Toll Like Receptor 4 (TLR4) Cascade	3.1796	330|351|695|929|1147|1385|1432|1848|1849|2002|3661|3665|3684|3689|4064|4208|4615|4790|5336|5515|5528|5595|6197|6285|6416|7096|7097|7099|7867|8454|9252|10333|10454|11213|23291|28511|29110|51295|57161|59307	BIRC3|APP|BTK|CD14|CHUK|CREB1|MAPK14|DUSP6|DUSP7|ELK1|IRF3|IRF7|ITGAM|ITGB2|CD180|MEF2C|MYD88|NFKB1|PLCG2|PPP2CA|PPP2R5D|MAPK3|RPS6KA3|S100B|MAP2K4|TLR1|TLR2|TLR4|MAPKAPK3|CUL1|RPS6KA5|TLR6|TAB1|IRAK3|FBXW11|NKIRAS2|TBK1|ECSIT|PELI2|SIGIRR	-8.86557	-10.7853		0.229965	8.15638	0	34	0	0	-15.7025	4.66101
0	1	1	1	0	0	0	-2.19805	-2.45423	-5.88156	0	0	GO:0009124	M011100	3	0	209	54	2730	27994	1.97802	GO Biological Processes	19	nucleoside monophosphate biosynthetic process	2.64941	159|226|351|353|471|498|506|509|513|514|515|517|522|863|1329|1537|1716|1854|2584|3091|3101|3251|3643|3939|4508|4967|5208|5211|5223|5230|5315|5562|5571|5634|5663|5903|6396|6774|7083|7167|7298|7378|7415|8480|8604|8833|9551|10606|54541|56848|79023|81929|84277|348995	ADSS2|ALDOA|APP|APRT|ATIC|ATP5F1A|ATP5F1B|ATP5F1C|ATP5F1D|ATP5F1E|ATP5PB|ATP5MC2|ATP5PF|CBFA2T3|COX5B|CYC1|DGUOK|DUT|GALK1|HIF1A|HK3|HPRT1|INSR|LDHA|ATP6|OGDH|PFKFB2|PFKL|PGAM1|PGK1|PKM|PRKAA1|PRKAG1|PRPS2|PSEN1|RANBP2|SEC13|STAT3|TK1|TPI1|TYMS|UPP1|VCP|RAE1|SLC25A12|GMPS|ATP5MF|PAICS|DDIT4|SPHK2|NUP37|SEH1L|DNAJC30|NUP43	-8.86404	-10.7806	19_GO:0008152 metabolic process	0.266499	7.86779	0	18	0	0	-20.2655	2.70711
0	1	0	1	0	0	0	-2.04793	0	-7.2429	0	0	GO:0002495	M010100	2	0	103	35	2730	27994	1.28205	GO Biological Processes	19	antigen processing and presentation of peptide antigen via MHC class II	3.48444	829|830|832|972|1173|1175|1211|1213|1509|1510|2207|3108|3111|3112|3113|3117|3119|3120|3126|3796|5641|6396|7879|8655|8907|9871|10437|10540|11127|22872|29127|51164|55016|55860|83547	CAPZA1|CAPZA2|CAPZB|CD74|AP2M1|AP2S1|CLTA|CLTC|CTSD|CTSE|FCER1G|HLA-DMA|HLA-DOA|HLA-DOB|HLA-DPA1|HLA-DQA1|HLA-DQB1|HLA-DQB2|HLA-DRB4|KIF2A|LGMN|SEC13|RAB7A|DYNLL1|AP1M1|SEC24D|IFI30|DCTN2|KIF3A|SEC31A|RACGAP1|DCTN4|MARCHF1|ACTR10|RILP	-8.86404	-10.7805	19_GO:0002376 immune system process	0.215313	8.30367	0	32	0	0	-16.3882	3.52165
0	0	1	1	0	0	0	0	-2.23707	-4.08384	0	0	R-HSA-422475	M001100	2	0	552	105	2730	27994	3.84615	Reactome Gene Sets	6	Axon guidance	1.95053	71|214|1020|1072|1173|1175|1211|1213|1385|1432|1796|2043|2047|2242|2885|3320|3672|3690|4313|4318|4478|4629|4637|4684|4686|5062|5216|5364|5532|5566|5588|5595|5605|5663|5664|5682|5685|5688|5689|5690|5692|5699|5700|5702|5705|5706|5707|5708|5714|5716|5720|5879|5909|5921|6124|6135|6138|6155|6160|6164|6166|6167|6169|6175|6197|6202|6230|6237|6300|6386|6453|6464|6478|6921|7408|7846|7903|8851|8861|8976|90…	ACTG1|ALCAM|CDK5|CFL1|AP2M1|AP2S1|CLTA|CLTC|CREB1|MAPK14|DOK1|EPHA4|EPHB1|FES|GRB2|HSP90AA1|ITGA1|ITGB3|MMP2|MMP9|MSN|MYH11|MYL6|NCAM1|NCBP1|PAK2|PFN1|PLXNB1|PPP3CB|PRKACA|PRKCQ|MAPK3|MAP2K2|PSEN1|PSEN2|PSMA1|PSMA4|PSMA7|PSMB1|PSMB2|PSMB4|PSMB10|PSMC1|PSMC3|PSMC5|PSMC6|PSMD1|PSMD2|PSMD8|PSMD10|PSME1|RAC1|RAP1GAP|RASA1|RPL4|RPL11|RPL15|RPL27|RPL31|RPL34|RPL36AL|RPL37|RPL38|RPLP0|RPS6KA3|RPS8|RPS25…	-8.85102	-10.7659		0.368057	7.41451	0	23	0	0	-18.3383	5.98162
0	0	0	1	0	0	0	0	0	-7.65365	0	0	GO:0016579	M000100	1	0	284	66	2730	27994	2.41758	GO Biological Processes	19	protein deubiquitination	2.38302	154|330|409|580|890|983|991|3091|4088|4287|4609|4798|5682|5685|5688|5689|5690|5692|5699|5700|5702|5705|5706|5707|5708|5714|5716|5720|5886|6472|6478|6881|7128|7157|7347|7375|7415|7874|8078|8239|8975|9100|9577|9804|9960|10445|10454|10600|10713|11047|11315|23326|23586|29844|51720|54491|56943|83444|84132|84749|85015|90268|114548|114785|125476|221656	ADRB2|BIRC3|ARRB2|BARD1|CCNA2|CDK1|CDC20|HIF1A|SMAD3|ATXN3|MYC|NFRKB|PSMA1|PSMA4|PSMA7|PSMB1|PSMB2|PSMB4|PSMB10|PSMC1|PSMC3|PSMC5|PSMC6|PSMD1|PSMD2|PSMD8|PSMD10|PSME1|RAD23A|SHMT2|SIAH2|TAF10|TNFAIP3|TP53|UCHL3|USP4|VCP|USP7|USP5|USP9X|USP13|USP10|BABAM2|TOMM20|USP3|MCRS1|TAB1|USP16|USP39|ADRM1|PARK7|USP22|DDX58|TFPT|UIMC1|OTULINL|ENY2|INO80B|USP42|USP30|USP45|OTULIN|NLRP3|MBD6|INO80C|KDM1B	-8.84802	-10.7613	19_GO:0008152 metabolic process	0.293965	7.7006	0	23	0	0	-18.3383	5.98162
0	0	0	1	0	1	0	0	0	-3.43113	0	-3.37589	GO:0051046	M000101	2	0	753	132	2730	27994	4.83516	GO Biological Processes	19	regulation of secretion	1.79755	114|135|136|283|292|293|322|522|537|572|634|654|727|773|929|959|972|1020|1374|1385|1535|2149|2181|2207|2242|2281|2850|2852|2867|3033|3077|3091|3162|3418|3553|3566|3586|3661|3684|3689|3709|3710|3717|3784|3916|3993|4208|4828|4905|4987|5025|5066|5170|5208|5211|5414|5478|5481|5532|5734|5872|5873|5879|5898|5899|5908|6382|6386|6446|6453|6659|6774|6843|6844|7009|7096|7097|7099|7132|7251|7855|7879|8111|8…	ADCY8|ADORA2A|ADORA2B|ANG|SLC25A5|SLC25A6|APBB1|ATP5PF|ATP6AP1|BAD|CEACAM1|BMP6|C5|CACNA1A|CD14|CD40LG|CD74|CDK5|CPT1A|CREB1|CYBA|F2R|ACSL3|FCER1G|FES|FKBP1B|GPR27|GPER1|FFAR2|HADH|HFE|HIF1A|HMOX1|IDH2|IL1B|IL4R|IL10|IRF3|ITGAM|ITGB2|ITPR2|ITPR3|JAK2|KCNQ1|LAMP1|LLGL2|MEF2C|NMB|NSF|OPRL1|P2RX4|PAM|PDPK1|PFKFB2|PFKL|SEPTIN4|PPIA|PPID|PPP3CB|PTGER4|RAB13|RAB27A|RAC1|RALA|RALB|RAP1B|SDC1|SDCBP|SGK1|…	-8.82961	-10.7413	19_GO:0051179 localization	0.410547	7.29289	0	45	0	0	-13.6812	3.92073
0	1	0	1	1	1	0	-2.6429	0	-3.22074	-4.57314	-3.86429	GO:1902105	M010111	4	0	292	67	2730	27994	2.45421	GO Biological Processes	19	regulation of leukocyte differentiation	2.35285	537|572|604|634|639|695|714|864|914|972|1230|1385|1960|2101|2124|2242|2323|3111|3142|3398|3553|3566|3594|3600|3665|3707|3956|3958|4192|4609|4860|5196|5925|6348|6659|6666|6932|7030|7071|7099|7535|7704|8111|8876|8943|9092|9580|9770|9935|10125|10193|10221|10272|10385|22890|23240|25793|27166|30009|51176|54440|54542|84959|114548|146850|284266|729230	ATP6AP1|BAD|BCL6|CEACAM1|PRDM1|BTK|C1QC|RUNX3|CD2|CD74|CCR1|CREB1|EGR3|ESRRA|EVI2B|FES|FLT3LG|HLA-DOA|HLX|ID2|IL1B|IL4R|IL12RB1|IL15|IRF7|ITPKB|LGALS1|LGALS3|MDK|MYC|PNP|PF4|RB1|CCL3|SOX4|SOX12|TCF7|TFE3|KLF10|TLR4|ZAP70|ZBTB16|GPR68|VNN1|AP3D1|SART1|SOX13|RASSF2|MAFB|RASGRP1|RNF41|TRIB1|FSTL3|BTN2A2|ZBTB1|TMEM131L|FBXO7|PRELID1|TBX21|LEF1|SASH3|RC3H2|UBASH3B|NLRP3|PIK3R6|SIGLEC15|CCR2	-8.74108	-10.6512	19_GO:0002376 immune system process	0.296128	7.63907	0	3	0	0	-33.3218	3.00939
0	1	0	1	0	0	0	-2.03352	0	-7.15718	0	0	GO:0002504	M010100	2	0	104	35	2730	27994	1.28205	GO Biological Processes	19	antigen processing and presentation of peptide or polysaccharide antigen via MHC class II	3.45094	829|830|832|972|1173|1175|1211|1213|1509|1510|2207|3108|3111|3112|3113|3117|3119|3120|3126|3796|5641|6396|7879|8655|8907|9871|10437|10540|11127|22872|29127|51164|55016|55860|83547	CAPZA1|CAPZA2|CAPZB|CD74|AP2M1|AP2S1|CLTA|CLTC|CTSD|CTSE|FCER1G|HLA-DMA|HLA-DOA|HLA-DOB|HLA-DPA1|HLA-DQA1|HLA-DQB1|HLA-DQB2|HLA-DRB4|KIF2A|LGMN|SEC13|RAB7A|DYNLL1|AP1M1|SEC24D|IFI30|DCTN2|KIF3A|SEC31A|RACGAP1|DCTN4|MARCHF1|ACTR10|RILP	-8.7364	-10.6449	19_GO:0002376 immune system process	0.215313	8.23151	0	32	0	0	-16.3882	3.52165
0	1	0	1	0	0	0	-2.10729	0	-6.31327	0	0	GO:0019886	M010100	2	0	99	34	2730	27994	1.24542	GO Biological Processes	19	antigen processing and presentation of exogenous peptide antigen via MHC class II	3.52165	829|830|832|972|1173|1175|1211|1213|1509|1510|2207|3108|3111|3112|3113|3117|3119|3120|3126|3796|5641|6396|7879|8655|8907|9871|10437|10540|11127|22872|29127|51164|55860|83547	CAPZA1|CAPZA2|CAPZB|CD74|AP2M1|AP2S1|CLTA|CLTC|CTSD|CTSE|FCER1G|HLA-DMA|HLA-DOA|HLA-DOB|HLA-DPA1|HLA-DQA1|HLA-DQB1|HLA-DQB2|HLA-DRB4|KIF2A|LGMN|SEC13|RAB7A|DYNLL1|AP1M1|SEC24D|IFI30|DCTN2|KIF3A|SEC31A|RACGAP1|DCTN4|ACTR10|RILP	-8.7318	-10.6387	19_GO:0002376 immune system process	0.212254	8.26217	0	32	0	0	-16.3882	3.52165
0	0	1	1	0	0	0	0	-2.80392	-5.90724	0	0	R-HSA-5357801	M001100	2	0	181	49	2730	27994	1.79487	Reactome Gene Sets	6	Programmed Cell Death	2.776	330|355|572|581|708|840|842|929|1029|1869|2934|3002|3005|3008|3148|4000|4001|4976|5062|5414|5588|5595|5682|5685|5688|5689|5690|5692|5699|5700|5702|5705|5706|5707|5708|5714|5716|5720|6774|7029|7099|7157|8428|8655|8743|10000|10059|51074|197259	BIRC3|FAS|BAD|BAX|C1QBP|CASP7|CASP9|CD14|CDKN2A|E2F1|GSN|GZMB|H1-0|H1-4|HMGB2|LMNA|LMNB1|OPA1|PAK2|SEPTIN4|PRKCQ|MAPK3|PSMA1|PSMA4|PSMA7|PSMB1|PSMB2|PSMB4|PSMB10|PSMC1|PSMC3|PSMC5|PSMC6|PSMD1|PSMD2|PSMD8|PSMD10|PSME1|STAT3|TFDP2|TLR4|TP53|STK24|DYNLL1|TNFSF10|AKT3|DNM1L|APIP|MLKL	-8.72508	-10.6304		0.254099	7.87978	0	23	0	0	-18.3383	5.98162
0	0	1	1	0	0	0	0	-3.2823	-5.37061	0	0	R-HSA-9006931	M001100	2	0	299	68	2730	27994	2.49084	Reactome Gene Sets	6	Signaling by Nuclear Receptors	2.33206	801|1025|1027|1071|1374|1385|1509|1738|1903|2002|2171|2289|2309|2354|2783|2787|2791|2962|3014|3315|3320|3727|4313|4318|4609|4846|5166|5170|5434|5438|5481|5595|5959|6319|6464|6722|7391|8204|8243|8294|8312|8334|8337|8339|8345|8347|8349|8357|8362|8363|8364|8367|8644|8648|8877|8970|10000|10062|10498|10524|10901|51109|55766|57665|79718|85236|121504|221656	CALM1|CDK9|CDKN1B|CETP|CPT1A|CREB1|CTSD|DLD|S1PR3|ELK1|FABP5|FKBP5|FOXO3|FOSB|GNB2|GNG5|GNG11|GTF2F1|H2AX|HSPB1|HSP90AA1|JUND|MMP2|MMP9|MYC|NOS3|PDK4|PDPK1|POLR2E|POLR2I|PPID|MAPK3|RDH5|SCD|SHC1|SRF|USF1|NRIP1|SMC1A|H4C9|AXIN1|H2AC6|H2AC18|H2BC8|H2BC9|H2BC4|H2BC21|H3C10|H4C12|H4C11|H4C3|H4C5|AKR1C3|NCOA1|SPHK1|H2BC11|AKT3|NR1H3|CARM1|KAT5|DHRS4|RDH11|H2AJ|RDH14|TBL1XR1|H2BC12|H4-16|KDM1B	-8.7119	-10.6157		0.298273	7.61227	0	58	0	0	-12.0914	4.48622
0	0	1	1	0	0	0	0	-2.39139	-6.02603	0	0	R-HSA-195721	M001100	2	0	332	73	2730	27994	2.67399	Reactome Gene Sets	6	Signaling by WNT	2.25469	409|801|864|1173|1175|1211|1213|1856|1857|2783|2787|2791|3014|3709|3710|4609|5158|5216|5331|5515|5527|5528|5529|5532|5682|5685|5688|5689|5690|5692|5699|5700|5702|5705|5706|5707|5708|5714|5716|5720|5879|6659|6932|7089|7471|7855|8294|8312|8334|8337|8339|8345|8347|8349|8357|8362|8363|8364|8367|8395|8454|8970|9559|9580|10524|51176|54894|55737|55766|64840|80351|85236|121504	ARRB2|CALM1|RUNX3|AP2M1|AP2S1|CLTA|CLTC|DVL2|DVL3|GNB2|GNG5|GNG11|H2AX|ITPR2|ITPR3|MYC|PDE6B|PFN1|PLCB3|PPP2CA|PPP2R5C|PPP2R5D|PPP2R5E|PPP3CB|PSMA1|PSMA4|PSMA7|PSMB1|PSMB2|PSMB4|PSMB10|PSMC1|PSMC3|PSMC5|PSMC6|PSMD1|PSMD2|PSMD8|PSMD10|PSME1|RAC1|SOX4|TCF7|TLE2|WNT1|FZD5|H4C9|AXIN1|H2AC6|H2AC18|H2BC8|H2BC9|H2BC4|H2BC21|H3C10|H4C12|H4C11|H4C3|H4C5|PIP5K1B|CUL1|H2BC11|VPS26A|SOX13|KAT5|LEF1|RNF43|VPS…	-8.70662	-10.6073		0.308754	7.55995	0	58	0	0	-12.0914	4.48622
0	0	1	1	0	0	0	0	-2.0222	-6.50001	0	0	GO:0048193	M001100	2	0	380	80	2730	27994	2.9304	GO Biological Processes	19	Golgi vesicle transport	2.15878	662|829|830|832|966|1201|1314|1445|1453|1522|2153|2181|2801|2802|3796|3916|4905|5862|5872|6272|6396|6399|6642|6836|6844|7109|7415|8655|8677|8729|8775|8943|9382|9522|9871|10066|10133|10342|10466|10483|10540|10791|10945|10959|11070|11127|11236|22872|23163|23423|23499|25839|28952|29097|29127|29934|51112|51164|54732|55204|55763|55860|57222|57410|65258|79090|80055|80262|81562|81876|83871|84342|90411|1…	BNIP1|CAPZA1|CAPZA2|CAPZB|CD59|CLN3|COPA|CSK|CSNK1D|CTSZ|F5|ACSL3|GOLGA2|GOLGA3|KIF2A|LAMP1|NSF|RAB2A|RAB13|SORT1|SEC13|TRAPPC2|SNX1|SURF4|VAMP2|TRAPPC10|VCP|DYNLL1|STX10|GBF1|NAPA|AP3D1|COG1|SCAMP1|SEC24D|SCAMP2|OPTN|TFG|COG5|SEC23B|DCTN2|VAMP5|KDELR1|TMED2|TMEM115|KIF3A|RNF139|SEC31A|GGA3|TMED3|MACF1|COG4|CCDC22|CNIH4|RACGAP1|SNX12|TRAPPC12|DCTN4|TMED9|GOLPH3L|EXOC1|ACTR10|ERGIC1|SCYL1|MPPE1|TR…	-8.65284	-10.5519	19_GO:0051179 localization	0.322793	7.47625	0	28	0	0	-17.2009	3.07626
0	0	1	1	0	0	0	0	-2.16734	-3.4875	0	0	GO:0033044	M001100	2	0	360	77	2730	27994	2.82051	GO Biological Processes	19	regulation of chromosome organization	2.19326	604|701|891|990|991|1025|1063|1789|2237|3005|3008|3159|3181|3183|3184|3192|3553|4000|4288|4609|4683|5252|5588|5595|5925|5927|6418|6421|6497|6598|7157|7290|7874|8260|8536|8971|9212|9232|9252|9474|9700|9869|10460|11065|11143|11315|22948|23133|23170|23411|23558|25842|25906|26053|26097|26147|51112|51366|54623|55209|55677|55729|55904|56848|56984|57343|79829|80312|80351|81620|84861|94104|113130|122953|…	BCL6|BUB1B|CCNB1|CDC6|CDC20|CDK9|CENPF|DNMT3B|FEN1|H1-0|H1-4|HMGA1|HNRNPA2B1|HNRNPC|HNRNPD|HNRNPU|IL1B|LMNA|MKI67|MYC|NBN|PHF1|PRKCQ|MAPK3|RB1|KDM5A|SET|SFPQ|SKI|SMARCB1|TP53|HIRA|USP7|NAA10|CAMK1|H1-10|AURKB|PTTG1|RPS6KA5|ATG5|ESPL1|SETDB1|TACC3|UBE2C|KAT7|PARK7|CCT5|PHF8|TTLL12|SIRT1|WBP2|ASF1A|ANAPC15|AUTS2|CHTOP|PHF19|TRAPPC12|UBR5|PAF1|SETD5|IWS1|ATF7IP|KMT2E|SPHK2|PSMG2|ZNF304|NAA40|TET1|TN…	-8.63316	-10.5307	19_GO:0071840 cellular component organization or biogenesis	0.316862	7.49066	0	71	1	1	-10.5307	5.71364
0	0	0	1	0	0	0	0	0	-6.49122	0	0	GO:0140014	M000100	1	0	281	65	2730	27994	2.38095	GO Biological Processes	19	mitotic nuclear division	2.37197	701|891|990|991|1027|1063|1104|2316|2801|3192|3553|3643|3796|4288|5155|5925|6790|7290|8243|8260|8481|8555|8877|9088|9212|9232|9587|9700|9820|9928|10015|10300|10419|10460|10540|10600|10615|11065|11200|23397|25906|27175|27243|27338|28984|29127|49856|51115|51510|54998|55844|56984|64105|64151|79003|79866|80218|81565|81620|81929|84861|90417|113130|152185|246184	BUB1B|CCNB1|CDC6|CDC20|CDKN1B|CENPF|RCC1|FLNA|GOLGA2|HNRNPU|IL1B|INSR|KIF2A|MKI67|PDGFB|RB1|AURKA|HIRA|SMC1A|NAA10|OFD1|CDC14B|SPHK1|PKMYT1|AURKB|PTTG1|MAD2L1BP|ESPL1|CUL7|KIF14|PDCD6IP|KATNB1|PRMT5|TACC3|DCTN2|USP16|SPAG5|UBE2C|CHEK2|NCAPH|ANAPC15|TUBG2|CHMP2A|UBE2S|RGCC|RACGAP1|WRAP73|RMDN1|CHMP5|AURKAIP1|PPP2R2D|PSMG2|CENPK|NCAPG|MIS12|BORA|NAA50|NDEL1|CDT1|SEH1L|KLHL22|KNSTRN|CDCA5|SPICE1|CDC…	-8.62007	-10.5161	19_GO:0071840 cellular component organization or biogenesis	0.291784	7.59821	0	72	1	1	-10.5161	3.43208
0	0	1	1	1	0	0	0	-2.74178	-5.18067	-3.00222	0	GO:0034976	M001110	3	0	294	67	2730	27994	2.45421	GO Biological Processes	19	response to endoplasmic reticulum stress	2.33684	440|468|581|1191|1861|1965|2923|3068|3300|4000|4217|4287|4976|5611|5706|5770|6347|6449|6464|6734|6745|7009|7157|7415|7706|7844|7917|8398|8975|9114|9131|9820|10062|10162|10211|10613|11160|11236|11315|22872|23071|23411|23645|26003|26270|29954|29978|29979|51009|51465|51726|54788|55741|57761|65992|79139|79876|79982|80267|83590|84919|93611|116138|148327|168620|258010|101928527	ASNS|ATF4|BAX|CLU|TOR1A|EIF2S1|PDIA3|HDGF|DNAJB2|LMNA|MAP3K5|ATXN3|OPA1|DNAJC3|PSMC6|PTPN1|CCL2|SGTA|SHC1|SRPRA|SSR1|TMBIM6|TP53|VCP|TRIM25|RNF103|BAG6|PLA2G6|USP13|ATP6V0D1|AIFM1|CUL7|NR1H3|LPCAT3|FLOT1|ERLIN1|ERLIN2|RNF139|PARK7|SEC31A|ERP44|SIRT1|PPP1R15A|GORASP2|FBXO6|POMT2|UBQLN2|UBQLN1|DERL2|UBE2J1|DNAJB11|DNAJB12|EDEM2|TRIB3|DDRGK1|DERL1|UBA5|DNAJB14|EDEM3|TMUB1|PPP1R15B|FBXO44|KLHDC3|CREB…	-8.61735	-10.5118	19_GO:0050896 response to stimulus	0.296128	7.57477	0	73	1	1	-10.5118	2.79109
0	1	1	1	1	1	0	-5.45433	-2.47959	-2.09395	-2.76778	-3.00279	GO:0071407	M011111	5	0	514	99	2730	27994	3.62637	GO Biological Processes	19	cellular response to organic cyclic compound	1.97503	114|351|366|383|409|468|687|840|842|890|891|1027|1191|1535|1545|1789|1958|2002|2101|2242|2309|2852|3184|3192|3297|3399|3553|3586|3600|3661|3709|3717|3728|3784|3956|4208|4478|4790|5025|5032|5062|5106|5155|5176|5187|5244|5294|5566|5595|5727|5743|5888|5899|5908|6095|6097|6294|6347|6348|6472|6774|7181|7804|8031|8204|8289|8312|8480|8644|8725|8886|9131|9400|9667|10059|10084|10097|10142|10211|10498|1052…	ADCY8|APP|AQP9|ARG1|ARRB2|ATF4|KLF9|CASP7|CASP9|CCNA2|CCNB1|CDKN1B|CLU|CYBA|CYP1B1|DNMT3B|EGR1|ELK1|ESRRA|FES|FOXO3|GPER1|HNRNPD|HNRNPU|HSF1|ID3|IL1B|IL10|IL15|IRF3|ITPR2|JAK2|JUP|KCNQ1|LGALS1|MEF2C|MSN|NFKB1|P2RX4|P2RY11|PAK2|PCK2|PDGFB|SERPINF1|PER1|ABCB4|PIK3CG|PRKACA|MAPK3|PTCH1|PTGS2|RAD51|RALB|RAP1B|RORA|RORC|SAFB|CCL2|CCL3|SHMT2|STAT3|NR2C1|LRP8|NCOA4|NRIP1|ARID1A|AXIN1|RAE1|AKR1C3|URI1|DD…	-8.61354	-10.5065	19_GO:0050896 response to stimulus	0.357795	7.33411	0	38	0	0	-14.7374	2.20466
0	0	0	1	0	0	0	0	0	-10.4687	0	0	GO:0006911	M000100	1	0	126	32	1872	27994	1.7094	GO Biological Processes	19	phagocytosis, engulfment	3.79786	2207|2209|3494|3495|3500|3507|3514|3684|3689|5879|8685|23221|28386|28391|28409|28410|28412|28414|28424|28442|28444|28445|28452|28454|28461|28464|28473|55198|57289|102723168|102723169|102723170	FCER1G|FCGR1A|IGHA2|IGHD|IGHG1|IGHM|IGKC|ITGAM|ITGB2|RAC1|MARCO|RHOBTB2|IGHV5-10-1|IGHV4-61|IGHV3-73|IGHV3-72|IGHV3-66|IGHV3-64|IGHV3-48|IGHV3-23|IGHV3-21|IGHV3-20|IGHV3-7|IGHV2-70|IGHV1-69|IGHV1-58|IGHV1-3|APPL2|IGHV7-4-1|IGHV2-70D|IGHV1-69D|IGHV3-64D	-8.15591	-10.4687	19_GO:0071840 cellular component organization or biogenesis	0.299588	8.42621	0	30	0	0	-16.7776	4.07838
0	0	0	1	0	0	0	0	0	-7.30476	0	0	GO:0071824	M000100	1	0	282	65	2730	27994	2.38095	GO Biological Processes	19	protein-DNA complex subunit organization	2.36356	1063|1385|1642|2068|3005|3008|3014|3148|3159|4172|4609|4778|5702|5705|5706|5888|5925|5928|6118|6418|6598|6601|6603|6605|6666|7157|7290|7508|8289|8294|8339|8345|8347|8349|8357|8362|8363|8364|8367|8450|8970|8971|9557|11176|11198|23270|25842|50809|51112|54623|55290|55506|55729|64105|64946|79003|79172|79682|79903|81620|85236|92815|121504|201161|266812	CENPF|CREB1|DDB1|ERCC2|H1-0|H1-4|H2AX|HMGB2|HMGA1|MCM3|MYC|NFE2|PSMC3|PSMC5|PSMC6|RAD51|RB1|RBBP4|RPA2|SET|SMARCB1|SMARCC2|SMARCD2|SMARCE1|SOX12|TP53|HIRA|XPC|ARID1A|H4C9|H2BC8|H2BC9|H2BC4|H2BC21|H3C10|H4C12|H4C11|H4C3|H4C5|CUL4B|H2BC11|H1-10|CHD1L|BAZ2A|SUPT16H|TSPYL4|ASF1A|HP1BP3|TRAPPC12|PAF1|BRF2|MACROH2A2|ATF7IP|CENPK|CENPH|MIS12|CENPO|CENPU|NAA60|CDT1|H2BC12|H2AW|H4-16|CENPV|NAP1L5	-8.55373	-10.4451	19_GO:0071840 cellular component organization or biogenesis	0.291784	7.56519	0	58	0	0	-12.0914	4.48622
0	0	0	1	0	0	0	0	0	-7.38094	0	0	GO:0042113	M000100	1	0	328	72	2730	27994	2.63736	GO Biological Processes	19	B cell activation	2.25092	572|581|604|684|695|930|931|959|972|975|1054|1316|1380|3398|3494|3495|3500|3507|3514|3516|3586|3956|4064|4208|4436|4683|5336|5585|7037|7099|7128|7157|7158|7374|7462|7468|7535|8227|10125|10538|22890|28386|28391|28409|28410|28412|28414|28424|28442|28444|28445|28452|28454|28461|28464|28473|28514|30009|30011|51010|51176|51237|54440|56262|56941|57289|112616|118460|200081|102723168|102723169|102723170	BAD|BAX|BCL6|BST2|BTK|CD19|MS4A1|CD40LG|CD74|CD81|CEBPG|KLF6|CR2|ID2|IGHA2|IGHD|IGHG1|IGHM|IGKC|RBPJ|IL10|LGALS1|CD180|MEF2C|MSH2|NBN|PLCG2|PKN1|TFRC|TLR4|TNFAIP3|TP53|TP53BP1|UNG|LAT2|NSD2|ZAP70|AKAP17A|RASGRP1|BATF|ZBTB1|IGHV5-10-1|IGHV4-61|IGHV3-73|IGHV3-72|IGHV3-66|IGHV3-64|IGHV3-48|IGHV3-23|IGHV3-21|IGHV3-20|IGHV3-7|IGHV2-70|IGHV1-69|IGHV1-58|IGHV1-3|DLL1|TBX21|SH3KBP1|EXOSC3|LEF1|MZB1|SASH3…	-8.54641	-10.4363	19_GO:0002376 immune system process	0.30669	7.49117	0	30	0	0	-16.7776	4.07838
0	0	0	1	0	0	0	0	0	-7.76127	0	0	ko05203	M000100	1	0	201	52	2730	27994	1.90476	KEGG Pathway	24	Viral carcinogenesis	2.65283	468|572|581|890|983|991|1027|1029|1232|1234|1385|1642|1959|1960|2885|2934|3190|3516|3661|3665|4055|4790|5315|5566|5595|5700|5879|5925|5966|6672|6722|6774|7157|7185|7874|8294|8339|8345|8347|8349|8362|8363|8364|8367|8970|9114|10379|27044|83933|85236|121504|148327	ATF4|BAD|BAX|CCNA2|CDK1|CDC20|CDKN1B|CDKN2A|CCR3|CCR5|CREB1|DDB1|EGR2|EGR3|GRB2|GSN|HNRNPK|RBPJ|IRF3|IRF7|LTBR|NFKB1|PKM|PRKACA|MAPK3|PSMC1|RAC1|RB1|REL|SP100|SRF|STAT3|TP53|TRAF1|USP7|H4C9|H2BC8|H2BC9|H2BC4|H2BC21|H4C12|H4C11|H4C3|H4C5|H2BC11|ATP6V0D1|IRF9|SND1|HDAC10|H2BC12|H4-16|CREB3L4	-8.54258	-10.431		0.261615	7.73061	0	74	1	1	-10.431	2.65283
0	1	1	1	0	0	0	-5.08425	-4.41184	-2.24658	0	0	R-HSA-76002	M011100	3	0	263	62	2730	27994	2.27106	Reactome Gene Sets	6	Platelet activation, signaling and aggregation	2.41734	2|14|226|308|351|409|801|967|1072|1191|1432|1445|1609|1675|2149|2153|2207|2316|2769|2776|2783|2787|2791|2811|2885|3690|3709|3710|3959|5054|5155|5170|5196|5216|5294|5321|5336|5473|5478|5583|5588|5595|5768|5770|5879|5908|6403|6464|6678|8407|8525|8526|10125|10235|10916|22927|29789|55664|83706|139189|146850|221955	A2M|AAMP|ALDOA|ANXA5|APP|ARRB2|CALM1|CD63|CFL1|CLU|MAPK14|CSK|DGKQ|CFD|F2R|F5|FCER1G|FLNA|GNA15|GNAQ|GNB2|GNG5|GNG11|GP1BA|GRB2|ITGB3|ITPR2|ITPR3|LGALS3BP|SERPINE1|PDGFB|PDPK1|PF4|PFN1|PIK3CG|PLA2G4A|PLCG2|PPBP|PPIA|PRKCH|PRKCQ|MAPK3|QSOX1|PTPN1|RAC1|RAP1B|SELP|SHC1|SPARC|TAGLN2|DGKZ|DGKE|RASGRP1|RASGRP2|MAGED2|HABP4|OLA1|CDC37L1|FERMT3|DGKK|PIK3R6|DAGLB	-8.54154	-10.4284		0.285131	7.59145	0	44	0	0	-13.7534	2.41734
0	0	1	0	0	1	0	0	-2.13654	0	0	-2.2244	GO:0031400	M001001	2	0	641	116	2730	27994	4.24908	GO Biological Processes	19	negative regulation of protein modification process	1.85568	135|409|581|634|706|801|819|825|891|1020|1027|1028|1029|1032|1445|1609|1622|1789|1844|1848|1849|2022|2281|2305|2539|2629|2776|2852|3315|3486|3553|3958|4249|4609|4616|5048|5062|5170|5187|5252|5515|5528|5562|5573|5585|5611|5663|5716|5770|5925|5927|5987|5997|6135|6418|6497|6598|6640|6659|7099|7128|7251|7375|8291|8725|8878|9241|9270|9368|9467|9474|9683|9770|9858|10019|10221|10362|10385|10454|10614|10…	ADORA2A|ARRB2|BAX|CEACAM1|TSPO|CALM1|CAMLG|CAPN3|CCNB1|CDK5|CDKN1B|CDKN1C|CDKN2A|CDKN2D|CSK|DGKQ|DBI|DNMT3B|DUSP2|DUSP6|DUSP7|ENG|FKBP1B|FOXM1|G6PD|GBA|GNAQ|GPER1|HSPB1|IGFBP3|IL1B|LGALS3|MGAT5|MYC|GADD45B|PAFAH1B1|PAK2|PDPK1|PER1|PHF1|PPP2CA|PPP2R5D|PRKAA1|PRKAR1A|PKN1|DNAJC3|PSEN1|PSMD10|PTPN1|RB1|KDM5A|TRIM27|RGS2|RPL11|SET|SKI|SMARCB1|SNTA1|SOX4|TLR4|TNFAIP3|TSG101|USP4|DYSF|URI1|SQSTM1|NOG|I…	-8.50304	-10.3884	19_GO:0048519 negative regulation of biological process	0.386045	7.20429	0	75	1	1	-10.3884	2.04251
1	1	0	0	1	1	-5.33038	-2.14961	0	0	-3.00172	-2.74661	GO:0050870	M110011	4	0	214	54	2730	27994	1.97802	GO Biological Processes	19	positive regulation of T cell activation	2.58751	572|604|864|921|959|961|972|975|1445|1960|2319|2885|3113|3142|3553|3566|3594|3600|3707|3956|4192|4860|5062|5170|5588|5879|6347|6375|6541|6659|6666|7037|7535|7704|8740|8876|8943|9092|9402|9580|10125|10385|10808|11126|11151|22890|22914|29126|51176|54440|114548|146850|729230|100528032	BAD|BCL6|RUNX3|CD5|CD40LG|CD47|CD74|CD81|CSK|EGR3|FLOT2|GRB2|HLA-DPA1|HLX|IL1B|IL4R|IL12RB1|IL15|ITPKB|LGALS1|MDK|PNP|PAK2|PDPK1|PRKCQ|RAC1|CCL2|XCL1|SLC7A1|SOX4|SOX12|TFRC|ZAP70|ZBTB16|TNFSF14|VNN1|AP3D1|SART1|GRAP2|SOX13|RASGRP1|BTN2A2|HSPH1|CD160|CORO1A|ZBTB1|KLRK1|CD274|LEF1|SASH3|NLRP3|PIK3R6|CCR2|KLRC4-KLRK1	-8.47233	-10.3562	19_GO:0022610 biological adhesion	0.266499	7.66324	0	3	0	0	-33.3218	3.00939
0	1	0	1	0	0	0	-2.38912	0	-5.63686	0	0	GO:0042770	M010100	2	0	133	40	2730	27994	1.4652	GO Biological Processes	19	signal transduction in response to DNA damage	3.08397	581|754|842|891|960|972|983|1027|1432|1869|2305|2309|2885|4683|5716|6659|6672|6790|7029|7157|7471|7832|8444|8555|9100|9337|9577|10498|10524|10538|11200|23411|27339|28984|51065|51512|51514|51720|149628|246175	BAX|PTTG1IP|CASP9|CCNB1|CD44|CD74|CDK1|CDKN1B|MAPK14|E2F1|FOXM1|FOXO3|GRB2|NBN|PSMD10|SOX4|SP100|AURKA|TFDP2|TP53|WNT1|BTG2|DYRK3|CDC14B|USP10|CNOT8|BABAM2|CARM1|KAT5|BATF|CHEK2|SIRT1|PRPF19|RGCC|RPS27L|GTSE1|DTL|UIMC1|PYHIN1|CNOT6L	-8.44342	-10.3258	19_GO:0023052 signaling	0.229965	7.91908	0	19	0	0	-19.2499	3.08397
0	1	1	1	1	1	0	-4.52367	-2.72942	-2.80878	-2.46794	-4.40003	GO:0032870	M011111	5	0	680	121	2730	27994	4.43223	GO Biological Processes	19	cellular response to hormone stimulus	1.82465	114|353|383|409|440|526|529|533|537|634|687|842|890|990|1385|1445|1508|1512|1535|1789|2002|2101|2180|2309|2354|2769|2776|2852|2885|3184|3192|3297|3416|3490|3553|3586|3643|3717|3972|4208|4478|4790|4976|5106|5166|5170|5176|5187|5315|5547|5562|5566|5573|5588|5729|5732|5734|5770|5791|5872|5908|6294|6464|6774|6844|7181|7248|7391|7471|8031|8204|8289|8312|8644|8648|8725|8851|8886|8985|9114|9131|9296|955…	ADCY8|APRT|ARG1|ARRB2|ASNS|ATP6V1B2|ATP6V1E1|ATP6V0B|ATP6AP1|CEACAM1|KLF9|CASP9|CCNA2|CDC6|CREB1|CSK|CTSB|CTSH|CYBA|DNMT3B|ELK1|ESRRA|ACSL1|FOXO3|FOSB|GNA15|GNAQ|GPER1|GRB2|HNRNPD|HNRNPU|HSF1|IDE|IGFBP7|IL1B|IL10|INSR|JAK2|LHB|MEF2C|MSN|NFKB1|OPA1|PCK2|PDK4|PDPK1|SERPINF1|PER1|PKM|PRCP|PRKAA1|PRKACA|PRKAR1A|PRKCQ|PTGDR|PTGER2|PTGER4|PTPN1|PTPRE|RAB13|RAP1B|SAFB|SHC1|STAT3|VAMP2|NR2C1|TSC1|USF1|WN…	-8.44029	-10.3212	19_GO:0050896 response to stimulus	0.3939	7.15624	0	57	0	0	-12.1014	2.03185
0	1	1	1	1	1	0	-3.36205	-3.51831	-2.5649	-2.39714	-2.79492	GO:0051347	M011111	5	0	696	123	2730	27994	4.50549	GO Biological Processes	19	positive regulation of transferase activity	1.81217	114|136|154|283|572|727|801|891|930|959|972|975|983|990|991|994|1020|1027|1116|1164|1191|1432|1445|1464|1609|1622|1848|1849|1856|1857|1958|2043|2047|2149|2180|2209|2357|2358|2801|3181|3184|3320|3553|3643|3672|3690|3717|4058|4217|4296|4609|4616|4683|5062|5155|5170|5208|5294|5515|5562|5566|5571|5573|5585|5588|5595|5605|5663|5716|5770|5899|5903|5920|6416|6453|6464|7099|7295|7804|7855|7867|8312|8525|…	ADCY8|ADORA2B|ADRB2|ANG|BAD|C5|CALM1|CCNB1|CD19|CD40LG|CD74|CD81|CDK1|CDC6|CDC20|CDC25B|CDK5|CDKN1B|CHI3L1|CKS2|CLU|MAPK14|CSK|CSPG4|DGKQ|DBI|DUSP6|DUSP7|DVL2|DVL3|EGR1|EPHA4|EPHB1|F2R|ACSL1|FCGR1A|FPR1|FPR2|GOLGA2|HNRNPA2B1|HNRNPD|HSP90AA1|IL1B|INSR|ITGA1|ITGB3|JAK2|LTK|MAP3K5|MAP3K11|MYC|GADD45B|NBN|PAK2|PDGFB|PDPK1|PFKFB2|PIK3CG|PPP2CA|PRKAA1|PRKACA|PRKAG1|PRKAR1A|PKN1|PRKCQ|MAPK3|MAP2K2|PSEN1…	-8.40313	-10.2825	19_GO:0065007 biological regulation	0.39699	7.13246	0	76	1	1	-10.2825	2.02472
0	0	1	1	1	1	0	0	-3.74031	-4.39293	-4.24932	-3.9716	GO:1901699	M001111	4	0	666	119	2730	27994	4.35897	GO Biological Processes	19	cellular response to nitrogen compound	1.83221	114|154|351|353|366|383|468|526|529|533|537|538|634|773|824|840|890|990|1020|1385|1445|1535|1536|1958|2043|2101|2309|2358|2769|2776|2852|2885|2983|3184|3297|3416|3553|3643|3661|3709|3717|3728|3784|4208|4217|4313|4790|4976|5025|5032|5106|5166|5170|5294|5315|5562|5566|5573|5588|5595|5641|5663|5743|5770|5791|5872|5888|5899|5908|6464|6472|6774|6844|7071|7099|7157|7248|7391|7471|8851|9114|9131|9296|94…	ADCY8|ADRB2|APP|APRT|AQP9|ARG1|ATF4|ATP6V1B2|ATP6V1E1|ATP6V0B|ATP6AP1|ATP7A|CEACAM1|CACNA1A|CAPN2|CASP7|CCNA2|CDC6|CDK5|CREB1|CSK|CYBA|CYBB|EGR1|EPHA4|ESRRA|FOXO3|FPR2|GNA15|GNAQ|GPER1|GRB2|GUCY1B1|HNRNPD|HSF1|IDE|IL1B|INSR|IRF3|ITPR2|JAK2|JUP|KCNQ1|MEF2C|MAP3K5|MMP2|NFKB1|OPA1|P2RX4|P2RY11|PCK2|PDK4|PDPK1|PIK3CG|PKM|PRKAA1|PRKACA|PRKAR1A|PRKCQ|MAPK3|LGMN|PSEN1|PTGS2|PTPN1|PTPRE|RAB13|RAD51|RALB|…	-8.39974	-10.2777	19_GO:0050896 response to stimulus	0.390781	7.1453	0	57	0	0	-12.1014	2.03185
0	1	1	1	0	1	0	-2.77269	-2.82151	-3.61296	0	-2.1596	GO:0090150	M011101	4	0	344	74	2730	27994	2.71062	GO Biological Processes	19	establishment of protein localization to membrane	2.20585	572|581|1020|1201|1445|1869|2040|2181|2664|3002|3308|3320|3684|3689|4905|5018|5174|5830|6124|6135|6138|6155|6160|6164|6167|6169|6175|6202|6230|6386|6449|6729|6734|6745|6746|6809|6844|7029|7095|7157|7917|8266|8851|9045|9141|9230|9270|9495|9697|10133|10791|11224|23163|23480|23499|25782|25873|25945|26003|26517|27065|29927|55204|55737|55750|56993|64422|80262|80852|83871|84885|160622|161176|285521	BAD|BAX|CDK5|CLN3|CSK|E2F1|STOM|ACSL3|GDI1|GZMB|HSPA4|HSP90AA1|ITGAM|ITGB2|NSF|OXA1L|PDZK1|PEX5|RPL4|RPL11|RPL15|RPL27|RPL31|RPL34|RPL37|RPL38|RPLP0|RPS8|RPS25|SDCBP|SGTA|SRP54|SRPRA|SSR1|SSR2|STX3|VAMP2|TFDP2|SEC62|TP53|BAG6|UBL4A|CDK5R1|RPL14|PDCD5|RAB11B|ITGB1BP1|AKAP5|TRAM2|OPTN|VAMP5|RPL35|GGA3|SEC61G|MACF1|RAB3GAP2|RPL36|NECTIN3|GORASP2|TIMM13|NSG1|SEC61A1|GOLPH3L|VPS35|AGK|TOMM22|ATG3|C16o…	-8.39359	-10.27	19_GO:0051179 localization	0.310804	7.3974	0	77	1	1	-10.27	3.14242
0	0	1	1	0	0	0	0	-2.74987	-6.174	0	0	R-HSA-948021	M001100	2	0	185	49	2730	27994	1.79487	Reactome Gene Sets	6	Transport to the Golgi and subsequent modification	2.71598	829|830|832|966|1314|1453|1522|2153|2683|2801|3972|4121|4124|4245|4249|4905|6396|6399|6480|7109|7846|8655|8704|8729|8775|9334|9382|9871|10342|10466|10540|10945|10959|11070|22872|23423|25839|51164|54732|55860|57134|79090|81027|81562|81876|84342|84790|90411|254263	CAPZA1|CAPZA2|CAPZB|CD59|COPA|CSNK1D|CTSZ|F5|B4GALT1|GOLGA2|LHB|MAN1A1|MAN2A1|MGAT1|MGAT5|NSF|SEC13|TRAPPC2|ST6GAL1|TRAPPC10|TUBA1A|DYNLL1|B4GALT2|GBF1|NAPA|B4GALT5|COG1|SEC24D|TFG|COG5|DCTN2|KDELR1|TMED2|TMEM115|SEC31A|TMED3|COG4|DCTN4|TMED9|ACTR10|MAN1C1|TRAPPC6A|TUBB1|LMAN2L|RAB1B|COG8|TUBA1C|MCFD2|CNIH2	-8.38679	-10.2618		0.254099	7.69769	0	28	0	0	-17.2009	3.07626
0	0	0	1	0	0	0	0	0	-6.29511	0	0	R-HSA-2132295	M000100	1	0	123	38	2730	27994	1.39194	Reactome Gene Sets	6	MHC class II antigen presentation	3.16797	829|830|832|972|1173|1175|1211|1213|1508|1509|1510|1512|3111|3112|3113|3117|3119|3120|3126|3796|5641|6396|7846|7879|8655|8907|9871|10112|10437|10540|11127|22872|29127|51164|55860|81027|83547|84790	CAPZA1|CAPZA2|CAPZB|CD74|AP2M1|AP2S1|CLTA|CLTC|CTSB|CTSD|CTSE|CTSH|HLA-DOA|HLA-DOB|HLA-DPA1|HLA-DQA1|HLA-DQB1|HLA-DQB2|HLA-DRB4|KIF2A|LGMN|SEC13|TUBA1A|RAB7A|DYNLL1|AP1M1|SEC24D|KIF20A|IFI30|DCTN2|KIF3A|SEC31A|RACGAP1|DCTN4|ACTR10|TUBB1|RILP|TUBA1C	-8.35593	-10.2294		0.224226	7.92108	0	32	0	0	-16.3882	3.52165
0	0	0	1	0	0	0	0	0	-7.22968	0	0	R-HSA-6799198	M000100	1	0	55	24	2730	27994	0.879121	Reactome Gene Sets	6	Complex I biogenesis	4.47457	4540|4695|4696|4698|4700|4706|4707|4710|4714|4715|4716|4717|4718|4720|4722|4723|4724|4726|4731|51103|51295|51300|55471|55863	ND5|NDUFA2|NDUFA3|NDUFA5|NDUFA6|NDUFAB1|NDUFB1|NDUFB4|NDUFB8|NDUFB9|NDUFB10|NDUFC1|NDUFC2|NDUFS2|NDUFS3|NDUFV1|NDUFS4|NDUFS6|NDUFV3|NDUFAF1|ECSIT|TIMMDC1|NDUFAF7|TMEM126B	-8.3438	-10.2148		0.178659	8.47874	0	12	0	0	-23.6882	4.47457
0	1	1	1	0	0	0	-3.04964	-3.32213	-2.81823	0	0	GO:0042060	M011100	3	0	593	109	2730	27994	3.99267	GO Biological Processes	19	wound healing	1.88484	2|71|94|135|302|308|309|409|634|708|825|829|830|832|891|959|960|966|975|977|1027|1192|1609|1861|2149|2153|2207|2316|2677|2683|2769|2776|2811|2876|2934|3043|3091|3162|3315|3690|3709|3710|3717|4088|4192|4217|4778|4846|5025|5026|5054|5155|5170|5196|5294|5315|5321|5336|5493|5547|5566|5573|5583|5588|5595|5754|5873|5879|5912|6382|6403|6665|6678|6722|7099|7128|7391|8291|8357|8525|8526|8751|8761|9060|915…	A2M|ACTG1|ACVRL1|ADORA2A|ANXA2|ANXA5|ANXA6|ARRB2|CEACAM1|C1QBP|CAPN3|CAPZA1|CAPZA2|CAPZB|CCNB1|CD40LG|CD44|CD59|CD81|CD151|CDKN1B|CLIC1|DGKQ|TOR1A|F2R|F5|FCER1G|FLNA|GGCX|B4GALT1|GNA15|GNAQ|GP1BA|GPX1|GSN|HBB|HIF1A|HMOX1|HSPB1|ITGB3|ITPR2|ITPR3|JAK2|SMAD3|MDK|MAP3K5|NFE2|NOS3|P2RX4|P2RX5|SERPINE1|PDGFB|PDPK1|PF4|PIK3CG|PKM|PLA2G4A|PLCG2|PPL|PRCP|PRKACA|PRKAR1A|PRKCH|PRKCQ|MAPK3|PTK7|RAB27A|RAC1|R…	-8.3438	-10.2144	19_GO:0050896 response to stimulus	0.374716	7.15918	0	44	0	0	-13.7534	2.41734
0	0	0	1	0	0	0	0	0	-10.2141	0	0	R-HSA-174143	M000100	1	0	88	26	1872	27994	1.38889	Reactome Gene Sets	6	APC/C-mediated degradation of cell cycle proteins	4.41824	701|890|891|983|991|5685|5688|5689|5690|5700|5702|5705|5706|5707|5708|5714|5716|5720|5925|6790|8454|9212|9232|11065|25906|29882	BUB1B|CCNA2|CCNB1|CDK1|CDC20|PSMA4|PSMA7|PSMB1|PSMB2|PSMC1|PSMC3|PSMC5|PSMC6|PSMD1|PSMD2|PSMD8|PSMD10|PSME1|RB1|AURKA|CUL1|AURKB|PTTG1|UBE2C|ANAPC15|ANAPC2	-7.92471	-10.2141		0.270485	8.59746	0	23	0	0	-18.3383	5.98162
0	0	0	1	0	0	0	0	0	-10.2141	0	0	R-HSA-453276	M000100	1	0	88	26	1872	27994	1.38889	Reactome Gene Sets	6	Regulation of mitotic cell cycle	4.41824	701|890|891|983|991|5685|5688|5689|5690|5700|5702|5705|5706|5707|5708|5714|5716|5720|5925|6790|8454|9212|9232|11065|25906|29882	BUB1B|CCNA2|CCNB1|CDK1|CDC20|PSMA4|PSMA7|PSMB1|PSMB2|PSMC1|PSMC3|PSMC5|PSMC6|PSMD1|PSMD2|PSMD8|PSMD10|PSME1|RB1|AURKA|CUL1|AURKB|PTTG1|UBE2C|ANAPC15|ANAPC2	-7.92471	-10.2141		0.270485	8.59746	0	23	0	0	-18.3383	5.98162
1	0	1	0	1	1	-3.30435	0	-2.56846	0	-7.897	-3.63241	GO:0060326	M101011	4	0	312	69	2730	27994	2.52747	GO Biological Processes	19	cell chemotaxis	2.26776	409|708|719|727|972|1130|1230|1232|1234|1432|1441|1960|2047|2207|2358|2841|2867|2919|2920|3148|3315|3553|3579|3586|3603|3627|3672|3689|3958|4192|5025|5054|5155|5196|5294|5473|5479|5588|5595|5641|5872|5879|6280|6347|6348|6374|6375|6729|6846|8291|8394|8729|8740|9943|10059|10663|11151|22914|51119|51157|51176|56477|63940|79647|80310|158747|414062|729230|100528032	ARRB2|C1QBP|C3AR1|C5|CD74|LYST|CCR1|CCR3|CCR5|MAPK14|CSF3R|EGR3|EPHB1|FCER1G|FPR2|GPR18|FFAR2|CXCL1|CXCL2|HMGB2|HSPB1|IL1B|CXCR2|IL10|IL16|CXCL10|ITGA1|ITGB2|LGALS3|MDK|P2RX4|SERPINE1|PDGFB|PF4|PIK3CG|PPBP|PPIB|PRKCQ|MAPK3|LGMN|RAB13|RAC1|S100A9|CCL2|CCL3|CXCL5|XCL1|SRP54|XCL2|DYSF|PIP5K1A|GBF1|TNFSF14|OXSR1|DNM1L|CXCR6|CORO1A|KLRK1|SBDS|ZNF580|LEF1|CCL28|GPSM3|AKIRIN1|PDGFD|MOSPD2|CCL3L3|CCR2|KL…	-8.31387	-10.183	19_GO:0040011 locomotion	0.300402	7.40236	0	52	0	0	-12.5318	3.94393
1	1	0	0	1	1	-4.07629	-2.87826	0	0	-2.7009	-3.41889	GO:0050863	M110011	4	0	332	72	2730	27994	2.63736	GO Biological Processes	19	regulation of T cell activation	2.22381	135|383|572|604|634|639|864|914|921|944|959|961|972|975|1445|1960|2319|2885|2934|3077|3111|3113|3142|3553|3566|3586|3594|3600|3707|3956|3958|4192|4860|5062|5170|5573|5588|5879|6347|6375|6541|6659|6666|6932|7037|7535|7704|8740|8876|8943|9092|9402|9580|10125|10385|10457|10808|11126|11151|22890|22914|23240|27166|29126|30009|51176|54440|54542|114548|146850|729230|100528032	ADORA2A|ARG1|BAD|BCL6|CEACAM1|PRDM1|RUNX3|CD2|CD5|TNFSF8|CD40LG|CD47|CD74|CD81|CSK|EGR3|FLOT2|GRB2|GSN|HFE|HLA-DOA|HLA-DPA1|HLX|IL1B|IL4R|IL10|IL12RB1|IL15|ITPKB|LGALS1|LGALS3|MDK|PNP|PAK2|PDPK1|PRKAR1A|PRKCQ|RAC1|CCL2|XCL1|SLC7A1|SOX4|SOX12|TCF7|TFRC|ZAP70|ZBTB16|TNFSF14|VNN1|AP3D1|SART1|GRAP2|SOX13|RASGRP1|BTN2A2|GPNMB|HSPH1|CD160|CORO1A|ZBTB1|KLRK1|TMEM131L|PRELID1|CD274|TBX21|LEF1|SASH3|RC3H2…	-8.31327	-10.181	19_GO:0002376 immune system process	0.30669	7.37385	0	3	0	0	-33.3218	3.00939
0	0	0	1	0	0	0	0	0	-10.1754	0	0	GO:0050871	M000100	1	0	151	35	1872	27994	1.86966	GO Biological Processes	19	positive regulation of B cell activation	3.46617	572|604|695|972|3494|3495|3500|3507|3514|4208|4436|7158|7293|7468|28386|28391|28409|28410|28412|28414|28424|28442|28444|28445|28452|28454|28461|28464|28473|54440|56941|57289|102723168|102723169|102723170	BAD|BCL6|BTK|CD74|IGHA2|IGHD|IGHG1|IGHM|IGKC|MEF2C|MSH2|TP53BP1|TNFRSF4|NSD2|IGHV5-10-1|IGHV4-61|IGHV3-73|IGHV3-72|IGHV3-66|IGHV3-64|IGHV3-48|IGHV3-23|IGHV3-21|IGHV3-20|IGHV3-7|IGHV2-70|IGHV1-69|IGHV1-58|IGHV1-3|SASH3|HMCES|IGHV7-4-1|IGHV2-70D|IGHV1-69D|IGHV3-64D	-7.88984	-10.1754	19_GO:0002376 immune system process	0.313062	8.13445	0	30	0	0	-16.7776	4.07838
0	0	1	1	0	1	0	0	-2.09549	-4.7532	0	-2.39419	hsa04621	M001101	3	0	186	49	2730	27994	1.79487	KEGG Pathway	24	NOD-like receptor signaling pathway	2.70138	330|834|1147|1191|1432|1508|1535|1536|2919|2920|3320|3553|3661|3665|3709|3710|4210|4615|4671|4790|4938|4940|5331|5595|6300|6347|7099|7128|7158|7295|7416|7417|9140|9474|9927|10059|10135|10379|10454|10616|24145|25828|29110|55054|55072|58484|81858|114548|171389	BIRC3|CASP1|CHUK|CLU|MAPK14|CTSB|CYBA|CYBB|CXCL1|CXCL2|HSP90AA1|IL1B|IRF3|IRF7|ITPR2|ITPR3|MEFV|MYD88|NAIP|NFKB1|OAS1|OAS3|PLCB3|MAPK3|MAPK12|CCL2|TLR4|TNFAIP3|TP53BP1|TXN|VDAC1|VDAC2|ATG12|ATG5|MFN2|DNM1L|NAMPT|IRF9|TAB1|RBCK1|PANX1|TXN2|TBK1|ATG16L1|RNF31|NLRC4|SHARPIN|NLRP3|NLRP6	-8.30546	-10.1717		0.254099	7.65293	0	66	0	0	-11.1394	2.89531
0	0	0	1	0	1	0	0	0	-5.89046	0	-3.20017	M186	M000101	2	0	129	39	2730	27994	1.42857	Canonical Pathways	11	PID PDGFRB PATHWAY	3.10011	1445|1796|2002|2017|2885|3055|3690|3717|3727|4609|5155|5294|5321|5515|5521|5595|5605|5770|5879|5908|5921|6197|6416|6464|6722|6774|8877|8976|9351|9368|9712|10092|10093|10094|10095|10097|10109|55845|146850	CSK|DOK1|ELK1|CTTN|GRB2|HCK|ITGB3|JAK2|JUND|MYC|PDGFB|PIK3CG|PLA2G4A|PPP2CA|PPP2R2B|MAPK3|MAP2K2|PTPN1|RAC1|RAP1B|RASA1|RPS6KA3|MAP2K4|SHC1|SRF|STAT3|SPHK1|WASL|SLC9A3R2|SLC9A3R1|USP6NL|ARPC5|ARPC4|ARPC3|ARPC1B|ACTR2|ARPC2|BRK1|PIK3R6	-8.29733	-10.1617		0.227115	7.85891	0	78	1	1	-10.1617	3.12509
0	0	0	1	0	1	0	0	0	-2.44244	0	-10.1596	hsa03040	M000101	2	0	134	13	225	27994	5.77778	KEGG Pathway	24	Spliceosome	12.0704	1665|3190|3192|4670|5093|8175|8683|9092|10262|11338|23658|27339|56949	DHX15|HNRNPK|HNRNPU|HNRNPM|PCBP1|SF3A2|SRSF9|SART1|SF3B4|U2AF2|LSM5|PRPF19|XAB2	-7.8815	-10.1596		1.55549	11.5627	0	37	0	0	-15.159	22.6214
0	0	0	1	0	1	0	0	0	-2.44244	0	-10.1596	ko03040	M000101	2	0	134	13	225	27994	5.77778	KEGG Pathway	24	Spliceosome	12.0704	1665|3190|3192|4670|5093|8175|8683|9092|10262|11338|23658|27339|56949	DHX15|HNRNPK|HNRNPU|HNRNPM|PCBP1|SF3A2|SRSF9|SART1|SF3B4|U2AF2|LSM5|PRPF19|XAB2	-7.8815	-10.1596		1.55549	11.5627	0	37	0	0	-15.159	22.6214
0	0	1	1	0	0	0	0	-3.42678	-5.1438	0	0	GO:0071453	M001100	2	0	235	57	2730	27994	2.08791	GO Biological Processes	19	cellular response to oxygen levels	2.48719	355|468|537|538|572|890|891|1536|1789|1869|1958|2309|3091|3162|3516|4000|4609|4976|5230|5562|5682|5685|5688|5689|5690|5692|5699|5700|5702|5705|5706|5707|5708|5714|5716|5720|5743|6095|6285|6921|7009|7157|7248|8994|8996|9114|9131|9550|10059|10135|23411|26355|28984|29979|50809|83990|114990	FAS|ATF4|ATP6AP1|ATP7A|BAD|CCNA2|CCNB1|CYBB|DNMT3B|E2F1|EGR1|FOXO3|HIF1A|HMOX1|RBPJ|LMNA|MYC|OPA1|PGK1|PRKAA1|PSMA1|PSMA4|PSMA7|PSMB1|PSMB2|PSMB4|PSMB10|PSMC1|PSMC3|PSMC5|PSMC6|PSMD1|PSMD2|PSMD8|PSMD10|PSME1|PTGS2|RORA|S100B|ELOC|TMBIM6|TP53|TSC1|LIMD1|NOL3|ATP6V0D1|AIFM1|ATP6V1G1|DNM1L|NAMPT|SIRT1|FAM162A|RGCC|UBQLN1|HP1BP3|BRIP1|VASN	-8.29733	-10.1593	19_GO:0050896 response to stimulus	0.273648	7.52582	0	23	0	0	-18.3383	5.98162
1	1	0	0	1	1	-4.6842	-2.5733	0	0	-2.79417	-2.51924	GO:1903039	M110011	4	0	235	57	2730	27994	2.08791	GO Biological Processes	19	positive regulation of leukocyte cell-cell adhesion	2.48719	572|604|864|921|959|960|961|972|975|1445|1960|2319|2885|3113|3142|3553|3566|3594|3600|3689|3707|3956|4192|4860|5062|5170|5588|5879|6347|6375|6403|6541|6659|6666|7037|7535|7704|8740|8876|8943|9092|9402|9580|10125|10385|10808|11126|11151|22890|22914|29126|51176|54440|114548|146850|729230|100528032	BAD|BCL6|RUNX3|CD5|CD40LG|CD44|CD47|CD74|CD81|CSK|EGR3|FLOT2|GRB2|HLA-DPA1|HLX|IL1B|IL4R|IL12RB1|IL15|ITGB2|ITPKB|LGALS1|MDK|PNP|PAK2|PDPK1|PRKCQ|RAC1|CCL2|XCL1|SELP|SLC7A1|SOX4|SOX12|TFRC|ZAP70|ZBTB16|TNFSF14|VNN1|AP3D1|SART1|GRAP2|SOX13|RASGRP1|BTN2A2|HSPH1|CD160|CORO1A|ZBTB1|KLRK1|CD274|LEF1|SASH3|NLRP3|PIK3R6|CCR2|KLRC4-KLRK1	-8.29733	-10.1593	19_GO:0022610 biological adhesion	0.273648	7.52582	0	3	0	0	-33.3218	3.00939
1	1	1	1	1	0	-2.26904	-2.69425	-3.17518	-2.07962	-3.46535	0	hsa04640	M111110	5	0	113	36	2730	27994	1.31868	KEGG Pathway	24	Hematopoietic cell lineage	3.26683	290|914|917|921|924|929|930|931|960|966|1380|1438|1441|2057|2206|2209|2323|2811|3108|3111|3112|3113|3117|3119|3120|3126|3553|3566|3672|3684|3690|4311|4695|7037|28402|102724971	ANPEP|CD2|CD3G|CD5|CD7|CD14|CD19|MS4A1|CD44|CD59|CR2|CSF2RA|CSF3R|EPOR|MS4A2|FCGR1A|FLT3LG|GP1BA|HLA-DMA|HLA-DOA|HLA-DOB|HLA-DPA1|HLA-DQA1|HLA-DQB1|HLA-DQB2|HLA-DRB4|IL1B|IL4R|ITGA1|ITGAM|ITGB3|MME|NDUFA2|TFRC|IGHV3-69-1|LOC102724971	-8.2919	-10.1524		0.218326	7.93704	0	54	0	0	-12.3647	3.84533
0	1	1	1	0	1	0	-3.55872	-4.22295	-3.5003	0	-2.29557	GO:0046677	M011101	4	0	326	71	2730	27994	2.60073	GO Biological Processes	19	response to antibiotic	2.23328	114|210|383|538|572|824|842|929|983|1027|1147|1191|1396|1536|1545|1958|2281|2309|2539|2876|2934|3040|3043|3162|3184|3297|3320|3399|3586|3709|3717|3934|3939|4208|4217|4540|4976|5151|5155|5321|5562|5997|6382|6678|6774|7128|7157|7295|7298|8428|8877|9131|9869|10097|10105|10276|10280|10935|11143|11179|11315|23064|23411|51150|51157|59338|79001|80310|84522|84919|94241	ADCY8|ALAD|ARG1|ATP7A|BAD|CAPN2|CASP9|CD14|CDK1|CDKN1B|CHUK|CLU|CRIP1|CYBB|CYP1B1|EGR1|FKBP1B|FOXO3|G6PD|GPX1|GSN|HBA2|HBB|HMOX1|HNRNPD|HSF1|HSP90AA1|ID3|IL10|ITPR2|JAK2|LCN2|LDHA|MEF2C|MAP3K5|ND5|OPA1|PDE8A|PDGFB|PLA2G4A|PRKAA1|RGS2|SDC1|SPARC|STAT3|TNFAIP3|TP53|TXN|TYMS|STK24|SPHK1|AIFM1|SETDB1|ACTR2|PPIF|NET1|SIGMAR1|PRDX3|KAT7|ZNF277|PARK7|SETX|SIRT1|SDF4|ZNF580|PLEKHA1|VKORC1|PDGFD|JAGN1|PPP…	-8.27836	-10.1375	19_GO:0050896 response to stimulus	0.30461	7.36269	0	27	0	0	-17.4453	2.75281
1	0	1	1	1	0	-2.42079	0	-3.32522	-2.20887	-2.21216	0	GO:0018205	M101110	4	0	408	83	2730	27994	3.04029	GO Biological Processes	19	peptidyl-lysine modification	2.08603	322|538|825|1789|1958|1959|3008|3553|4000|4017|4706|5187|5252|5562|5595|5903|5977|6418|6598|6612|6659|6877|6881|7468|7737|7917|8480|8535|8536|8648|8861|8985|9252|9474|9869|10054|10210|10362|10445|10524|10902|10919|11143|11315|23170|23326|23338|23410|23411|23558|26053|26147|27097|51176|51504|54472|54790|55209|55257|55274|55677|55689|55904|56848|57343|57691|58508|63894|64769|79023|79447|79829|79903…	APBB1|ATP7A|CAPN3|DNMT3B|EGR1|EGR2|H1-4|IL1B|LMNA|LOXL2|NDUFAB1|PER1|PHF1|PRKAA1|MAPK3|RANBP2|DPF2|SET|SMARCB1|SUMO3|SOX4|TAF5|TAF10|NSD2|RNF113A|BAG6|RAE1|CBX4|CAMK1|NCOA1|LDB1|PLOD3|RPS6KA5|ATG5|SETDB1|UBA2|TOPORS|HMG20B|MCRS1|KAT5|BRD8|EHMT2|KAT7|PARK7|TTLL12|USP22|JADE2|SIRT3|SIRT1|WBP2|AUTS2|PHF19|TAF5L|LEF1|TRMT112|TOLLIP|TET2|SETD5|MRGBP|PHF10|IWS1|YEATS2|KMT2E|SPHK2|ZNF304|KIAA1586|KMT2C|…	-8.27095	-10.1287	19_GO:0008152 metabolic process	0.328603	7.2641	0	53	0	0	-12.4482	4.02844
0	0	0	1	0	0	0	0	0	-8.71296	0	0	hsa05322	M000100	1	0	146	42	2730	27994	1.53846	KEGG Pathway	24	Systemic lupus erythematosus	2.94984	712|713|714|727|733|959|2209|3014|3108|3111|3112|3113|3117|3119|3120|3126|3183|3586|3627|5688|6741|8294|8334|8337|8339|8345|8347|8349|8357|8362|8363|8364|8367|8969|8970|28402|55506|55766|85236|92815|121504|102724971	C1QA|C1QB|C1QC|C5|C8G|CD40LG|FCGR1A|H2AX|HLA-DMA|HLA-DOA|HLA-DOB|HLA-DPA1|HLA-DQA1|HLA-DQB1|HLA-DQB2|HLA-DRB4|HNRNPC|IL10|CXCL10|PSMA7|SSB|H4C9|H2AC6|H2AC18|H2BC8|H2BC9|H2BC4|H2BC21|H3C10|H4C12|H4C11|H4C3|H4C5|H2AC11|H2BC11|IGHV3-69-1|MACROH2A2|H2AJ|H2BC12|H2AW|H4-16|LOC102724971	-8.26376	-10.1201		0.235557	7.76486	0	58	0	0	-12.0914	4.48622
0	0	1	1	0	1	0	0	-2.29274	-6.07499	0	-3.34452	hsa04141	M001101	3	0	169	46	2730	27994	1.68498	KEGG Pathway	24	Protein processing in endoplasmic reticulum	2.79109	468|581|824|1650|1965|2923|3300|3320|3337|3703|4121|4217|4287|5589|5611|5708|5886|6184|6396|6745|6746|6748|7095|7326|7415|8454|9871|10483|10808|22872|23480|23645|26270|29927|29978|29979|51009|51465|51726|54788|55741|56893|57134|79139|80267|258010	ATF4|BAX|CAPN2|DDOST|EIF2S1|PDIA3|DNAJB2|HSP90AA1|DNAJB1|STT3A|MAN1A1|MAP3K5|ATXN3|PRKCSH|DNAJC3|PSMD2|RAD23A|RPN1|SEC13|SSR1|SSR2|SSR4|SEC62|UBE2G1|VCP|CUL1|SEC24D|SEC23B|HSPH1|SEC31A|SEC61G|PPP1R15A|FBXO6|SEC61A1|UBQLN2|UBQLN1|DERL2|UBE2J1|DNAJB11|DNAJB12|EDEM2|UBQLN4|MAN1C1|DERL1|EDEM3|SVIP	-8.25613	-10.111		0.246335	7.67711	0	73	0	0	-10.5118	2.79109
0	0	0	1	0	0	0	0	0	-8.98669	0	0	hsa04142	M000100	1	0	135	40	2730	27994	1.4652	KEGG Pathway	24	Lysosome	3.03829	53|411|427|533|537|950|967|1201|1203|1211|1213|1508|1509|1510|1512|1522|2548|2581|2588|2629|2799|3074|3423|3916|3988|4074|5641|6272|6448|6677|7805|8907|8943|9114|9516|23163|26985|51172|79158|285362	ACP2|ARSB|ASAH1|ATP6V0B|ATP6AP1|SCARB2|CD63|CLN3|CLN5|CLTA|CLTC|CTSB|CTSD|CTSE|CTSH|CTSZ|GAA|GALC|GALNS|GBA|GNS|HEXB|IDS|LAMP1|LIPA|M6PR|LGMN|SORT1|SGSH|SPAM1|LAPTM5|AP1M1|AP3D1|ATP6V0D1|LITAF|GGA3|AP3M1|NAGPA|GNPTAB|SUMF1	-8.25095	-10.1044		0.229965	7.80376	0	70	0	0	-10.8668	3.25134
0	0	0	1	1	0	0	0	0	-7.18882	-2.2698	0	hsa05203	M000110	2	0	211	53	2730	27994	1.94139	KEGG Pathway	24	Viral carcinogenesis	2.5757	468|572|581|890|983|991|1027|1029|1232|1234|1385|1642|1959|1960|2885|2934|3190|3516|3661|3665|4055|4790|5315|5566|5595|5700|5879|5925|5966|6035|6672|6722|6774|7157|7185|7874|8294|8339|8345|8347|8349|8362|8363|8364|8367|8970|9114|10379|27044|83933|85236|121504|148327	ATF4|BAD|BAX|CCNA2|CDK1|CDC20|CDKN1B|CDKN2A|CCR3|CCR5|CREB1|DDB1|EGR2|EGR3|GRB2|GSN|HNRNPK|RBPJ|IRF3|IRF7|LTBR|NFKB1|PKM|PRKACA|MAPK3|PSMC1|RAC1|RB1|REL|RNASE1|SP100|SRF|STAT3|TP53|TRAF1|USP7|H4C9|H2BC8|H2BC9|H2BC4|H2BC21|H4C12|H4C11|H4C3|H4C5|H2BC11|ATP6V0D1|IRF9|SND1|HDAC10|H2BC12|H4-16|CREB3L4	-8.24608	-10.0982		0.264069	7.55233	0	74	0	0	-10.431	2.65283
0	0	1	1	0	0	0	0	-2.7234	-5.14484	0	0	GO:0009127	M001100	2	0	187	49	2730	27994	1.79487	GO Biological Processes	19	purine nucleoside monophosphate biosynthetic process	2.68693	159|226|351|353|471|498|506|509|513|514|515|517|522|863|1329|1537|1716|2584|3091|3101|3251|3643|3939|4508|4967|5208|5211|5223|5230|5315|5562|5571|5663|5903|6396|6774|7167|7415|8480|8604|8833|9551|10606|54541|56848|79023|81929|84277|348995	ADSS2|ALDOA|APP|APRT|ATIC|ATP5F1A|ATP5F1B|ATP5F1C|ATP5F1D|ATP5F1E|ATP5PB|ATP5MC2|ATP5PF|CBFA2T3|COX5B|CYC1|DGUOK|GALK1|HIF1A|HK3|HPRT1|INSR|LDHA|ATP6|OGDH|PFKFB2|PFKL|PGAM1|PGK1|PKM|PRKAA1|PRKAG1|PSEN1|RANBP2|SEC13|STAT3|TPI1|VCP|RAE1|SLC25A12|GMPS|ATP5MF|PAICS|DDIT4|SPHK2|NUP37|SEH1L|DNAJC30|NUP43	-8.23455	-10.0825	19_GO:0008152 metabolic process	0.254099	7.60845	0	18	0	0	-20.2655	2.70711
0	0	0	1	0	0	0	0	0	-10.07	0	0	GO:0030449	M000100	1	0	116	30	1872	27994	1.60256	GO Biological Processes	19	regulation of complement activation	3.86743	712|713|714|719|727|930|3500|3514|5199|28299|28424|28442|28452|28454|28461|28815|28820|28823|28825|28881|28883|28903|28907|28908|28912|28913|28920|28921|28938|28940	C1QA|C1QB|C1QC|C3AR1|C5|CD19|IGHG1|IGKC|CFP|IGKV1-5|IGHV3-48|IGHV3-23|IGHV3-7|IGHV2-70|IGHV1-69|IGLV2-14|IGLV1-51|IGLV1-44|IGLV1-40|IGKV2D-30|IGKV2D-28|IGKV1D-12|IGKV5-2|IGKV4-1|IGKV3-20|IGKV3-15|IGKV2-29|IGKV2-28|IGKV1-16|IGKV1-12	-7.79931	-10.07	19_GO:0002376 immune system process	0.290233	8.28448	0	17	0	0	-20.6445	4.66652
0	0	0	1	0	0	0	0	0	-5.33535	0	0	GO:0045930	M000100	1	0	341	73	2730	27994	2.67399	GO Biological Processes	19	negative regulation of mitotic cell cycle	2.19518	581|604|701|891|983|990|991|1027|1028|1029|1032|1063|1869|2273|3586|4088|4436|4683|4998|5546|5682|5685|5688|5689|5690|5692|5699|5700|5702|5705|5706|5707|5708|5714|5716|5720|5883|5925|6118|6347|6659|6790|7029|7157|7508|7832|8260|8454|8555|9212|9232|9337|9368|9587|10385|10457|10498|11200|25793|25906|25949|28984|51065|51512|54998|55743|56984|57551|79960|81620|84861|91603|246175	BAX|BCL6|BUB1B|CCNB1|CDK1|CDC6|CDC20|CDKN1B|CDKN1C|CDKN2A|CDKN2D|CENPF|E2F1|FHL1|IL10|SMAD3|MSH2|NBN|ORC1|PRCC|PSMA1|PSMA4|PSMA7|PSMB1|PSMB2|PSMB4|PSMB10|PSMC1|PSMC3|PSMC5|PSMC6|PSMD1|PSMD2|PSMD8|PSMD10|PSME1|RAD9A|RB1|RPA2|CCL2|SOX4|AURKA|TFDP2|TP53|XPC|BTG2|NAA10|CUL1|CDC14B|AURKB|PTTG1|CNOT8|SLC9A3R1|MAD2L1BP|BTN2A2|GPNMB|CARM1|CHEK2|FBXO7|ANAPC15|SYF2|RGCC|RPS27L|GTSE1|AURKAIP1|CHFR|PSMG2|TAO…	-8.19231	-10.0389	19_GO:0048519 negative regulation of biological process	0.308754	7.29954	0	23	0	0	-18.3383	5.98162
0	1	0	1	0	1	0	-2.6799	0	-5.02797	0	-3.24296	GO:0072593	M010101	3	0	288	65	2730	27994	2.38095	GO Biological Processes	19	reactive oxygen species metabolic process	2.31432	538|706|961|1191|1432|1535|1536|1545|2305|2309|2358|2537|2539|2876|2885|3040|3043|3091|3320|3553|3586|3643|3684|3689|3717|4088|4358|4722|4724|4846|5025|5155|5166|5547|5743|5873|5879|6095|6774|7097|7099|7157|7416|8570|8644|8729|9474|10193|10333|10394|10549|10935|11315|11334|22914|23410|23530|23564|25824|54541|56848|64581|113277|375387|100528032	ATP7A|TSPO|CD47|CLU|MAPK14|CYBA|CYBB|CYP1B1|FOXM1|FOXO3|FPR2|IFI6|G6PD|GPX1|GRB2|HBA2|HBB|HIF1A|HSP90AA1|IL1B|IL10|INSR|ITGAM|ITGB2|JAK2|SMAD3|MPV17|NDUFS3|NDUFS4|NOS3|P2RX4|PDGFB|PDK4|PRCP|PTGS2|RAB27A|RAC1|RORA|STAT3|TLR2|TLR4|TP53|VDAC1|KHSRP|AKR1C3|GBF1|ATG5|RNF41|TLR6|PRG3|PRDX4|PRDX3|PARK7|TUSC2|KLRK1|SIRT3|NNT|DDAH2|PRDX5|DDIT4|SPHK2|CLEC7A|TMEM106A|NRROS|KLRC4-KLRK1	-8.18385	-10.029	19_GO:0008152 metabolic process	0.291784	7.36996	0	79	1	1	-10.029	3.7896
0	0	0	1	0	0	0	0	0	-9.96983	0	0	GO:2000257	M000100	1	0	117	30	1872	27994	1.60256	GO Biological Processes	19	regulation of protein activation cascade	3.83437	712|713|714|719|727|930|3500|3514|5199|28299|28424|28442|28452|28454|28461|28815|28820|28823|28825|28881|28883|28903|28907|28908|28912|28913|28920|28921|28938|28940	C1QA|C1QB|C1QC|C3AR1|C5|CD19|IGHG1|IGKC|CFP|IGKV1-5|IGHV3-48|IGHV3-23|IGHV3-7|IGHV2-70|IGHV1-69|IGLV2-14|IGLV1-51|IGLV1-44|IGLV1-40|IGKV2D-30|IGKV2D-28|IGKV1D-12|IGKV5-2|IGKV4-1|IGKV3-20|IGKV3-15|IGKV2-29|IGKV2-28|IGKV1-16|IGKV1-12	-7.70276	-9.96983	19_GO:0050896 response to stimulus	0.290233	8.22435	0	17	0	0	-20.6445	4.66652
0	0	0	1	0	1	0	0	0	-5.85055	0	-2.0572	GO:0000075	M000101	2	0	219	54	2730	27994	1.97802	GO Biological Processes	19	cell cycle checkpoint	2.52844	581|701|891|983|990|991|1027|1063|1432|1869|3014|4436|4683|4998|5546|5810|5883|5925|6118|6659|6790|7029|7157|7158|7508|7832|8555|8682|9212|9337|9577|9587|10498|11200|25906|25949|26270|27339|28984|51065|51512|51514|51720|54888|55743|56984|57551|57805|81620|83695|83990|84861|91603|246175	BAX|BUB1B|CCNB1|CDK1|CDC6|CDC20|CDKN1B|CENPF|MAPK14|E2F1|H2AX|MSH2|NBN|ORC1|PRCC|RAD1|RAD9A|RB1|RPA2|SOX4|AURKA|TFDP2|TP53|TP53BP1|XPC|BTG2|CDC14B|PEA15|AURKB|CNOT8|BABAM2|MAD2L1BP|CARM1|CHEK2|ANAPC15|SYF2|FBXO6|PRPF19|RGCC|RPS27L|GTSE1|DTL|UIMC1|NSUN2|CHFR|PSMG2|TAOK1|CCAR2|CDT1|RHNO1|BRIP1|KLHL22|ZNF830|CNOT6L	-8.10628	-9.94874	19_GO:0048519 negative regulation of biological process	0.266499	7.46444	0	19	0	0	-19.2499	3.08397
0	0	0	1	0	0	0	0	0	-5.80395	0	0	GO:0140053	M000100	1	0	165	45	2730	27994	1.64835	GO Biological Processes	19	mitochondrial gene expression	2.7966	708|2309|3028|3035|5018|5562|6472|9238|9553|10352|10573|23107|25821|28958|28998|29074|51081|51116|51253|51258|51264|51318|51373|51649|54148|54460|54534|54931|54998|55005|55157|55173|56945|57129|64928|64968|64969|64979|79590|84769|85476|92399|115416|118487|130916	C1QBP|FOXO3|HSD17B10|HARS1|OXA1L|PRKAA1|SHMT2|TBRG4|MRPL33|WARS2|MRPL28|MRPS27|MTO1|COA3|MRPL13|MRPL18|MRPS7|MRPS2|MRPL37|MRPL51|MRPL27|MRPL35|MRPS17|MRPS23|MRPL39|MRPS21|MRPL50|TRMT10C|AURKAIP1|RMND1|DARS2|MRPS10|MRPS22|MRPL47|MRPL14|MRPS6|MRPS5|MRPL36|MRPL24|MPV17L2|GFM1|MRRF|MALSU1|CHCHD1|MTERF4	-8.09695	-9.93805	19_GO:0008152 metabolic process	0.243688	7.60852	0	9	0	0	-27.29	4.05006
0	0	1	1	0	0	0	0	-2.09133	-3.79798	0	0	R-HSA-9675108	M001100	2	0	577	106	2730	27994	3.88278	Reactome Gene Sets	6	Nervous system development	1.88379	71|214|1020|1072|1173|1175|1211|1213|1385|1432|1796|1959|2043|2047|2242|2885|3320|3672|3690|4313|4318|4478|4629|4637|4684|4686|5062|5216|5364|5532|5566|5588|5595|5605|5663|5664|5682|5685|5688|5689|5690|5692|5699|5700|5702|5705|5706|5707|5708|5714|5716|5720|5879|5909|5921|6124|6135|6138|6155|6160|6164|6166|6167|6169|6175|6197|6202|6230|6237|6300|6386|6453|6464|6478|6921|7408|7846|7903|8851|8861|89…	ACTG1|ALCAM|CDK5|CFL1|AP2M1|AP2S1|CLTA|CLTC|CREB1|MAPK14|DOK1|EGR2|EPHA4|EPHB1|FES|GRB2|HSP90AA1|ITGA1|ITGB3|MMP2|MMP9|MSN|MYH11|MYL6|NCAM1|NCBP1|PAK2|PFN1|PLXNB1|PPP3CB|PRKACA|PRKCQ|MAPK3|MAP2K2|PSEN1|PSEN2|PSMA1|PSMA4|PSMA7|PSMB1|PSMB2|PSMB4|PSMB10|PSMC1|PSMC3|PSMC5|PSMC6|PSMD1|PSMD2|PSMD8|PSMD10|PSME1|RAC1|RAP1GAP|RASA1|RPL4|RPL11|RPL15|RPL27|RPL31|RPL34|RPL36AL|RPL37|RPL38|RPLP0|RPS6KA3|RPS8|…	-8.09682	-9.93657		0.369735	7.0515	0	23	0	0	-18.3383	5.98162
0	0	1	1	0	0	0	0	-2.17309	-7.53019	0	0	GO:0005996	M001100	2	0	296	66	2730	27994	2.41758	GO Biological Processes	19	monosaccharide metabolic process	2.28641	226|468|572|1374|1432|1609|1642|1727|2171|2519|2539|2542|2548|2582|2584|2683|3101|3486|3643|3795|4124|4190|4191|4938|5106|5166|5208|5211|5223|5230|5315|5372|5499|5500|5562|5903|6095|6097|6120|6888|7086|7157|7167|7391|7874|8402|8604|8790|9446|9563|9963|10296|11164|11188|22934|23275|23411|26007|51084|51094|51363|51738|90673|92579|221927|282969	ALDOA|ATF4|BAD|CPT1A|MAPK14|DGKQ|DDB1|CYB5R3|FABP5|FUCA2|G6PD|SLC37A4|GAA|GALE|GALK1|B4GALT1|HK3|IGFBP3|INSR|KHK|MAN2A1|MDH1|MDH2|OAS1|PCK2|PDK4|PFKFB2|PFKL|PGAM1|PGK1|PKM|PMM1|PPP1CA|PPP1CB|PRKAA1|RANBP2|RORA|RORC|RPE|TALDO1|TKT|TP53|TPI1|USF1|USP7|SLC25A11|SLC25A12|FPGT|GSTO1|H6PD|SLC23A1|MAEA|NUDT5|NISCH|RPIA|POFUT2|SIRT1|TKFC|CRYL1|ADIPOR1|CHST15|GHRL|PPP1R3E|G6PC3|BRAT1|FUOM	-8.0938	-9.9322	19_GO:0008152 metabolic process	0.293965	7.31403	0	42	0	0	-14.0269	3.61913
0	0	0	1	0	0	0	0	0	-6.98614	0	0	GO:1901988	M000100	1	0	270	62	2730	27994	2.27106	GO Biological Processes	19	negative regulation of cell cycle phase transition	2.35467	581|701|891|983|990|991|1027|1029|1032|1063|1869|2273|4683|4998|5682|5685|5688|5689|5690|5692|5699|5700|5702|5705|5706|5707|5708|5714|5716|5720|5925|6118|6347|6659|6790|7029|7157|7832|8454|8555|9212|9337|9577|10385|10457|10498|11200|25793|25906|25949|28984|51065|51512|51514|51720|56984|57551|79960|81620|84861|91603|246175	BAX|BUB1B|CCNB1|CDK1|CDC6|CDC20|CDKN1B|CDKN2A|CDKN2D|CENPF|E2F1|FHL1|NBN|ORC1|PSMA1|PSMA4|PSMA7|PSMB1|PSMB2|PSMB4|PSMB10|PSMC1|PSMC3|PSMC5|PSMC6|PSMD1|PSMD2|PSMD8|PSMD10|PSME1|RB1|RPA2|CCL2|SOX4|AURKA|TFDP2|TP53|BTG2|CUL1|CDC14B|AURKB|CNOT8|BABAM2|BTN2A2|GPNMB|CARM1|CHEK2|FBXO7|ANAPC15|SYF2|RGCC|RPS27L|GTSE1|DTL|UIMC1|PSMG2|TAOK1|JADE1|CDT1|KLHL22|ZNF830|CNOT6L	-8.08786	-9.92491	19_GO:0048519 negative regulation of biological process	0.285131	7.35263	0	23	0	0	-18.3383	5.98162
0	0	1	1	1	1	0	0	-4.6589	-3.78768	-8.93103	-5.01401	R-HSA-198725	M001111	4	0	61	25	2730	27994	0.915751	Reactome Gene Sets	6	Nuclear Events (kinase and transcription factor activation)	4.20255	1020|1385|1432|1848|1849|1958|1959|1960|2002|2354|3398|3399|3726|3727|4208|5515|5528|5595|6197|6236|6446|6722|8851|9252|10221	CDK5|CREB1|MAPK14|DUSP6|DUSP7|EGR1|EGR2|EGR3|ELK1|FOSB|ID2|ID3|JUNB|JUND|MEF2C|PPP2CA|PPP2R5D|MAPK3|RPS6KA3|RRAD|SGK1|SRF|CDK5R1|RPS6KA5|TRIB1	-8.0581	-9.89381		0.18231	8.23107	0	34	0	0	-15.7025	4.66101
0	0	0	1	1	1	0	0	0	-4.94727	-3.75899	-2.80201	ko04145	M000111	3	0	154	43	2730	27994	1.57509	KEGG Pathway	24	Phagosome	2.86319	71|526|529|533|537|929|1535|1536|2209|3108|3111|3112|3113|3117|3119|3126|3684|3689|3690|3916|4074|5878|5879|6891|7037|7059|7097|7099|7846|7879|8417|9114|9296|9550|10333|11151|23480|23673|29927|64581|81027|83547|84790	ACTG1|ATP6V1B2|ATP6V1E1|ATP6V0B|ATP6AP1|CD14|CYBA|CYBB|FCGR1A|HLA-DMA|HLA-DOA|HLA-DOB|HLA-DPA1|HLA-DQA1|HLA-DQB1|HLA-DRB4|ITGAM|ITGB2|ITGB3|LAMP1|M6PR|RAB5C|RAC1|TAP2|TFRC|THBS3|TLR2|TLR4|TUBA1A|RAB7A|STX7|ATP6V0D1|ATP6V1F|ATP6V1G1|TLR6|CORO1A|SEC61G|STX12|SEC61A1|CLEC7A|TUBB1|RILP|TUBA1C	-8.05017	-9.88454		0.2383	7.62145	0	54	0	0	-12.3647	3.84533
0	1	1	0	1	1	0	-2.47134	-3.43768	0	-5.233	-2.40249	GO:0051090	M011011	4	0	455	89	2730	27994	3.26007	GO Biological Processes	19	regulation of DNA-binding transcription factor activity	2.00577	114|140|351|409|695|825|959|1029|1054|1147|1191|1432|1545|1856|2316|2319|3055|3162|3398|3399|3553|3586|3689|3717|3728|4088|4615|4790|5583|5588|5595|5716|5727|5925|5927|5987|6280|6375|6446|6598|6672|6722|6774|7037|7097|7099|7128|7158|7185|7471|7706|7726|7804|7874|8877|9252|10193|10211|10221|10333|10454|10498|10542|10616|10935|11213|11315|23082|23411|23586|25855|27148|28232|28952|28984|51389|55072|…	ADCY8|ADORA3|APP|ARRB2|BTK|CAPN3|CD40LG|CDKN2A|CEBPG|CHUK|CLU|MAPK14|CYP1B1|DVL2|FLNA|FLOT2|HCK|HMOX1|ID2|ID3|IL1B|IL10|ITGB2|JAK2|JUP|SMAD3|MYD88|NFKB1|PRKCH|PRKCQ|MAPK3|PSMD10|PTCH1|RB1|KDM5A|TRIM27|S100A9|XCL1|SGK1|SMARCB1|SP100|SRF|STAT3|TFRC|TLR2|TLR4|TNFAIP3|TP53BP1|TRAF1|WNT1|TRIM25|TRIM26|LRP8|USP7|SPHK1|RPS6KA5|RNF41|FLOT1|TRIB1|TLR6|TAB1|CARM1|LAMTOR5|RBCK1|PRDX3|IRAK3|PARK7|PPRC1|SIRT1…	-8.03952	-9.87256	19_GO:0050789 regulation of biological process	0.339888	7.11025	0	80	1	1	-9.87256	2.49946
0	1	0	0	0	1	0	-3.94199	0	0	0	-5.14343	GO:2001233	M010001	2	0	413	83	2730	27994	3.04029	GO Biological Processes	19	regulation of apoptotic signaling pathway	2.06077	135|292|355|409|572|581|754|960|972|1032|1191|1512|1869|2017|2537|2852|2876|2923|2934|3002|3091|3148|3162|3190|3315|3553|3717|3958|4000|4055|4088|4170|4318|4722|4846|4976|5054|5062|5196|5414|5499|5663|5716|5743|5770|5883|5925|6135|6280|6421|6478|6672|7009|7029|7128|7157|7185|7417|8398|8682|8725|8743|8876|8996|9141|9241|9368|10059|10105|10616|10771|11315|23411|26355|27166|29979|51330|54978|57805|8…	ADORA2A|SLC25A5|FAS|ARRB2|BAD|BAX|PTTG1IP|CD44|CD74|CDKN2D|CLU|CTSH|E2F1|CTTN|IFI6|GPER1|GPX1|PDIA3|GSN|GZMB|HIF1A|HMGB2|HMOX1|HNRNPK|HSPB1|IL1B|JAK2|LGALS3|LMNA|LTBR|SMAD3|MCL1|MMP9|NDUFS3|NOS3|OPA1|SERPINE1|PAK2|PF4|SEPTIN4|PPP1CA|PSEN1|PSMD10|PTGS2|PTPN1|RAD9A|RB1|RPL11|S100A9|SFPQ|SIAH2|SP100|TMBIM6|TFDP2|TNFAIP3|TP53|TRAF1|VDAC2|PLA2G6|PEA15|URI1|TNFSF10|VNN1|NOL3|PDCD5|NOG|SLC9A3R1|DNM1L|PP…	-8.02157	-9.85328	19_GO:0023052 signaling	0.328603	7.13917	0	33	0	0	-15.8574	2.48889
0	0	1	1	0	1	0	0	-2.33021	-5.74887	0	-3.39119	ko04141	M001101	3	0	166	45	2730	27994	1.64835	KEGG Pathway	24	Protein processing in endoplasmic reticulum	2.77976	468|581|824|1650|1965|2923|3300|3320|3337|3703|4121|4217|4287|5589|5611|5886|6184|6396|6745|6746|6748|7095|7326|7415|8454|9871|10483|10808|22872|23480|23645|26270|29927|29978|29979|51009|51465|51726|54788|55741|56893|57134|79139|80267|258010	ATF4|BAX|CAPN2|DDOST|EIF2S1|PDIA3|DNAJB2|HSP90AA1|DNAJB1|STT3A|MAN1A1|MAP3K5|ATXN3|PRKCSH|DNAJC3|RAD23A|RPN1|SEC13|SSR1|SSR2|SSR4|SEC62|UBE2G1|VCP|CUL1|SEC24D|SEC23B|HSPH1|SEC31A|SEC61G|PPP1R15A|FBXO6|SEC61A1|UBQLN2|UBQLN1|DERL2|UBE2J1|DNAJB11|DNAJB12|EDEM2|UBQLN4|MAN1C1|DERL1|EDEM3|SVIP	-8.01305	-9.84343		0.243688	7.56012	0	73	0	0	-10.5118	2.79109
0	0	1	1	0	0	0	0	-2.84546	-5.59011	0	0	R-HSA-109581	M001100	2	0	178	47	2730	27994	1.72161	Reactome Gene Sets	6	Apoptosis	2.70757	355|572|581|708|840|842|929|1029|1869|2934|3002|3005|3008|3148|4000|4001|4976|5062|5414|5588|5595|5682|5685|5688|5689|5690|5692|5699|5700|5702|5705|5706|5707|5708|5714|5716|5720|6774|7029|7099|7157|8428|8655|8743|10000|10059|51074	FAS|BAD|BAX|C1QBP|CASP7|CASP9|CD14|CDKN2A|E2F1|GSN|GZMB|H1-0|H1-4|HMGB2|LMNA|LMNB1|OPA1|PAK2|SEPTIN4|PRKCQ|MAPK3|PSMA1|PSMA4|PSMA7|PSMB1|PSMB2|PSMB4|PSMB10|PSMC1|PSMC3|PSMC5|PSMC6|PSMD1|PSMD2|PSMD8|PSMD10|PSME1|STAT3|TFDP2|TLR4|TP53|STK24|DYNLL1|TNFSF10|AKT3|DNM1L|APIP	-7.99396	-9.82302		0.248952	7.51272	0	23	0	0	-18.3383	5.98162
0	0	1	1	1	0	0	0	-2.76325	-4.84439	-3.34432	0	GO:0006611	M001110	3	0	184	48	2730	27994	1.75824	GO Biological Processes	19	protein export from nucleus	2.67501	580|1020|1434|1959|1984|2010|3181|3313|3429|3553|4686|5566|5903|6059|6396|6672|6741|7157|7248|7295|8189|8480|8536|8683|9775|10189|10250|10569|10768|11315|11338|23039|23214|26097|27351|29890|51512|51692|54535|54888|55341|55677|56943|79023|80145|81929|199746|348995	BARD1|CDK5|CSE1L|EGR2|EIF5A|EMD|HNRNPA2B1|HSPA9|IFI27|IL1B|NCBP1|PRKACA|RANBP2|ABCE1|SEC13|SP100|SSB|TP53|TSC1|TXN|SYMPK|RAE1|CAMK1|SRSF9|EIF4A3|ALYREF|SRRM1|SLU7|AHCYL1|PARK7|U2AF2|XPO7|XPO6|CHTOP|DESI1|RBM15B|GTSE1|CPSF3|CCHCR1|NSUN2|LSG1|IWS1|ENY2|NUP37|THOC7|SEH1L|U2AF1L4|NUP43	-7.99168	-9.81942	19_GO:0051179 localization	0.251539	7.49344	0	81	1	1	-9.81942	2.67501
0	0	0	1	0	0	0	0	0	-9.7094	0	0	R-HSA-453279	M000100	1	0	149	42	2730	27994	1.53846	Reactome Gene Sets	6	Mitotic G1 phase and G1/S transition	2.89045	890|891|983|990|1027|1028|1029|1032|1869|1876|3717|4172|4609|4998|5426|5515|5682|5685|5688|5689|5690|5692|5699|5700|5702|5705|5706|5707|5708|5714|5716|5720|5925|5928|6118|7029|7083|7298|8454|10000|56655|81620	CCNA2|CCNB1|CDK1|CDC6|CDKN1B|CDKN1C|CDKN2A|CDKN2D|E2F1|E2F6|JAK2|MCM3|MYC|ORC1|POLE|PPP2CA|PSMA1|PSMA4|PSMA7|PSMB1|PSMB2|PSMB4|PSMB10|PSMC1|PSMC3|PSMC5|PSMC6|PSMD1|PSMD2|PSMD8|PSMD10|PSME1|RB1|RBBP4|RPA2|TFDP2|TK1|TYMS|CUL1|AKT3|POLE4|CDT1	-7.98671	-9.81313		0.235557	7.60571	0	23	0	0	-18.3383	5.98162
0	0	1	1	0	1	0	0	-2.70936	-4.83562	0	-4.92186	R-HSA-166058	M001101	3	0	95	32	2730	27994	1.17216	Reactome Gene Sets	6	MyD88:MAL(TIRAP) cascade initiated on plasma membrane	3.45405	351|695|929|1147|1385|1432|1848|1849|2002|4208|4615|4790|5515|5528|5595|6197|6285|6416|7096|7097|7099|7867|8454|9252|10333|10454|11213|23291|28511|51295|57161|59307	APP|BTK|CD14|CHUK|CREB1|MAPK14|DUSP6|DUSP7|ELK1|MEF2C|MYD88|NFKB1|PPP2CA|PPP2R5D|MAPK3|RPS6KA3|S100B|MAP2K4|TLR1|TLR2|TLR4|MAPKAPK3|CUL1|RPS6KA5|TLR6|TAB1|IRAK3|FBXW11|NKIRAS2|ECSIT|PELI2|SIGIRR	-7.98222	-9.80505		0.205993	7.876	0	34	0	0	-15.7025	4.66101
0	0	1	1	0	1	0	0	-2.70936	-4.83562	0	-4.92186	R-HSA-168188	M001101	3	0	95	32	2730	27994	1.17216	Reactome Gene Sets	6	Toll Like Receptor TLR6:TLR2 Cascade	3.45405	351|695|929|1147|1385|1432|1848|1849|2002|4208|4615|4790|5515|5528|5595|6197|6285|6416|7096|7097|7099|7867|8454|9252|10333|10454|11213|23291|28511|51295|57161|59307	APP|BTK|CD14|CHUK|CREB1|MAPK14|DUSP6|DUSP7|ELK1|MEF2C|MYD88|NFKB1|PPP2CA|PPP2R5D|MAPK3|RPS6KA3|S100B|MAP2K4|TLR1|TLR2|TLR4|MAPKAPK3|CUL1|RPS6KA5|TLR6|TAB1|IRAK3|FBXW11|NKIRAS2|ECSIT|PELI2|SIGIRR	-7.98222	-9.80505		0.205993	7.876	0	34	0	0	-15.7025	4.66101
0	0	1	1	0	1	0	0	-3.84319	-4.39225	0	-3.20463	hsa05140	M001101	3	0	85	30	2730	27994	1.0989	KEGG Pathway	24	Leishmaniasis	3.61913	1432|1535|1536|2002|2209|3108|3111|3112|3113|3117|3119|3120|3126|3460|3553|3586|3684|3689|3717|4615|4790|5595|5743|6300|7097|7099|10454|28402|65108|102724971	MAPK14|CYBA|CYBB|ELK1|FCGR1A|HLA-DMA|HLA-DOA|HLA-DOB|HLA-DPA1|HLA-DQA1|HLA-DQB1|HLA-DQB2|HLA-DRB4|IFNGR2|IL1B|IL10|ITGAM|ITGB2|JAK2|MYD88|NFKB1|MAPK3|PTGS2|MAPK12|TLR2|TLR4|TAB1|IGHV3-69-1|MARCKSL1|LOC102724971	-7.98222	-9.80473		0.199526	7.94969	0	54	0	0	-12.3647	3.84533
0	1	1	1	0	1	0	-2.72273	-4.34583	-3.40145	0	-2.66776	GO:0071241	M011101	4	0	221	54	2730	27994	1.97802	GO Biological Processes	19	cellular response to inorganic substance	2.50555	114|210|241|351|468|538|572|654|706|825|890|891|1027|1147|1385|1536|1965|2354|2934|2983|3077|3162|3184|3297|3398|3707|3726|3727|4208|4318|4494|4501|4520|5025|5176|5562|5595|5641|5743|5888|8644|9131|9775|10105|10235|10272|23208|23400|23621|57699|79800|84329|144402|221184	ADCY8|ALAD|ALOX5AP|APP|ATF4|ATP7A|BAD|BMP6|TSPO|CAPN3|CCNA2|CCNB1|CDKN1B|CHUK|CREB1|CYBB|EIF2S1|FOSB|GSN|GUCY1B1|HFE|HMOX1|HNRNPD|HSF1|ID2|ITPKB|JUNB|JUND|MEF2C|MMP9|MT1F|MT1X|MTF1|P2RX4|SERPINF1|PRKAA1|MAPK3|LGMN|PTGS2|RAD51|AKR1C3|AIFM1|EIF4A3|PPIF|RASGRP2|FSTL3|SYT11|ATP13A2|BACE1|CPNE5|CARF|HVCN1|CPNE8|CPNE2	-7.96911	-9.79032	19_GO:0050896 response to stimulus	0.266499	7.38646	0	36	0	0	-15.2132	2.50555
0	0	0	1	0	0	0	0	0	-6.03008	0	0	R-HSA-162906	M000100	1	0	234	56	2730	27994	2.05128	Reactome Gene Sets	6	HIV Infection	2.454	292|293|919|1025|1104|1173|1175|1234|2068|2237|2962|3055|3159|4686|5045|5062|5434|5438|5478|5682|5685|5688|5689|5690|5692|5699|5700|5702|5705|5706|5707|5708|5714|5716|5720|5879|5903|6396|6827|6829|6877|6881|6921|7251|8480|8907|10015|11198|27243|51160|51497|51510|55690|79023|81929|348995	SLC25A5|SLC25A6|CD247|CDK9|RCC1|AP2M1|AP2S1|CCR5|ERCC2|FEN1|GTF2F1|HCK|HMGA1|NCBP1|FURIN|PAK2|POLR2E|POLR2I|PPIA|PSMA1|PSMA4|PSMA7|PSMB1|PSMB2|PSMB4|PSMB10|PSMC1|PSMC3|PSMC5|PSMC6|PSMD1|PSMD2|PSMD8|PSMD10|PSME1|RAC1|RANBP2|SEC13|SUPT4H1|SUPT5H|TAF5|TAF10|ELOC|TSG101|RAE1|AP1M1|PDCD6IP|SUPT16H|CHMP2A|VPS28|NELFCD|CHMP5|PACS1|NUP37|SEH1L|NUP43	-7.93465	-9.75457		0.271288	7.34205	0	82	1	1	-9.75457	2.91851
0	0	1	1	0	0	0	0	-2.24409	-5.85431	0	0	hsa04218	M001100	2	0	173	46	2730	27994	1.68498	KEGG Pathway	24	cellular senescence	2.72655	292|293|801|824|890|891|983|1029|1432|1869|2305|2309|3486|3709|3710|3804|4088|4609|4616|4683|4790|5054|5481|5499|5500|5532|5595|5605|5810|5883|5925|5928|6009|6236|6237|6300|7157|7248|7416|7417|8878|10000|11200|22808|23291|23411	SLC25A5|SLC25A6|CALM1|CAPN2|CCNA2|CCNB1|CDK1|CDKN2A|MAPK14|E2F1|FOXM1|FOXO3|IGFBP3|ITPR2|ITPR3|KIR2DL3|SMAD3|MYC|GADD45B|NBN|NFKB1|SERPINE1|PPID|PPP1CA|PPP1CB|PPP3CB|MAPK3|MAP2K2|RAD1|RAD9A|RB1|RBBP4|RHEB|RRAD|RRAS|MAPK12|TP53|TSC1|VDAC1|VDAC2|SQSTM1|AKT3|CHEK2|MRAS|FBXW11|SIRT1	-7.92072	-9.73935		0.246335	7.4881	0	83	1	1	-9.73935	2.72655
0	0	1	1	0	0	0	0	-2.74987	-4.79858	0	0	GO:0009168	M001100	2	0	185	48	2730	27994	1.75824	GO Biological Processes	19	purine ribonucleoside monophosphate biosynthetic process	2.66055	159|226|351|353|471|498|506|509|513|514|515|517|522|863|1329|1537|2584|3091|3101|3251|3643|3939|4508|4967|5208|5211|5223|5230|5315|5562|5571|5663|5903|6396|6774|7167|7415|8480|8604|8833|9551|10606|54541|56848|79023|81929|84277|348995	ADSS2|ALDOA|APP|APRT|ATIC|ATP5F1A|ATP5F1B|ATP5F1C|ATP5F1D|ATP5F1E|ATP5PB|ATP5MC2|ATP5PF|CBFA2T3|COX5B|CYC1|GALK1|HIF1A|HK3|HPRT1|INSR|LDHA|ATP6|OGDH|PFKFB2|PFKL|PGAM1|PGK1|PKM|PRKAA1|PRKAG1|PSEN1|RANBP2|SEC13|STAT3|TPI1|VCP|RAE1|SLC25A12|GMPS|ATP5MF|PAICS|DDIT4|SPHK2|NUP37|SEH1L|DNAJC30|NUP43	-7.91436	-9.7317	19_GO:0008152 metabolic process	0.251539	7.44905	0	18	0	0	-20.2655	2.70711
1	0	1	0	1	1	-2.00595	0	-2.25997	0	-3.07183	-3.93781	GO:0007249	M101011	4	0	286	64	2730	27994	2.34432	GO Biological Processes	19	I-kappaB kinase/NF-kappaB signaling	2.29465	330|684|695|825|834|929|972|1147|2149|2316|3162|3315|3553|3661|3956|4055|4615|5170|5187|5966|5987|6095|6285|7037|7097|7099|7128|7132|7185|7706|8743|8878|9100|9188|9516|10133|10333|10342|10454|10542|10549|10616|10771|23411|28511|28952|29110|51026|51284|51311|54469|55072|55223|56848|57161|64343|65992|81858|113277|142678|147699|171389|197358|222068	BIRC3|BST2|BTK|CAPN3|CASP1|CD14|CD74|CHUK|F2R|FLNA|HMOX1|HSPB1|IL1B|IRF3|LGALS1|LTBR|MYD88|PDPK1|PER1|REL|TRIM27|RORA|S100B|TFRC|TLR2|TLR4|TNFAIP3|TNFRSF1A|TRAF1|TRIM25|TNFSF10|SQSTM1|USP10|DDX21|LITAF|OPTN|TLR6|TFG|TAB1|LAMTOR5|PRDX4|RBCK1|ZMYND11|SIRT1|NKIRAS2|CCDC22|TBK1|GOLT1B|TLR7|TLR8|ZFAND6|RNF31|TRIM62|SPHK2|PELI2|AZI2|DDRGK1|SHARPIN|TMEM106A|MIB2|PPM1N|NLRP6|NLRC3|TMED4	-7.90577	-9.72182	19_GO:0023052 signaling	0.289585	7.23415	0	84	1	1	-9.72182	2.29465
0	0	1	1	0	1	0	0	-3.2807	-3.79158	0	-2.13037	GO:1903364	M001101	3	0	150	42	2730	27994	1.53846	GO Biological Processes	19	positive regulation of cellular protein catabolic process	2.87118	754|863|975|991|1191|1453|2629|3300|3320|4287|4478|5663|5700|5716|5886|6449|6790|7128|7415|7917|8078|8312|8975|9781|10221|11236|25898|28952|29978|29979|55737|55741|55743|55823|57761|65992|90637|114881|122809|127544|149628|255738	PTTG1IP|CBFA2T3|CD81|CDC20|CLU|CSNK1D|GBA|DNAJB2|HSP90AA1|ATXN3|MSN|PSEN1|PSMC1|PSMD10|RAD23A|SGTA|AURKA|TNFAIP3|VCP|BAG6|USP5|AXIN1|USP13|RNF144A|TRIB1|RNF139|RCHY1|CCDC22|UBQLN2|UBQLN1|VPS35|EDEM2|CHFR|VPS11|TRIB3|DDRGK1|ZFAND2A|OSBPL7|SOCS4|RNF19B|PYHIN1|PCSK9	-7.89869	-9.71311	19_GO:0048518 positive regulation of biological process	0.235557	7.55354	0	4	0	0	-32.6005	2.87429
0	0	0	1	0	0	0	0	0	-5.2194	0	0	GO:0051052	M000100	1	0	451	88	2730	27994	3.22344	GO Biological Processes	19	regulation of DNA metabolic process	2.00082	94|143|322|409|581|604|890|983|990|1025|1054|2068|2305|2735|2852|3001|3005|3008|3014|3181|3183|3184|3192|3297|3320|3399|3586|3980|4358|4436|4609|4683|5155|5515|5588|5595|5879|5888|6118|6416|7037|7126|7157|7158|7468|7874|8239|8971|9131|9212|9400|9577|9869|10097|10189|10419|10635|10919|11143|11200|22948|23411|27000|28984|30009|50485|51010|51366|51720|55729|56893|56941|57343|64210|64855|80312|80351|…	ACVRL1|PARP4|APBB1|ARRB2|BAX|BCL6|CCNA2|CDK1|CDC6|CDK9|CEBPG|ERCC2|FOXM1|GLI1|GPER1|GZMA|H1-0|H1-4|H2AX|HNRNPA2B1|HNRNPC|HNRNPD|HNRNPU|HSF1|HSP90AA1|ID3|IL10|LIG3|MPV17|MSH2|MYC|NBN|PDGFB|PPP2CA|PRKCQ|MAPK3|RAC1|RAD51|RPA2|MAP2K4|TFRC|TNFAIP1|TP53|TP53BP1|NSD2|USP7|USP9X|H1-10|AIFM1|AURKB|RECQL5|BABAM2|SETDB1|ACTR2|ALYREF|PRMT5|RAD51AP1|EHMT2|KAT7|CHEK2|CCT5|SIRT1|DNAJC2|RGCC|TBX21|SMARCAL1|EXOSC…	-7.89869	-9.71219	19_GO:0050789 regulation of biological process	0.338037	7.0436	0	31	0	0	-16.7588	2.02552
0	0	0	1	0	0	0	0	0	-5.57442	0	0	GO:0000086	M000100	1	0	254	59	2730	27994	2.16117	GO Biological Processes	19	G2/M transition of mitotic cell cycle	2.38188	351|890|891|983|990|994|1063|1453|2273|2305|3320|4683|4998|5048|5500|5566|5682|5685|5688|5689|5690|5692|5699|5700|5702|5705|5706|5707|5708|5714|5716|5720|6790|7846|8454|8481|8655|9088|9212|9662|9814|9928|10133|10142|10540|11064|11116|11200|23291|23354|25949|51514|55920|57551|79176|79866|80321|84131|91603	APP|CCNA2|CCNB1|CDK1|CDC6|CDC25B|CENPF|CSNK1D|FHL1|FOXM1|HSP90AA1|NBN|ORC1|PAFAH1B1|PPP1CB|PRKACA|PSMA1|PSMA4|PSMA7|PSMB1|PSMB2|PSMB4|PSMB10|PSMC1|PSMC3|PSMC5|PSMC6|PSMD1|PSMD2|PSMD8|PSMD10|PSME1|AURKA|TUBA1A|CUL1|OFD1|DYNLL1|PKMYT1|AURKB|CEP135|SFI1|KIF14|OPTN|AKAP9|DCTN2|CNTRL|CEP43|CHEK2|FBXW11|HAUS5|SYF2|DTL|RCC2|TAOK1|FBXL15|BORA|CEP70|CEP78|ZNF830	-7.87588	-9.68811	19_GO:0009987 cellular process	0.278304	7.27261	0	23	0	0	-18.3383	5.98162
0	0	0	1	0	0	0	0	0	-7.45175	0	0	GO:0010256	M000100	1	0	466	90	2730	27994	3.2967	GO Biological Processes	19	endomembrane system organization	1.98043	309|662|891|950|983|1130|1191|1201|1385|1453|1861|2010|2149|2801|2852|2934|4000|5048|5515|5595|5605|5862|5873|6280|6449|6836|7251|7879|7917|8266|8291|8675|8729|8878|8938|8943|8976|9144|9368|9382|9697|9712|9788|9820|9885|10015|10059|10133|10142|10162|10211|10347|10419|10959|22872|23136|23207|23208|23325|23353|23423|23592|25782|25839|26003|26509|27243|27348|29887|29927|50807|51112|51160|51510|54732…	ANXA6|BNIP1|CCNB1|SCARB2|CDK1|LYST|CLU|CLN3|CREB1|CSNK1D|TOR1A|EMD|F2R|GOLGA2|GPER1|GSN|LMNA|PAFAH1B1|PPP2CA|MAPK3|MAP2K2|RAB2A|RAB27A|S100A9|SGTA|SURF4|TSG101|RAB7A|BAG6|UBL4A|DYSF|STX16|GBF1|SQSTM1|BAIAP3|AP3D1|WASL|SYNGR2|SLC9A3R1|COG1|TRAM2|USP6NL|MTSS1|CUL7|OSBPL2|PDCD6IP|DNM1L|OPTN|AKAP9|LPCAT3|FLOT1|ABCA7|PRMT5|TMED2|SEC31A|EPB41L3|PLEKHM2|SYT11|WASHC4|SUN1|TMED3|LEMD3|RAB3GAP2|COG4|GORASP…	-7.86546	-9.67642	19_GO:0071840 cellular component organization or biogenesis	0.341727	7.01578	0	85	1	1	-9.67642	1.98043
0	0	0	1	0	0	0	0	0	-8.11452	0	0	R-HSA-69242	M000100	1	0	162	44	2730	27994	1.61172	Reactome Gene Sets	6	S Phase	2.78509	890|990|994|1027|1869|2237|4172|4609|4998|5426|5682|5685|5688|5689|5690|5692|5699|5700|5702|5705|5706|5707|5708|5714|5716|5720|5925|5928|6118|7029|8243|8454|9837|10000|11065|25906|27338|29882|51659|56655|81620|113130|114799|246184	CCNA2|CDC6|CDC25B|CDKN1B|E2F1|FEN1|MCM3|MYC|ORC1|POLE|PSMA1|PSMA4|PSMA7|PSMB1|PSMB2|PSMB4|PSMB10|PSMC1|PSMC3|PSMC5|PSMC6|PSMD1|PSMD2|PSMD8|PSMD10|PSME1|RB1|RBBP4|RPA2|TFDP2|SMC1A|CUL1|GINS1|AKT3|UBE2C|ANAPC15|UBE2S|ANAPC2|GINS2|POLE4|CDT1|CDCA5|ESCO1|CDC26	-7.86052	-9.67021		0.24101	7.49034	0	23	0	0	-18.3383	5.98162
1	0	1	0	1	1	-4.05105	0	-2.86785	0	-6.34831	-2.13799	GO:0042330	M101011	4	0	658	116	2730	27994	4.24908	GO Biological Processes	19	taxis	1.80773	214|351|409|682|708|719|727|972|1020|1130|1230|1232|1234|1385|1432|1441|1796|1890|1959|1960|2043|2047|2131|2207|2242|2357|2358|2359|2841|2867|2885|2919|2920|3148|3315|3398|3553|3579|3586|3603|3627|3672|3689|3690|3800|3958|4088|4192|4684|5025|5054|5155|5196|5294|5355|5364|5473|5479|5588|5595|5641|5727|5872|5879|5898|5909|6280|6347|6348|6374|6375|6464|6729|6809|6846|7408|8291|8394|8398|8609|8729|87…	ALCAM|APP|ARRB2|BSG|C1QBP|C3AR1|C5|CD74|CDK5|LYST|CCR1|CCR3|CCR5|CREB1|MAPK14|CSF3R|DOK1|TYMP|EGR2|EGR3|EPHA4|EPHB1|EXT1|FCER1G|FES|FPR1|FPR2|FPR3|GPR18|FFAR2|GRB2|CXCL1|CXCL2|HMGB2|HSPB1|ID2|IL1B|CXCR2|IL10|IL16|CXCL10|ITGA1|ITGB2|ITGB3|KIF5C|LGALS3|SMAD3|MDK|NCAM1|P2RX4|SERPINE1|PDGFB|PF4|PIK3CG|PLP2|PLXNB1|PPBP|PPIB|PRKCQ|MAPK3|LGMN|PTCH1|RAB13|RAC1|RALA|RAP1GAP|S100A9|CCL2|CCL3|CXCL5|XCL1|SHC…	-7.85764	-9.66608	19_GO:0040011 locomotion	0.386045	6.89237	0	52	0	0	-12.5318	3.94393
0	0	1	1	0	1	0	0	-2.15661	-2.28736	0	-2.41857	hsa04071	M001101	3	0	128	38	2730	27994	1.39194	KEGG Pathway	24	Sphingolipid signaling pathway	3.04422	140|427|581|931|1432|1509|1903|2206|2207|2776|4217|4790|4846|5170|5331|5515|5521|5527|5528|5529|5589|5595|5605|5879|6035|6300|7132|7157|8698|8877|8879|9517|10000|53637|55844|56848|166929|259230	ADORA3|ASAH1|BAX|MS4A1|MAPK14|CTSD|S1PR3|MS4A2|FCER1G|GNAQ|MAP3K5|NFKB1|NOS3|PDPK1|PLCB3|PPP2CA|PPP2R2B|PPP2R5C|PPP2R5D|PPP2R5E|PRKCSH|MAPK3|MAP2K2|RAC1|RNASE1|MAPK12|TNFRSF1A|TP53|S1PR4|SPHK1|SGPL1|SPTLC2|AKT3|S1PR5|PPP2R2D|SPHK2|SGMS2|SGMS1	-7.85559	-9.66277		0.224226	7.61992	0	86	1	1	-9.66277	3.04422
1	0	0	1	0	0	-2.0394	0	0	-4.32423	0	0	R-HSA-2029480	M100100	2	0	86	30	2730	27994	1.0989	Reactome Gene Sets	6	Fcgamma receptor (FCGR) dependent phagocytosis	3.57705	71|695|917|919|1072|2209|2885|3055|3320|3709|3710|5336|5595|5879|8398|8936|8976|10092|10093|10094|10095|10097|10109|10552|10768|23191|23646|51517|55845|147179	ACTG1|BTK|CD3G|CD247|CFL1|FCGR1A|GRB2|HCK|HSP90AA1|ITPR2|ITPR3|PLCG2|MAPK3|RAC1|PLA2G6|WASF1|WASL|ARPC5|ARPC4|ARPC3|ARPC1B|ACTR2|ARPC2|ARPC1A|AHCYL1|CYFIP1|PLD3|NCKIPSD|BRK1|WIPF2	-7.85486	-9.66079		0.199526	7.86797	0	24	0	0	-18.2766	8.78932
0	0	1	1	0	0	0	0	-2.30513	-6.13152	0	0	hsa04217	M001100	2	0	168	45	2730	27994	1.64835	KEGG Pathway	24	necroptosis	2.74666	143|292|293|330|355|581|824|834|1536|2512|3014|3320|3460|3553|3717|5321|5478|5481|5834|6774|6775|7099|7128|7132|7416|7417|8334|8337|8743|8878|8969|9131|10059|10379|10616|27243|51510|55072|55506|55766|81858|92815|114548|124044|197259	PARP4|SLC25A5|SLC25A6|BIRC3|FAS|BAX|CAPN2|CASP1|CYBB|FTL|H2AX|HSP90AA1|IFNGR2|IL1B|JAK2|PLA2G4A|PPIA|PPID|PYGB|STAT3|STAT4|TLR4|TNFAIP3|TNFRSF1A|VDAC1|VDAC2|H2AC6|H2AC18|TNFSF10|SQSTM1|H2AC11|AIFM1|DNM1L|IRF9|RBCK1|CHMP2A|CHMP5|RNF31|MACROH2A2|H2AJ|SHARPIN|H2AW|NLRP3|SPATA2L|MLKL	-7.85237	-9.65705		0.243688	7.46438	0	66	0	0	-11.1394	2.89531
0	0	0	1	0	0	0	0	0	-9.28526	0	0	R-HSA-73894	M000100	1	0	334	71	2730	27994	2.60073	Reactome Gene Sets	6	DNA Repair	2.17979	322|580|890|1642|2068|2237|3014|3980|4350|4436|4683|4798|4913|5426|5434|5438|5810|5883|5886|5888|6118|6612|7157|7158|7374|7415|7468|7508|7706|7874|8294|8334|8337|8339|8345|8347|8349|8362|8363|8364|8367|8450|8533|8970|9100|9557|9577|9937|10445|10524|10635|10980|11200|25898|27339|29844|51514|51720|55215|55766|56655|56949|83444|83695|83990|84164|85015|85236|91603|121504|125476	APBB1|BARD1|CCNA2|DDB1|ERCC2|FEN1|H2AX|LIG3|MPG|MSH2|NBN|NFRKB|NTHL1|POLE|POLR2E|POLR2I|RAD1|RAD9A|RAD23A|RAD51|RPA2|SUMO3|TP53|TP53BP1|UNG|VCP|NSD2|XPC|TRIM25|USP7|H4C9|H2AC6|H2AC18|H2BC8|H2BC9|H2BC4|H2BC21|H4C12|H4C11|H4C3|H4C5|CUL4B|COPS3|H2BC11|USP10|CHD1L|BABAM2|DCLRE1A|MCRS1|KAT5|RAD51AP1|COPS6|CHEK2|RCHY1|PRPF19|TFPT|DTL|UIMC1|FANCI|H2AJ|POLE4|XAB2|INO80B|RHNO1|BRIP1|ASCC2|USP45|H2BC12|ZNF…	-7.83669	-9.64012		0.30461	7.13027	0	41	0	0	-14.1877	2.35847
1	1	0	1	0	0	-3.59552	-2.70066	0	-2.10108	0	0	GO:0002699	M110100	3	0	223	54	2730	27994	1.97802	GO Biological Processes	19	positive regulation of immune effector process	2.48308	136|383|695|972|975|2207|2242|2867|3140|3142|3162|3553|3566|3594|3684|3689|3916|4049|4436|5170|6375|6844|7037|7099|7158|7468|7855|8417|8723|9188|10125|10417|10666|11126|22890|22914|23586|30009|51010|51237|51744|54440|55198|56848|56941|57102|58533|114548|118460|201294|259197|388325|729230|100528032	ADORA2B|ARG1|BTK|CD74|CD81|FCER1G|FES|FFAR2|MR1|HLX|HMOX1|IL1B|IL4R|IL12RB1|ITGAM|ITGB2|LAMP1|LTA|MSH2|PDPK1|XCL1|VAMP2|TFRC|TLR4|TP53BP1|NSD2|FZD5|STX7|SNX4|DDX21|RASGRP1|SPON2|CD226|CD160|ZBTB1|KLRK1|DDX58|TBX21|EXOSC3|MZB1|CD244|SASH3|APPL2|SPHK2|HMCES|C12orf4|SNX6|NLRP3|EXOSC6|UNC13D|NCR3|SCIMP|CCR2|KLRC4-KLRK1	-7.83348	-9.63442	19_GO:0002376 immune system process	0.266499	7.30932	0	16	0	0	-22.3098	3.33571
0	0	1	1	0	0	0	0	-2.92168	-4.82906	0	0	R-HSA-8939211	M001100	2	0	223	54	2730	27994	1.97802	Reactome Gene Sets	6	ESR-mediated signaling	2.48308	801|1025|1027|1385|1509|1903|2002|2289|2309|2354|2783|2787|2791|2962|3014|3315|3320|3727|4313|4318|4609|4846|5170|5434|5438|5481|5595|6464|6722|7391|8204|8243|8294|8312|8334|8337|8339|8345|8347|8349|8357|8362|8363|8364|8367|8648|8877|8970|10000|10498|10524|55766|85236|121504	CALM1|CDK9|CDKN1B|CREB1|CTSD|S1PR3|ELK1|FKBP5|FOXO3|FOSB|GNB2|GNG5|GNG11|GTF2F1|H2AX|HSPB1|HSP90AA1|JUND|MMP2|MMP9|MYC|NOS3|PDPK1|POLR2E|POLR2I|PPID|MAPK3|SHC1|SRF|USF1|NRIP1|SMC1A|H4C9|AXIN1|H2AC6|H2AC18|H2BC8|H2BC9|H2BC4|H2BC21|H3C10|H4C12|H4C11|H4C3|H4C5|NCOA1|SPHK1|H2BC11|AKT3|CARM1|KAT5|H2AJ|H2BC12|H4-16	-7.83348	-9.63442		0.266499	7.30932	0	58	0	0	-12.0914	4.48622
0	0	0	1	0	0	0	0	0	-9.63393	0	0	R-HSA-2559586	M000100	1	0	80	24	1872	27994	1.28205	Reactome Gene Sets	6	DNA Damage/Telomere Stress Induced Senescence	4.48622	890|3005|3008|3014|4001|4683|5925|7157|8294|8334|8337|8339|8345|8347|8349|8362|8363|8367|8970|10524|25842|55766|85236|121504	CCNA2|H1-0|H1-4|H2AX|LMNB1|NBN|RB1|TP53|H4C9|H2AC6|H2AC18|H2BC8|H2BC9|H2BC4|H2BC21|H4C12|H4C11|H4C5|H2BC11|KAT5|ASF1A|H2AJ|H2BC12|H4-16	-7.39148	-9.63393		0.260015	8.35917	0	58	0	0	-12.0914	4.48622
0	0	1	1	1	1	0	0	-3.0759	-4.51453	-4.75899	-2.78141	GO:0002573	M001111	4	0	211	52	2730	27994	1.90476	GO Biological Processes	19	myeloid leukocyte differentiation	2.5271	302|351|537|634|714|863|972|975|1230|1385|1432|2101|2124|2207|2242|2739|3398|3516|3600|3665|3726|4055|4208|4318|4609|5048|5196|5663|5925|6348|6729|7030|7037|7071|7097|7099|8111|9770|9935|10100|10221|10272|10538|23411|29887|51176|84522|84959|116071|126014|284266|375387	ANXA2|APP|ATP6AP1|CEACAM1|C1QC|CBFA2T3|CD74|CD81|CCR1|CREB1|MAPK14|ESRRA|EVI2B|FCER1G|FES|GLO1|ID2|RBPJ|IL15|IRF7|JUNB|LTBR|MEF2C|MMP9|MYC|PAFAH1B1|PF4|PSEN1|RB1|CCL3|SRP54|TFE3|TFRC|KLF10|TLR2|TLR4|GPR68|RASSF2|MAFB|TSPAN2|TRIB1|FSTL3|BATF|SIRT1|SNX10|LEF1|JAGN1|UBASH3B|BATF2|OSCAR|SIGLEC15|NRROS	-7.79871	-9.59842	19_GO:0002376 immune system process	0.261615	7.3194	0	22	0	0	-18.3441	2.5271
0	0	0	1	0	1	0	0	0	-5.02797	0	-2.04719	GO:0030100	M000101	2	0	288	64	2730	27994	2.34432	GO Biological Processes	19	regulation of endocytosis	2.27871	302|336|351|409|929|961|967|977|1175|1191|1201|1445|1535|1609|1861|2207|2358|3055|3077|3190|3553|3560|3561|3600|3601|3643|3690|3958|5054|5336|5532|5663|5770|5873|5878|5879|6347|6386|6453|7097|7251|8291|8877|8976|9474|9784|10059|10062|10211|10347|23208|28514|29934|29978|30844|51160|55198|55680|64422|64581|79872|88455|255738|257364	ANXA2|APOA2|APP|ARRB2|CD14|CD47|CD63|CD151|AP2S1|CLU|CLN3|CSK|CYBA|DGKQ|TOR1A|FCER1G|FPR2|HCK|HFE|HNRNPK|IL1B|IL2RB|IL2RG|IL15|IL15RA|INSR|ITGB3|LGALS3|SERPINE1|PLCG2|PPP3CB|PSEN1|PTPN1|RAB27A|RAB5C|RAC1|CCL2|SDCBP|ITSN1|TLR2|TSG101|DYSF|SPHK1|WASL|ATG5|SNX17|DNM1L|NR1H3|FLOT1|ABCA7|SYT11|DLL1|SNX12|UBQLN2|EHD4|VPS28|APPL2|RUFY2|ATG3|CLEC7A|CBLL1|ANKRD13A|PCSK9|SNX33	-7.79031	-9.58879	19_GO:0071840 cellular component organization or biogenesis	0.289585	7.17031	0	35	0	0	-15.4749	2.46367
0	0	0	1	0	0	0	0	0	-3.96647	0	0	GO:0035966	M000100	1	0	205	51	2730	27994	1.86813	GO Biological Processes	19	response to topologically incorrect protein	2.55105	440|468|581|1191|1861|1965|3068|3297|3300|3308|3313|3315|3320|3337|4000|4287|5611|5770|6347|6464|6734|6745|7009|7415|7917|9114|9820|9927|10133|10808|22872|23071|23645|26270|27348|29954|51009|51182|51726|54788|55658|55741|65992|79139|79982|80267|84919|116138|148327|168620|101928527	ASNS|ATF4|BAX|CLU|TOR1A|EIF2S1|HDGF|HSF1|DNAJB2|HSPA4|HSPA9|HSPB1|HSP90AA1|DNAJB1|LMNA|ATXN3|DNAJC3|PTPN1|CCL2|SHC1|SRPRA|SSR1|TMBIM6|VCP|BAG6|ATP6V0D1|CUL7|MFN2|OPTN|HSPH1|SEC31A|ERP44|PPP1R15A|FBXO6|TOR1B|POMT2|DERL2|HSPA14|DNAJB11|DNAJB12|RNF126|EDEM2|DDRGK1|DERL1|DNAJB14|EDEM3|PPP1R15B|KLHDC3|CREB3L4|BHLHA15|PIGBOS1	-7.78688	-9.58413	19_GO:0050896 response to stimulus	0.259136	7.32691	0	73	0	0	-10.5118	2.79109
0	1	1	1	0	0	0	-2.29956	-2.57182	-4.60578	0	0	GO:0009156	M011100	3	0	199	50	2730	27994	1.8315	GO Biological Processes	19	ribonucleoside monophosphate biosynthetic process	2.57644	159|226|351|353|471|498|506|509|513|514|515|517|522|863|1329|1537|2584|3091|3101|3251|3643|3939|4508|4967|5208|5211|5223|5230|5315|5562|5571|5634|5663|5903|6396|6774|7167|7378|7415|8480|8604|8833|9551|10606|54541|56848|79023|81929|84277|348995	ADSS2|ALDOA|APP|APRT|ATIC|ATP5F1A|ATP5F1B|ATP5F1C|ATP5F1D|ATP5F1E|ATP5PB|ATP5MC2|ATP5PF|CBFA2T3|COX5B|CYC1|GALK1|HIF1A|HK3|HPRT1|INSR|LDHA|ATP6|OGDH|PFKFB2|PFKL|PGAM1|PGK1|PKM|PRKAA1|PRKAG1|PRPS2|PSEN1|RANBP2|SEC13|STAT3|TPI1|UPP1|VCP|RAE1|SLC25A12|GMPS|ATP5MF|PAICS|DDIT4|SPHK2|NUP37|SEH1L|DNAJC30|NUP43	-7.77655	-9.57258	19_GO:0008152 metabolic process	0.256631	7.33625	0	18	0	0	-20.2655	2.70711
0	0	1	0	1	1	0	0	-3.41173	0	-3.67182	-3.74805	ko05142	M001011	3	0	102	33	2730	27994	1.20879	KEGG Pathway	24	Chagas disease (American trypanosomiasis)	3.31754	355|712|713|714|917|919|1147|1432|2769|2774|2776|3460|3553|3586|4088|4615|4790|5054|5331|5515|5521|5595|6300|6347|6348|6416|7097|7099|7132|10000|10333|55844|414062	FAS|C1QA|C1QB|C1QC|CD3G|CD247|CHUK|MAPK14|GNA15|GNAL|GNAQ|IFNGR2|IL1B|IL10|SMAD3|MYD88|NFKB1|SERPINE1|PLCB3|PPP2CA|PPP2R2B|MAPK3|MAPK12|CCL2|CCL3|MAP2K4|TLR2|TLR4|TNFRSF1A|AKT3|TLR6|PPP2R2D|CCL3L3	-7.76857	-9.56338		0.209148	7.70801	0	48	0	0	-13.088	3.31754
0	0	0	1	0	0	0	0	0	-9.5615	0	0	GO:0070613	M000100	1	0	182	38	1872	27994	2.02991	GO Biological Processes	19	regulation of protein processing	3.12228	712|713|714|719|727|930|1201|1522|3500|3514|5054|5199|5566|8996|10162|28299|28424|28442|28452|28454|28461|28815|28820|28823|28825|28881|28883|28903|28907|28908|28912|28913|28920|28921|28938|28940|29934|58484	C1QA|C1QB|C1QC|C3AR1|C5|CD19|CLN3|CTSZ|IGHG1|IGKC|SERPINE1|CFP|PRKACA|NOL3|LPCAT3|IGKV1-5|IGHV3-48|IGHV3-23|IGHV3-7|IGHV2-70|IGHV1-69|IGLV2-14|IGLV1-51|IGLV1-44|IGLV1-40|IGKV2D-30|IGKV2D-28|IGKV1D-12|IGKV5-2|IGKV4-1|IGKV3-20|IGKV3-15|IGKV2-29|IGKV2-28|IGKV1-16|IGKV1-12|SNX12|NLRC4	-7.32919	-9.5615	19_GO:0050789 regulation of biological process	0.325936	7.68946	0	17	0	0	-20.6445	4.66652
0	0	0	0	1	0	0	0	0	0	-2.712	0	GO:0030155	M000010	1	0	738	126	2730	27994	4.61538	GO Biological Processes	19	regulation of cell adhesion	1.75072	71|94|135|383|397|506|572|604|634|654|708|864|921|959|960|961|972|975|1029|1432|1445|1545|1960|2242|2316|2319|2885|2934|3077|3113|3142|3553|3566|3586|3594|3600|3689|3707|3717|3728|3956|3958|3987|4088|4192|4287|4860|5054|5062|5170|5294|5364|5500|5515|5573|5588|5879|5921|6237|6281|6347|6375|6403|6541|6659|6666|6695|6722|6809|7030|7037|7248|7471|7535|7704|8291|8502|8740|8751|8861|8876|8943|9092|9270…	ACTG1|ACVRL1|ADORA2A|ARG1|ARHGDIB|ATP5F1B|BAD|BCL6|CEACAM1|BMP6|C1QBP|RUNX3|CD5|CD40LG|CD44|CD47|CD74|CD81|CDKN2A|MAPK14|CSK|CYP1B1|EGR3|FES|FLNA|FLOT2|GRB2|GSN|HFE|HLA-DPA1|HLX|IL1B|IL4R|IL10|IL12RB1|IL15|ITGB2|ITPKB|JAK2|JUP|LGALS1|LGALS3|LIMS1|SMAD3|MDK|ATXN3|PNP|SERPINE1|PAK2|PDPK1|PIK3CG|PLXNB1|PPP1CB|PPP2CA|PRKAR1A|PRKCQ|RAC1|RASA1|RRAS|S100A10|CCL2|XCL1|SELP|SLC7A1|SOX4|SOX12|SPOCK1|SRF|ST…	-7.72824	-9.51954	19_GO:0022610 biological adhesion	0.40157	6.79406	0	3	0	0	-33.3218	3.00939
0	0	1	1	0	0	0	0	-2.05237	-7.37631	0	0	GO:0009060	M001100	2	0	87	30	2730	27994	1.0989	GO Biological Processes	19	aerobic respiration	3.53594	50|513|863|1329|1349|1351|1355|1738|1743|2271|3091|3416|3417|3418|3421|4190|4191|4967|5018|6390|6472|7388|7415|8802|9377|23410|23530|29796|56181|113115	ACO2|ATP5F1D|CBFA2T3|COX5B|COX7B|COX8A|COX15|DLD|DLST|FH|HIF1A|IDE|IDH1|IDH2|IDH3G|MDH1|MDH2|OGDH|OXA1L|SDHB|SHMT2|UQCRH|VCP|SUCLG1|COX5A|SIRT3|NNT|UQCR10|MTFR1L|MTFR2	-7.72824	-9.51951	19_GO:0008152 metabolic process	0.199526	7.78747	0	87	1	1	-9.51951	5.85955
0	0	1	1	0	1	0	0	-3.35004	-2.26031	0	-2.58745	GO:0072657	M001101	3	0	654	115	2730	27994	4.21245	GO Biological Processes	19	protein localization to membrane	1.80311	302|572|581|682|825|975|1020|1173|1201|1213|1445|1869|2040|2181|2207|2316|2319|2664|2852|2905|2934|3002|3308|3320|3684|3689|3695|3728|3958|4905|5018|5170|5174|5583|5727|5830|5872|6124|6135|6138|6155|6160|6164|6167|6169|6175|6202|6230|6281|6386|6449|6729|6734|6745|6746|6809|6844|7029|7095|7132|7157|7917|8266|8394|8417|8851|8878|8943|9045|9141|9230|9270|9351|9368|9482|9495|9697|10133|10211|10791|10…	ANXA2|BAD|BAX|BSG|CAPN3|CD81|CDK5|AP2M1|CLN3|CLTC|CSK|E2F1|STOM|ACSL3|FCER1G|FLNA|FLOT2|GDI1|GPER1|GRIN2C|GSN|GZMB|HSPA4|HSP90AA1|ITGAM|ITGB2|ITGB7|JUP|LGALS3|NSF|OXA1L|PDPK1|PDZK1|PRKCH|PTCH1|PEX5|RAB13|RPL4|RPL11|RPL15|RPL27|RPL31|RPL34|RPL37|RPL38|RPLP0|RPS8|RPS25|S100A10|SDCBP|SGTA|SRP54|SRPRA|SSR1|SSR2|STX3|VAMP2|TFDP2|SEC62|TNFRSF1A|TP53|BAG6|UBL4A|PIP5K1A|STX7|CDK5R1|SQSTM1|AP3D1|RPL14|PDC…	-7.72824	-9.5194	19_GO:0051179 localization	0.384451	6.83156	0	77	0	0	-10.27	3.14242
0	0	0	1	0	0	0	0	0	-6.59527	0	0	GO:0032543	M000100	1	0	135	39	2730	27994	1.42857	GO Biological Processes	19	mitochondrial translation	2.96233	708|3035|5018|6472|9553|10352|10573|23107|28958|28998|29074|51081|51116|51253|51258|51264|51318|51373|51649|54148|54460|54534|54931|54998|55005|55157|55173|56945|57129|64928|64968|64969|64979|79590|84769|85476|92399|115416|118487	C1QBP|HARS1|OXA1L|SHMT2|MRPL33|WARS2|MRPL28|MRPS27|COA3|MRPL13|MRPL18|MRPS7|MRPS2|MRPL37|MRPL51|MRPL27|MRPL35|MRPS17|MRPS23|MRPL39|MRPS21|MRPL50|TRMT10C|AURKAIP1|RMND1|DARS2|MRPS10|MRPS22|MRPL47|MRPL14|MRPS6|MRPS5|MRPL36|MRPL24|MPV17L2|GFM1|MRRF|MALSU1|CHCHD1	-7.71872	-9.50867	19_GO:0008152 metabolic process	0.227115	7.51295	0	9	0	0	-27.29	4.05006
0	0	0	1	0	0	0	0	0	-5.41793	0	0	GO:0010389	M000100	1	0	200	50	2730	27994	1.8315	GO Biological Processes	19	regulation of G2/M transition of mitotic cell cycle	2.56355	351|891|983|990|994|1063|1453|2273|3320|4683|4998|5048|5566|5682|5685|5688|5689|5690|5692|5699|5700|5702|5705|5706|5707|5708|5714|5716|5720|6790|7846|8454|8481|8655|9212|9662|9814|9928|10142|10540|11064|11116|23354|25949|51514|55920|57551|80321|84131|91603	APP|CCNB1|CDK1|CDC6|CDC25B|CENPF|CSNK1D|FHL1|HSP90AA1|NBN|ORC1|PAFAH1B1|PRKACA|PSMA1|PSMA4|PSMA7|PSMB1|PSMB2|PSMB4|PSMB10|PSMC1|PSMC3|PSMC5|PSMC6|PSMD1|PSMD2|PSMD8|PSMD10|PSME1|AURKA|TUBA1A|CUL1|OFD1|DYNLL1|AURKB|CEP135|SFI1|KIF14|AKAP9|DCTN2|CNTRL|CEP43|HAUS5|SYF2|DTL|RCC2|TAOK1|CEP70|CEP78|ZNF830	-7.70164	-9.49038	19_GO:0050789 regulation of biological process	0.256631	7.29469	0	23	0	0	-18.3383	5.98162
0	0	1	1	0	0	0	0	-2.79436	-4.35018	0	0	R-HSA-556833	M001100	2	0	739	126	2730	27994	4.61538	Reactome Gene Sets	6	Metabolism of lipids	1.74835	123|211|241|336|411|427|706|788|1374|1545|1622|1666|1717|2101|2171|2180|2181|2224|2581|2629|2876|3030|3032|3033|3074|3155|3422|3972|4051|4056|4520|4534|4706|4952|5096|5244|5287|5294|5321|5499|5500|5566|5641|5742|5743|5920|6095|6305|6307|6319|6713|8394|8395|8398|8443|8644|8648|8714|8877|8879|9107|9256|9412|9415|9442|9443|9517|9524|9663|9871|9885|10062|10162|10226|10455|10498|10555|10654|10682|1090…	PLIN2|ALAS1|ALOX5AP|APOA2|ARSB|ASAH1|TSPO|SLC25A20|CPT1A|CYP1B1|DBI|DECR1|DHCR7|ESRRA|FABP5|ACSL1|ACSL3|FDPS|GALC|GBA|GPX1|HADHA|HADHB|HADH|HEXB|HMGCL|IDI1|LHB|CYP4F3|LTC4S|MTF1|MTM1|NDUFAB1|OCRL|PCCB|ABCB4|PIK3C2B|PIK3CG|PLA2G4A|PPP1CA|PPP1CB|PRKACA|LGMN|PTGS1|PTGS2|PLAAT4|RORA|SBF1|MSMO1|SCD|SQLE|PIP5K1A|PIP5K1B|PLA2G6|GNPAT|AKR1C3|NCOA1|ABCC3|SPHK1|SGPL1|MTMR6|TSPOAP1|MED21|FADS2|MED27|MED7|SP…	-7.69369	-9.48124		0.40157	6.77734	0	55	0	0	-12.2382	2.3305
0	0	1	1	0	1	0	0	-4.16091	-5.07651	0	-2.73799	GO:1990542	M001101	3	0	108	34	2730	27994	1.24542	GO Biological Processes	19	mitochondrial transmembrane transport	3.22818	498|506|509|513|514|515|517|522|788|1329|1374|1537|3954|4508|4976|5664|7351|8604|9131|9551|9804|10452|10469|26517|29074|55750|79751|80273|81855|84277|91689|92609|119559|131474	ATP5F1A|ATP5F1B|ATP5F1C|ATP5F1D|ATP5F1E|ATP5PB|ATP5MC2|ATP5PF|SLC25A20|COX5B|CPT1A|CYC1|LETM1|ATP6|OPA1|PSEN2|UCP2|SLC25A12|AIFM1|ATP5MF|TOMM20|TOMM40|TIMM44|TIMM13|MRPL18|AGK|SLC25A22|GRPEL1|SFXN3|DNAJC30|SMDT1|TIMM50|SFXN4|CHCHD4	-7.68598	-9.47233	19_GO:0051179 localization	0.212254	7.62647	0	5	0	0	-31.2197	3.22818
0	0	0	0	0	1	0	0	0	0	0	-9.4713	GO:0050684	M000001	1	0	152	13	225	27994	5.77778	GO Biological Processes	19	regulation of mRNA processing	10.641	1025|3190|3192|3297|5725|6294|6651|8683|9667|10262|11338|26528|27339	CDK9|HNRNPK|HNRNPU|HSF1|PTBP1|SAFB|SON|SRSF9|SAFB2|SF3B4|U2AF2|DAZAP1|PRPF19	-7.24562	-9.4713	19_GO:0050789 regulation of biological process	1.55549	10.7283	0	37	0	0	-15.159	22.6214
0	0	0	1	0	0	0	0	0	-6.55472	0	0	GO:1901991	M000100	1	0	251	58	2730	27994	2.12454	GO Biological Processes	19	negative regulation of mitotic cell cycle phase transition	2.3695	581|701|891|983|990|991|1027|1029|1032|1063|1869|2273|4683|4998|5682|5685|5688|5689|5690|5692|5699|5700|5702|5705|5706|5707|5708|5714|5716|5720|5925|6118|6347|6659|6790|7029|7157|7832|8454|9212|9337|10385|10457|10498|11200|25793|25906|25949|28984|51065|51512|56984|57551|79960|81620|84861|91603|246175	BAX|BUB1B|CCNB1|CDK1|CDC6|CDC20|CDKN1B|CDKN2A|CDKN2D|CENPF|E2F1|FHL1|NBN|ORC1|PSMA1|PSMA4|PSMA7|PSMB1|PSMB2|PSMB4|PSMB10|PSMC1|PSMC3|PSMC5|PSMC6|PSMD1|PSMD2|PSMD8|PSMD10|PSME1|RB1|RPA2|CCL2|SOX4|AURKA|TFDP2|TP53|BTG2|CUL1|AURKB|CNOT8|BTN2A2|GPNMB|CARM1|CHEK2|FBXO7|ANAPC15|SYF2|RGCC|RPS27L|GTSE1|PSMG2|TAOK1|JADE1|CDT1|KLHL22|ZNF830|CNOT6L	-7.65803	-9.44304	19_GO:0048519 negative regulation of biological process	0.275987	7.16435	0	23	0	0	-18.3383	5.98162
0	0	1	1	0	0	0	0	-6.08848	-5.69076	0	0	GO:0006733	M001100	2	0	213	52	2730	27994	1.90476	GO Biological Processes	19	oxidoreduction coenzyme metabolic process	2.50338	226|351|863|1738|2330|2539|2584|3091|3101|3417|3418|3643|3939|4190|4191|4967|5208|5211|5223|5230|5315|5562|5571|5663|5743|5903|6120|6396|6774|6888|7086|7157|7167|7415|8480|8604|9540|9563|10135|22934|23498|23530|25819|27235|51117|54541|65220|79023|80219|81929|84883|348995	ALDOA|APP|CBFA2T3|DLD|FMO5|G6PD|GALK1|HIF1A|HK3|IDH1|IDH2|INSR|LDHA|MDH1|MDH2|OGDH|PFKFB2|PFKL|PGAM1|PGK1|PKM|PRKAA1|PRKAG1|PSEN1|PTGS2|RANBP2|RPE|SEC13|STAT3|TALDO1|TKT|TP53|TPI1|VCP|RAE1|SLC25A12|TP53I3|H6PD|NAMPT|RPIA|HAAO|NNT|NOCT|COQ2|COQ4|DDIT4|NADK|NUP37|COQ10B|SEH1L|AIFM2|NUP43	-7.65803	-9.44017	19_GO:0008152 metabolic process	0.261615	7.24	0	18	0	0	-20.2655	2.70711
0	1	0	1	0	1	0	-2.71336	0	-2.87982	0	-3.85694	GO:0009615	M010101	3	0	351	73	2730	27994	2.67399	GO Biological Processes	19	response to virus	2.13264	330|684|708|1072|1130|1147|1191|1432|2316|2537|2962|3159|3315|3429|3460|3553|3588|3594|3600|3609|3627|3661|3663|3665|3934|3964|4599|4600|4938|4940|5094|5551|5611|6035|6059|6375|7128|7706|7728|8519|8725|8729|9188|10084|10379|10417|10521|10542|10622|10771|10964|11100|11213|22948|23076|23586|26007|26065|29110|30009|51284|51311|51428|51728|54541|55763|81844|84282|114548|197259|200315|201294|201626	BIRC3|BST2|C1QBP|CFL1|LYST|CHUK|CLU|MAPK14|FLNA|IFI6|GTF2F1|HMGA1|HSPB1|IFI27|IFNGR2|IL1B|IL10RB|IL12RB1|IL15|ILF3|CXCL10|IRF3|IRF5|IRF7|LCN2|LGALS8|MX1|MX2|OAS1|OAS3|PCBP2|PRF1|DNAJC3|RNASE1|ABCE1|XCL1|TNFAIP3|TRIM25|ZNF175|IFITM1|URI1|GBF1|DDX21|PQBP1|IRF9|SPON2|DDX17|LAMTOR5|POLR3G|ZMYND11|IFI44L|HNRNPUL1|IRAK3|CCT5|RRP1B|DDX58|TKFC|LSM14A|TBK1|TBX21|TLR7|TLR8|DDX41|POLR3K|DDIT4|EXOC1|TRIM56|R…	-7.65803	-9.44007	19_GO:0051704 multi-organism process	0.308754	7.01954	0	88	1	1	-9.44007	2.13264
0	0	0	1	1	0	0	0	0	-5.56637	-2.5418	0	GO:0045637	M000110	2	0	264	60	2730	27994	2.1978	GO Biological Processes	19	regulation of myeloid cell differentiation	2.3305	91|537|634|714|972|1230|1385|1432|1441|2101|2124|2242|2309|2811|3091|3148|3202|3313|3398|3665|3707|3958|4208|4609|4778|5196|5588|5925|6348|6774|7030|7071|7099|7704|8111|8294|8357|8362|8363|8364|8367|8861|9770|9935|10193|10221|10272|11143|25893|28514|29909|51176|54623|55904|57095|58508|84959|116151|121504|284266	ACVR1B|ATP6AP1|CEACAM1|C1QC|CD74|CCR1|CREB1|MAPK14|CSF3R|ESRRA|EVI2B|FES|FOXO3|GP1BA|HIF1A|HMGB2|HOXA5|HSPA9|ID2|IRF7|ITPKB|LGALS3|MEF2C|MYC|NFE2|PF4|PRKCQ|RB1|CCL3|STAT3|TFE3|KLF10|TLR4|ZBTB16|GPR68|H4C9|H3C10|H4C12|H4C11|H4C3|H4C5|LDB1|RASSF2|MAFB|RNF41|TRIB1|FSTL3|KAT7|TRIM58|DLL1|GPR171|LEF1|PAF1|KMT2E|PITHD1|KMT2C|UBASH3B|FAM210B|H4-16|SIGLEC15	-7.65803	-9.43962	19_GO:0002376 immune system process	0.2806	7.13999	0	22	0	0	-18.3441	2.5271
0	0	1	1	0	0	0	0	-3.34413	-9.43933	0	0	GO:0051604	M001100	2	0	406	63	1872	27994	3.36538	GO Biological Processes	19	protein maturation	2.32046	572|712|713|714|719|727|745|834|930|1201|1203|1510|1512|1522|2281|3500|3514|4706|5045|5054|5199|5230|5566|5664|8996|10162|10549|23557|28299|28424|28442|28452|28454|28461|28815|28820|28823|28825|28881|28883|28903|28907|28908|28912|28913|28920|28921|28938|28940|29100|29934|51126|51726|58484|64065|64115|64210|80218|83475|84191|91419|131474|255738	BAD|C1QA|C1QB|C1QC|C3AR1|C5|MYRF|CASP1|CD19|CLN3|CLN5|CTSE|CTSH|CTSZ|FKBP1B|IGHG1|IGKC|NDUFAB1|FURIN|SERPINE1|CFP|PGK1|PRKACA|PSEN2|NOL3|LPCAT3|PRDX4|SNAPIN|IGKV1-5|IGHV3-48|IGHV3-23|IGHV3-7|IGHV2-70|IGHV1-69|IGLV2-14|IGLV1-51|IGLV1-44|IGLV1-40|IGKV2D-30|IGKV2D-28|IGKV1D-12|IGKV5-2|IGKV4-1|IGKV3-20|IGKV3-15|IGKV2-29|IGKV2-28|IGKV1-16|IGKV1-12|TMEM208|SNX12|NAA20|DNAJB11|NLRC4|PERP|VSIR|MMS19|NAA5…	-7.21692	-9.43933	19_GO:0008152 metabolic process	0.416803	7.17467	0	17	0	0	-20.6445	4.66652
1	0	1	0	1	1	-4.08015	0	-2.45421	0	-6.3658	-2.14797	GO:0006935	M101011	4	0	656	115	2730	27994	4.21245	GO Biological Processes	19	chemotaxis	1.79761	214|351|409|682|708|719|727|972|1020|1130|1230|1232|1234|1385|1432|1441|1796|1890|1959|1960|2043|2047|2131|2207|2242|2357|2358|2359|2841|2867|2885|2919|2920|3148|3315|3553|3579|3586|3603|3627|3672|3689|3690|3800|3958|4088|4192|4684|5025|5054|5155|5196|5294|5355|5364|5473|5479|5588|5595|5641|5727|5872|5879|5898|5909|6280|6347|6348|6374|6375|6464|6729|6809|6846|7408|8291|8394|8398|8609|8729|8740|88…	ALCAM|APP|ARRB2|BSG|C1QBP|C3AR1|C5|CD74|CDK5|LYST|CCR1|CCR3|CCR5|CREB1|MAPK14|CSF3R|DOK1|TYMP|EGR2|EGR3|EPHA4|EPHB1|EXT1|FCER1G|FES|FPR1|FPR2|FPR3|GPR18|FFAR2|GRB2|CXCL1|CXCL2|HMGB2|HSPB1|IL1B|CXCR2|IL10|IL16|CXCL10|ITGA1|ITGB2|ITGB3|KIF5C|LGALS3|SMAD3|MDK|NCAM1|P2RX4|SERPINE1|PDGFB|PF4|PIK3CG|PLP2|PLXNB1|PPBP|PPIB|PRKCQ|MAPK3|LGMN|PTCH1|RAB13|RAC1|RALA|RAP1GAP|S100A9|CCL2|CCL3|CXCL5|XCL1|SHC1|SR…	-7.65722	-9.43763	19_GO:0040011 locomotion	0.384451	6.79542	0	52	0	0	-12.5318	3.94393
0	0	0	1	0	0	0	0	0	-9.41712	0	0	GO:1903317	M000100	1	0	184	38	1872	27994	2.02991	GO Biological Processes	19	regulation of protein maturation	3.08834	712|713|714|719|727|930|1201|1522|3500|3514|5054|5199|5566|8996|10162|28299|28424|28442|28452|28454|28461|28815|28820|28823|28825|28881|28883|28903|28907|28908|28912|28913|28920|28921|28938|28940|29934|58484	C1QA|C1QB|C1QC|C3AR1|C5|CD19|CLN3|CTSZ|IGHG1|IGKC|SERPINE1|CFP|PRKACA|NOL3|LPCAT3|IGKV1-5|IGHV3-48|IGHV3-23|IGHV3-7|IGHV2-70|IGHV1-69|IGLV2-14|IGLV1-51|IGLV1-44|IGLV1-40|IGKV2D-30|IGKV2D-28|IGKV1D-12|IGKV5-2|IGKV4-1|IGKV3-20|IGKV3-15|IGKV2-29|IGKV2-28|IGKV1-16|IGKV1-12|SNX12|NLRC4	-7.19797	-9.41712	19_GO:0050789 regulation of biological process	0.325936	7.60823	0	17	0	0	-20.6445	4.66652
0	0	1	1	0	1	0	0	-2.65015	-4.63502	0	-4.83311	R-HSA-168179	M001101	3	0	98	32	2730	27994	1.17216	Reactome Gene Sets	6	Toll Like Receptor TLR1:TLR2 Cascade	3.34831	351|695|929|1147|1385|1432|1848|1849|2002|4208|4615|4790|5515|5528|5595|6197|6285|6416|7096|7097|7099|7867|8454|9252|10333|10454|11213|23291|28511|51295|57161|59307	APP|BTK|CD14|CHUK|CREB1|MAPK14|DUSP6|DUSP7|ELK1|MEF2C|MYD88|NFKB1|PPP2CA|PPP2R5D|MAPK3|RPS6KA3|S100B|MAP2K4|TLR1|TLR2|TLR4|MAPKAPK3|CUL1|RPS6KA5|TLR6|TAB1|IRAK3|FBXW11|NKIRAS2|ECSIT|PELI2|SIGIRR	-7.63266	-9.41071		0.205993	7.65514	0	34	0	0	-15.7025	4.66101
0	0	1	1	0	1	0	0	-2.65015	-4.63502	0	-4.83311	R-HSA-181438	M001101	3	0	98	32	2730	27994	1.17216	Reactome Gene Sets	6	Toll Like Receptor 2 (TLR2) Cascade	3.34831	351|695|929|1147|1385|1432|1848|1849|2002|4208|4615|4790|5515|5528|5595|6197|6285|6416|7096|7097|7099|7867|8454|9252|10333|10454|11213|23291|28511|51295|57161|59307	APP|BTK|CD14|CHUK|CREB1|MAPK14|DUSP6|DUSP7|ELK1|MEF2C|MYD88|NFKB1|PPP2CA|PPP2R5D|MAPK3|RPS6KA3|S100B|MAP2K4|TLR1|TLR2|TLR4|MAPKAPK3|CUL1|RPS6KA5|TLR6|TAB1|IRAK3|FBXW11|NKIRAS2|ECSIT|PELI2|SIGIRR	-7.63266	-9.41071		0.205993	7.65514	0	34	0	0	-15.7025	4.66101
0	0	0	1	0	0	0	0	0	-3.50709	0	0	hsa04144	M000100	1	0	271	61	2730	27994	2.23443	KEGG Pathway	24	Endocytosis	2.30814	154|409|829|830|832|1173|1175|1211|1213|1234|2149|3560|3561|3579|3800|4088|5589|5662|5878|6642|7037|7251|7879|8394|8395|8723|8729|8976|9230|9559|10015|10092|10093|10094|10095|10109|10193|10552|10902|11059|11311|23325|23761|27243|28964|29934|30011|30844|50807|51160|51324|51510|55616|55737|58533|79176|81873|84612|116986|147179|254122	ADRB2|ARRB2|CAPZA1|CAPZA2|CAPZB|AP2M1|AP2S1|CLTA|CLTC|CCR5|F2R|IL2RB|IL2RG|CXCR2|KIF5C|SMAD3|PRKCSH|PSD|RAB5C|SNX1|TFRC|TSG101|RAB7A|PIP5K1A|PIP5K1B|SNX4|GBF1|WASL|RAB11B|VPS26A|PDCD6IP|ARPC5|ARPC4|ARPC3|ARPC1B|ARPC2|RNF41|ARPC1A|BRD8|WWP1|VPS45|WASHC4|PISD|CHMP2A|GIT1|SNX12|SH3KBP1|EHD4|ASAP1|VPS28|SPG21|CHMP5|ASAP3|VPS35|SNX6|FBXL15|ARPC5L|PARD6B|AGAP2|WIPF2|SNX32	-7.63041	-9.40729		0.282875	7.11336	0	89	1	1	-9.40729	2.30814
0	0	1	1	0	0	0	0	-2.27032	-4.31785	0	0	GO:1903050	M001100	2	0	226	54	2730	27994	1.97802	GO Biological Processes	19	regulation of proteolysis involved in cellular protein catabolic process	2.45012	210|819|863|991|1191|1453|2043|2629|2876|3077|3300|4287|4534|5566|5663|5700|5716|5720|5886|6135|6386|6449|6790|7415|7471|7874|7917|8078|8312|8975|9683|9781|10221|11236|11315|25898|27351|28952|29978|29979|51009|51465|55741|55743|56893|57761|57805|65992|90637|114881|122809|127544|149628|258010	ALAD|CAMLG|CBFA2T3|CDC20|CLU|CSNK1D|EPHA4|GBA|GPX1|HFE|DNAJB2|ATXN3|MTM1|PRKACA|PSEN1|PSMC1|PSMD10|PSME1|RAD23A|RPL11|SDCBP|SGTA|AURKA|VCP|WNT1|USP7|BAG6|USP5|AXIN1|USP13|N4BP1|RNF144A|TRIB1|RNF139|PARK7|RCHY1|DESI1|CCDC22|UBQLN2|UBQLN1|DERL2|UBE2J1|EDEM2|CHFR|UBQLN4|TRIB3|CCAR2|DDRGK1|ZFAND2A|OSBPL7|SOCS4|RNF19B|PYHIN1|SVIP	-7.62948	-9.40519	19_GO:0050789 regulation of biological process	0.266499	7.19517	0	4	0	0	-32.6005	2.87429
0	1	1	0	0	0	0	-4.08728	-4.72721	0	0	0	GO:1903829	M011000	2	0	338	71	2730	27994	2.60073	GO Biological Processes	19	positive regulation of cellular protein localization	2.15399	572|919|975|983|1020|1201|1432|1869|2010|2037|2040|2181|2207|2316|2852|3002|3553|3684|3689|3717|3728|3958|4088|4478|5170|5174|5562|5566|5583|5663|5743|6809|6844|7029|7037|7157|7251|7855|8536|8851|8878|9141|9270|9495|9860|10347|10445|10542|11143|11315|22902|22948|23208|25921|27020|29775|51112|51160|51366|51512|54741|55072|55741|55823|65992|79899|81620|81926|149628|245812|257364	BAD|CD247|CD81|CDK1|CDK5|CLN3|MAPK14|E2F1|EMD|EPB41L2|STOM|ACSL3|FCER1G|FLNA|GPER1|GZMB|IL1B|ITGAM|ITGB2|JAK2|JUP|LGALS3|SMAD3|MSN|PDPK1|PDZK1|PRKAA1|PRKACA|PRKCH|PSEN1|PTGS2|STX3|VAMP2|TFDP2|TFRC|TP53|TSG101|FZD5|CAMK1|CDK5R1|SQSTM1|PDCD5|ITGB1BP1|AKAP5|LRIG2|ABCA7|MCRS1|LAMTOR5|KAT7|PARK7|RUFY3|CCT5|SYT11|ZDHHC5|NPTN|CARD10|TRAPPC12|VPS28|UBR5|GTSE1|LEPROT|RNF31|EDEM2|VPS11|DDRGK1|PRR5L|CDT1|AB…	-7.62535	-9.39989	19_GO:0048518 positive regulation of biological process	0.30461	7.01651	0	51	0	0	-12.8059	2.19272
0	1	0	1	0	0	0	-3.78669	0	-2.54385	0	0	GO:0010821	M010100	2	0	195	49	2730	27994	1.79487	GO Biological Processes	19	regulation of mitochondrion organization	2.5767	292|409|572|581|706|1191|1869|2017|2629|2852|2876|3002|3091|3980|4000|4318|4358|4976|5562|5716|7029|7037|7157|7416|7855|8398|8743|8878|8996|9141|9927|10059|10105|10133|10193|10645|11315|23259|23400|25793|26355|27166|54741|54978|55072|55187|55737|55823|84749	SLC25A5|ARRB2|BAD|BAX|TSPO|CLU|E2F1|CTTN|GBA|GPER1|GPX1|GZMB|HIF1A|LIG3|LMNA|MMP9|MPV17|OPA1|PRKAA1|PSMD10|TFDP2|TFRC|TP53|VDAC1|FZD5|PLA2G6|TNFSF10|SQSTM1|NOL3|PDCD5|MFN2|DNM1L|PPIF|OPTN|RNF41|CAMKK2|PARK7|DDHD2|ATP13A2|FBXO7|FAM162A|PRELID1|LEPROT|SLC35F6|RNF31|VPS13D|VPS35|VPS11|USP30	-7.62397	-9.39736	19_GO:0071840 cellular component organization or biogenesis	0.254099	7.26284	0	90	1	1	-9.39736	3.97612
0	0	0	1	0	0	0	0	0	-7.24095	0	0	R-HSA-68875	M000100	1	0	142	40	2730	27994	1.4652	Reactome Gene Sets	6	Mitotic Prophase	2.88851	891|983|2010|2801|3014|4000|4001|5515|5595|5862|5903|5925|6396|6418|8294|8334|8337|8339|8345|8347|8349|8357|8362|8363|8364|8367|8480|8970|9663|23133|23592|26003|55766|55844|79023|81876|81929|85236|121504|348995	CCNB1|CDK1|EMD|GOLGA2|H2AX|LMNA|LMNB1|PPP2CA|MAPK3|RAB2A|RANBP2|RB1|SEC13|SET|H4C9|H2AC6|H2AC18|H2BC8|H2BC9|H2BC4|H2BC21|H3C10|H4C12|H4C11|H4C3|H4C5|RAE1|H2BC11|LPIN2|PHF8|LEMD3|GORASP2|H2AJ|PPP2R2D|NUP37|RAB1B|SEH1L|H2BC12|H4-16|NUP43	-7.59909	-9.37079		0.229965	7.41635	0	58	0	0	-12.0914	4.48622
0	0	0	1	0	1	0	0	0	-2.77697	0	-3.13752	GO:0031647	M000101	2	0	298	65	2730	27994	2.38095	GO Biological Processes	19	regulation of protein stability	2.23666	336|433|482|819|825|975|1191|1385|1512|1650|1857|2043|2316|2319|2776|2896|2934|3320|3916|4000|4088|5216|5479|5886|6135|6659|6790|7157|7248|7375|7874|7917|8239|8293|8818|8975|9334|9770|9960|10211|11200|11236|11315|22948|23163|23291|23411|23673|25764|25793|51512|55664|55729|55737|55743|55823|57805|63943|65992|79139|84897|92162|125150|149628|728492	APOA2|ASGR2|ATP1B2|CAMLG|CAPN3|CD81|CLU|CREB1|CTSH|DDOST|DVL3|EPHA4|FLNA|FLOT2|GNAQ|GRN|GSN|HSP90AA1|LAMP1|LMNA|SMAD3|PFN1|PPIB|RAD23A|RPL11|SOX4|AURKA|TP53|TSC1|USP4|USP7|BAG6|USP9X|SERF1A|DPM2|USP13|B4GALT5|RASSF2|USP3|FLOT1|CHEK2|RNF139|PARK7|CCT5|GGA3|FBXW11|SIRT1|STX12|HYPK|FBXO7|GTSE1|CDC37L1|ATF7IP|VPS35|CHFR|VPS11|CCAR2|FKBPL|DDRGK1|DERL1|TBRG1|TMEM88|ZSWIM7|PYHIN1|SERF1B	-7.59909	-9.37016	19_GO:0065007 biological regulation	0.291784	7.05511	0	91	1	1	-9.37016	2.23666
0	0	0	1	0	0	0	0	0	-7.22968	0	0	GO:0006120	M000100	1	0	55	23	2730	27994	0.842491	GO Biological Processes	19	mitochondrial electron transport, NADH to ubiquinone	4.28813	1738|4540|4695|4696|4698|4700|4706|4707|4710|4714|4715|4716|4717|4718|4720|4722|4723|4724|4726|4731|11315|23479|51103	DLD|ND5|NDUFA2|NDUFA3|NDUFA5|NDUFA6|NDUFAB1|NDUFB1|NDUFB4|NDUFB8|NDUFB9|NDUFB10|NDUFC1|NDUFC2|NDUFS2|NDUFS3|NDUFV1|NDUFS4|NDUFS6|NDUFV3|PARK7|ISCU|NDUFAF1	-7.59545	-9.36537	19_GO:0008152 metabolic process	0.17493	8.02378	0	12	0	0	-23.6882	4.47457
0	0	1	1	1	1	0	0	-3.45383	-2.4175	-6.30836	-3.91998	GO:0030595	M001111	4	0	233	55	2730	27994	2.01465	GO Biological Processes	19	leukocyte chemotaxis	2.42052	708|719|727|972|1130|1230|1234|1432|1441|2207|2358|2841|2867|2919|2920|3553|3579|3586|3603|3627|3672|3689|3958|4192|5054|5155|5196|5294|5473|5479|5595|5641|5879|6280|6347|6348|6374|6375|6729|6846|8291|8729|8740|9943|10059|11151|22914|51119|51157|63940|79647|158747|414062|729230|100528032	C1QBP|C3AR1|C5|CD74|LYST|CCR1|CCR5|MAPK14|CSF3R|FCER1G|FPR2|GPR18|FFAR2|CXCL1|CXCL2|IL1B|CXCR2|IL10|IL16|CXCL10|ITGA1|ITGB2|LGALS3|MDK|SERPINE1|PDGFB|PF4|PIK3CG|PPBP|PPIB|MAPK3|LGMN|RAC1|S100A9|CCL2|CCL3|CXCL5|XCL1|SRP54|XCL2|DYSF|GBF1|TNFSF14|OXSR1|DNM1L|CORO1A|KLRK1|SBDS|ZNF580|GPSM3|AKIRIN1|MOSPD2|CCL3L3|CCR2|KLRC4-KLRK1	-7.58691	-9.35568	19_GO:0040011 locomotion	0.268905	7.15753	0	52	0	0	-12.5318	3.94393
0	0	0	1	1	1	0	0	0	-2.37633	-3.45931	-3.74305	GO:0071216	M000111	3	0	246	57	2730	27994	2.08791	GO Biological Processes	19	cellular response to biotic stimulus	2.37598	383|654|695|706|824|834|929|1234|1432|2919|2920|3055|3148|3297|3553|3586|3627|3661|3934|4064|4208|4615|4790|4846|5054|5196|5473|5595|6347|6348|6374|7096|7097|7099|7128|7157|7855|8243|9516|10062|10221|10333|10417|11009|22914|29126|51510|54623|59307|64581|84893|84919|114548|129607|259230|388325|100528032	ARG1|BMP6|BTK|TSPO|CAPN2|CASP1|CD14|CCR5|MAPK14|CXCL1|CXCL2|HCK|HMGB2|HSF1|IL1B|IL10|CXCL10|IRF3|LCN2|CD180|MEF2C|MYD88|NFKB1|NOS3|SERPINE1|PF4|PPBP|MAPK3|CCL2|CCL3|CXCL5|TLR1|TLR2|TLR4|TNFAIP3|TP53|FZD5|SMC1A|LITAF|NR1H3|TRIB1|TLR6|SPON2|IL24|KLRK1|CD274|CHMP5|PAF1|SIGIRR|CLEC7A|FBH1|PPP1R15B|NLRP3|CMPK2|SGMS1|SCIMP|KLRC4-KLRK1	-7.57352	-9.34064	19_GO:0050896 response to stimulus	0.273648	7.12554	0	65	0	0	-11.2039	2.37598
0	0	0	1	0	0	0	0	0	-9.33186	0	0	R-HSA-69206	M000100	1	0	131	38	2730	27994	1.39194	Reactome Gene Sets	6	G1/S Transition	2.9745	890|891|983|990|1027|1869|1876|4172|4609|4998|5426|5515|5682|5685|5688|5689|5690|5692|5699|5700|5702|5705|5706|5707|5708|5714|5716|5720|5925|5928|6118|7029|7083|7298|8454|10000|56655|81620	CCNA2|CCNB1|CDK1|CDC6|CDKN1B|E2F1|E2F6|MCM3|MYC|ORC1|POLE|PPP2CA|PSMA1|PSMA4|PSMA7|PSMB1|PSMB2|PSMB4|PSMB10|PSMC1|PSMC3|PSMC5|PSMC6|PSMD1|PSMD2|PSMD8|PSMD10|PSME1|RB1|RBBP4|RPA2|TFDP2|TK1|TYMS|CUL1|AKT3|POLE4|CDT1	-7.57352	-9.33999		0.224226	7.4462	0	23	0	0	-18.3383	5.98162
1	1	0	0	1	1	-4.006	-2.16999	0	0	-3.90476	-2.11876	GO:0022409	M110011	4	0	279	62	2730	27994	2.27106	GO Biological Processes	19	positive regulation of cell-cell adhesion	2.27871	572|604|864|921|959|960|961|972|975|1445|1960|2319|2885|3113|3142|3553|3566|3586|3594|3600|3689|3707|3956|4192|4860|5062|5170|5588|5879|6347|6375|6403|6541|6659|6666|7037|7535|7704|8740|8876|8943|9092|9402|9580|9780|10125|10211|10272|10385|10808|11126|11151|22890|22914|25930|29126|51176|54440|114548|146850|729230|100528032	BAD|BCL6|RUNX3|CD5|CD40LG|CD44|CD47|CD74|CD81|CSK|EGR3|FLOT2|GRB2|HLA-DPA1|HLX|IL1B|IL4R|IL10|IL12RB1|IL15|ITGB2|ITPKB|LGALS1|MDK|PNP|PAK2|PDPK1|PRKCQ|RAC1|CCL2|XCL1|SELP|SLC7A1|SOX4|SOX12|TFRC|ZAP70|ZBTB16|TNFSF14|VNN1|AP3D1|SART1|GRAP2|SOX13|PIEZO1|RASGRP1|FLOT1|FSTL3|BTN2A2|HSPH1|CD160|CORO1A|ZBTB1|KLRK1|PTPN23|CD274|LEF1|SASH3|NLRP3|PIK3R6|CCR2|KLRC4-KLRK1	-7.54637	-9.3117	19_GO:0022610 biological adhesion	0.285131	7.05623	0	3	0	0	-33.3218	3.00939
0	0	1	0	1	1	0	0	-2.72066	0	-2.74803	-3.12002	hsa05163	M001011	3	0	240	56	2730	27994	2.05128	KEGG Pathway	24	human cytomegalovirus infection	2.39265	114|355|468|581|801|842|1029|1147|1230|1232|1234|1385|1432|1869|2002|2776|2783|2787|2791|2885|2923|3553|3579|3587|3588|3661|3690|3709|3710|4609|4790|5331|5532|5566|5595|5605|5732|5734|5743|5879|5925|6009|6035|6300|6347|6348|6774|6891|7132|7157|7248|9138|10000|29110|148327|414062	ADCY8|FAS|ATF4|BAX|CALM1|CASP9|CDKN2A|CHUK|CCR1|CCR3|CCR5|CREB1|MAPK14|E2F1|ELK1|GNAQ|GNB2|GNG5|GNG11|GRB2|PDIA3|IL1B|CXCR2|IL10RA|IL10RB|IRF3|ITGB3|ITPR2|ITPR3|MYC|NFKB1|PLCB3|PPP3CB|PRKACA|MAPK3|MAP2K2|PTGER2|PTGER4|PTGS2|RAC1|RB1|RHEB|RNASE1|MAPK12|CCL2|CCL3|STAT3|TAP2|TNFRSF1A|TP53|TSC1|ARHGEF1|AKT3|TBK1|CREB3L4|CCL3L3	-7.54637	-9.31056		0.271288	7.12262	0	48	0	0	-13.088	3.31754
0	0	1	1	0	1	0	0	-6.21526	-3.31615	0	-2.80209	GO:0071214	M001101	3	0	333	70	2730	27994	2.5641	GO Biological Processes	19	cellular response to abiotic stimulus	2.15554	159|355|468|572|581|654|706|801|825|834|842|1201|1396|1432|1535|1642|1958|1965|2002|2022|2885|3014|3297|3553|3954|4055|4311|4609|4615|4790|5158|5269|5481|5595|5734|5743|5810|5879|5883|5888|6416|7099|7132|7157|7158|7508|8111|8291|8450|8740|9212|9230|9683|9780|9943|10135|10276|10635|11200|22890|22927|23411|26012|51284|51311|83695|84329|92241|92815|94241	ADSS2|FAS|ATF4|BAD|BAX|BMP6|TSPO|CALM1|CAPN3|CASP1|CASP9|CLN3|CRIP1|MAPK14|CYBA|DDB1|EGR1|EIF2S1|ELK1|ENG|GRB2|H2AX|HSF1|IL1B|LETM1|LTBR|MME|MYC|MYD88|NFKB1|PDE6B|SERPINB6|PPID|MAPK3|PTGER4|PTGS2|RAD1|RAC1|RAD9A|RAD51|MAP2K4|TLR4|TNFRSF1A|TP53|TP53BP1|XPC|GPR68|DYSF|CUL4B|TNFSF14|AURKB|RAB11B|N4BP1|PIEZO1|OXSR1|NAMPT|NET1|RAD51AP1|CHEK2|ZBTB1|HABP4|SIRT1|NSMF|TLR7|TLR8|RHNO1|HVCN1|RCSD1|H2AW|TP53…	-7.52985	-9.29178	19_GO:0050896 response to stimulus	0.302514	6.97314	0	92	0	0	-9.29178	2.50103
0	0	1	1	0	1	0	0	-6.21526	-3.31615	0	-2.80209	GO:0104004	M001101	3	0	333	70	2730	27994	2.5641	GO Biological Processes	19	cellular response to environmental stimulus	2.15554	159|355|468|572|581|654|706|801|825|834|842|1201|1396|1432|1535|1642|1958|1965|2002|2022|2885|3014|3297|3553|3954|4055|4311|4609|4615|4790|5158|5269|5481|5595|5734|5743|5810|5879|5883|5888|6416|7099|7132|7157|7158|7508|8111|8291|8450|8740|9212|9230|9683|9780|9943|10135|10276|10635|11200|22890|22927|23411|26012|51284|51311|83695|84329|92241|92815|94241	ADSS2|FAS|ATF4|BAD|BAX|BMP6|TSPO|CALM1|CAPN3|CASP1|CASP9|CLN3|CRIP1|MAPK14|CYBA|DDB1|EGR1|EIF2S1|ELK1|ENG|GRB2|H2AX|HSF1|IL1B|LETM1|LTBR|MME|MYC|MYD88|NFKB1|PDE6B|SERPINB6|PPID|MAPK3|PTGER4|PTGS2|RAD1|RAC1|RAD9A|RAD51|MAP2K4|TLR4|TNFRSF1A|TP53|TP53BP1|XPC|GPR68|DYSF|CUL4B|TNFSF14|AURKB|RAB11B|N4BP1|PIEZO1|OXSR1|NAMPT|NET1|RAD51AP1|CHEK2|ZBTB1|HABP4|SIRT1|NSMF|TLR7|TLR8|RHNO1|HVCN1|RCSD1|H2AW|TP53…	-7.52985	-9.29178	19_GO:0050896 response to stimulus	0.302514	6.97314	0	92	1	1	-9.29178	2.50103
0	0	0	1	1	1	0	0	0	-5.49061	-2.62339	-2.34454	GO:0050727	M000111	3	0	540	99	2730	27994	3.62637	GO Biological Processes	19	regulation of inflammatory response	1.87994	2|135|136|330|604|695|708|712|713|714|719|727|733|834|930|961|966|975|1191|1380|1432|1773|2207|2358|2629|2852|2867|2876|2896|3055|3500|3514|3553|3586|3600|3603|3661|3717|4049|4088|4192|4210|4318|4615|4790|5054|5176|5187|5199|5294|5682|5692|5734|5743|5925|6095|6280|6348|6375|6774|6844|7097|7099|7128|7132|8723|8877|9975|10062|10162|10333|11315|23208|23646|28299|28424|28442|28452|28454|28461|28815|2…	A2M|ADORA2A|ADORA2B|BIRC3|BCL6|BTK|C1QBP|C1QA|C1QB|C1QC|C3AR1|C5|C8G|CASP1|CD19|CD47|CD59|CD81|CLU|CR2|MAPK14|DNASE1|FCER1G|FPR2|GBA|GPER1|FFAR2|GPX1|GRN|HCK|IGHG1|IGKC|IL1B|IL10|IL15|IL16|IRF3|JAK2|LTA|SMAD3|MDK|MEFV|MMP9|MYD88|NFKB1|SERPINE1|SERPINF1|PER1|CFP|PIK3CG|PSMA1|PSMB4|PTGER4|PTGS2|RB1|RORA|S100A9|CCL3|XCL1|STAT3|VAMP2|TLR2|TLR4|TNFAIP3|TNFRSF1A|SNX4|SPHK1|NR1D2|NR1H3|LPCAT3|TLR6|PARK7…	-7.51346	-9.27425	19_GO:0050896 response to stimulus	0.357795	6.78737	0	26	0	0	-17.7676	2.41406
0	1	1	0	1	0	0	-2.90719	-4.15366	0	-2.78178	0	GO:0033674	M011010	3	0	615	109	2730	27994	3.99267	GO Biological Processes	19	positive regulation of kinase activity	1.81741	114|136|154|283|572|727|801|891|930|959|972|975|983|990|994|1020|1027|1116|1164|1191|1432|1445|1464|1609|1848|1849|1856|1857|1958|2043|2047|2149|2180|2209|2357|2358|3320|3553|3643|3672|3690|3717|4058|4217|4296|4616|4683|5062|5155|5170|5208|5294|5515|5562|5566|5571|5573|5585|5595|5605|5663|5716|5770|5899|5903|6416|6453|6464|7099|7295|7804|7855|7867|8312|8525|8536|8682|8851|9270|9770|9802|9839|9928…	ADCY8|ADORA2B|ADRB2|ANG|BAD|C5|CALM1|CCNB1|CD19|CD40LG|CD74|CD81|CDK1|CDC6|CDC25B|CDK5|CDKN1B|CHI3L1|CKS2|CLU|MAPK14|CSK|CSPG4|DGKQ|DUSP6|DUSP7|DVL2|DVL3|EGR1|EPHA4|EPHB1|F2R|ACSL1|FCGR1A|FPR1|FPR2|HSP90AA1|IL1B|INSR|ITGA1|ITGB3|JAK2|LTK|MAP3K5|MAP3K11|GADD45B|NBN|PAK2|PDGFB|PDPK1|PFKFB2|PIK3CG|PPP2CA|PRKAA1|PRKACA|PRKAG1|PRKAR1A|PKN1|MAPK3|MAP2K2|PSEN1|PSMD10|PTPN1|RALB|RANBP2|MAP2K4|ITSN1|SHC1|…	-7.49844	-9.2581	19_GO:0048518 positive regulation of biological process	0.374716	6.73791	0	76	0	0	-10.2825	2.02472
0	0	1	1	0	0	0	0	-2.88685	-4.94816	0	0	GO:0031330	M001100	2	0	280	62	2730	27994	2.27106	GO Biological Processes	19	negative regulation of cellular catabolic process	2.27058	210|302|706|819|863|1432|1869|2043|2801|3077|3162|3183|3184|3192|3586|3587|4170|4534|4615|5045|5294|5663|5768|6135|6386|6449|6774|7157|7248|7471|7874|7917|8604|9683|9704|9860|10135|10140|10193|10670|11315|23400|25819|26073|51009|51374|51465|54541|54888|55254|55737|56893|57805|65992|79048|80317|80772|81892|84749|84861|140775|258010	ALAD|ANXA2|TSPO|CAMLG|CBFA2T3|MAPK14|E2F1|EPHA4|GOLGA2|HFE|HMOX1|HNRNPC|HNRNPD|HNRNPU|IL10|IL10RA|MCL1|MTM1|MYD88|FURIN|PIK3CG|PSEN1|QSOX1|RPL11|SDCBP|SGTA|STAT3|TP53|TSC1|WNT1|USP7|BAG6|SLC25A12|N4BP1|DHX34|LRIG2|NAMPT|TOB1|RNF41|RRAGA|PARK7|ATP13A2|NOCT|POLDIP2|DERL2|ATRAID|UBE2J1|DDIT4|NSUN2|TMEM39A|VPS35|UBQLN4|CCAR2|DDRGK1|SECISBP2|ZKSCAN3|CPTP|SLIRP|USP30|KLHL22|SMCR8|SVIP	-7.48728	-9.24582	19_GO:0048519 negative regulation of biological process	0.285131	7.02401	0	60	0	0	-11.969	3.70291
1	0	0	1	0	0	-3.23817	0	0	-2.88774	0	0	GO:0001510	M100100	2	0	84	29	2730	27994	1.06227	GO Biological Processes	19	RNA methylation	3.54014	2091|3028|4234|9589|10436|23070|23091|25821|25917|27292|29081|29890|51093|51106|51504|51605|54888|54931|55039|57721|79872|80745|114049|117246|130916|131965|152992|221078|339175	FBL|HSD17B10|METTL1|WTAP|EMG1|CMTR1|ZC3H13|MTO1|THUMPD3|DIMT1|METTL5|RBM15B|RRNAD1|TFB1M|TRMT112|TRMT6|NSUN2|TRMT10C|TRMT12|METTL14|CBLL1|THUMPD2|BUD23|FTSJ3|MTERF4|METTL6|TRMT44|NSUN6|METTL2A	-7.48203	-9.23946	19_GO:0008152 metabolic process	0.196208	7.66431	0	93	1	1	-9.23946	3.58897
0	0	0	1	0	1	0	0	0	-3.0137	0	-2.81812	GO:1903530	M000101	2	0	692	119	2730	27994	4.35897	GO Biological Processes	19	regulation of secretion by cell	1.76337	114|135|136|283|292|293|322|537|572|634|654|727|773|929|959|1020|1374|1385|2149|2207|2242|2281|2850|2852|2867|3033|3077|3091|3162|3418|3553|3566|3586|3661|3684|3689|3709|3710|3717|3916|3993|4208|4828|4905|5066|5170|5208|5211|5414|5478|5481|5532|5734|5872|5873|5879|5898|5899|5908|6382|6386|6453|6659|6774|6843|6844|7009|7096|7097|7099|7132|7251|7855|7879|8111|8398|8609|8723|8775|8938|9254|9324|9498…	ADCY8|ADORA2A|ADORA2B|ANG|SLC25A5|SLC25A6|APBB1|ATP6AP1|BAD|CEACAM1|BMP6|C5|CACNA1A|CD14|CD40LG|CDK5|CPT1A|CREB1|F2R|FCER1G|FES|FKBP1B|GPR27|GPER1|FFAR2|HADH|HFE|HIF1A|HMOX1|IDH2|IL1B|IL4R|IL10|IRF3|ITGAM|ITGB2|ITPR2|ITPR3|JAK2|LAMP1|LLGL2|MEF2C|NMB|NSF|PAM|PDPK1|PFKFB2|PFKL|SEPTIN4|PPIA|PPID|PPP3CB|PTGER4|RAB13|RAB27A|RAC1|RALA|RALB|RAP1B|SDC1|SDCBP|ITSN1|SOX4|STAT3|VAMP1|VAMP2|TMBIM6|TLR1|TLR2|…	-7.46215	-9.21846	19_GO:0051179 localization	0.390781	6.68414	0	45	0	0	-13.6812	3.92073
1	1	0	1	1	1	-2.43951	-2.04462	0	-2.25874	-4.60645	-2.70436	GO:1902107	M110111	5	0	161	43	2730	27994	1.57509	GO Biological Processes	19	positive regulation of leukocyte differentiation	2.7387	537|572|604|695|864|972|1230|1385|1960|2124|2242|2323|3142|3398|3553|3566|3594|3600|3707|3956|3958|4192|4860|5196|5925|6659|6666|7071|7535|7704|8111|8876|8943|9092|9580|10125|10221|10385|22890|51176|54440|114548|146850	ATP6AP1|BAD|BCL6|BTK|RUNX3|CD74|CCR1|CREB1|EGR3|EVI2B|FES|FLT3LG|HLX|ID2|IL1B|IL4R|IL12RB1|IL15|ITPKB|LGALS1|LGALS3|MDK|PNP|PF4|RB1|SOX4|SOX12|KLF10|ZAP70|ZBTB16|GPR68|VNN1|AP3D1|SART1|SOX13|RASGRP1|TRIB1|BTN2A2|ZBTB1|LEF1|SASH3|NLRP3|PIK3R6	-7.46202	-9.21721	19_GO:0002376 immune system process	0.2383	7.27299	0	3	0	0	-33.3218	3.00939
0	0	0	1	0	0	0	0	0	-9.21648	0	0	GO:0050864	M000100	1	0	195	39	1872	27994	2.08333	GO Biological Processes	19	regulation of B cell activation	2.99081	572|604|695|930|972|3398|3494|3495|3500|3507|3514|3586|4208|4436|7158|7293|7468|28386|28391|28409|28410|28412|28414|28424|28442|28444|28445|28452|28454|28461|28464|28473|51237|54440|56941|57289|102723168|102723169|102723170	BAD|BCL6|BTK|CD19|CD74|ID2|IGHA2|IGHD|IGHG1|IGHM|IGKC|IL10|MEF2C|MSH2|TP53BP1|TNFRSF4|NSD2|IGHV5-10-1|IGHV4-61|IGHV3-73|IGHV3-72|IGHV3-66|IGHV3-64|IGHV3-48|IGHV3-23|IGHV3-21|IGHV3-20|IGHV3-7|IGHV2-70|IGHV1-69|IGHV1-58|IGHV1-3|MZB1|SASH3|HMCES|IGHV7-4-1|IGHV2-70D|IGHV1-69D|IGHV3-64D	-7.01324	-9.21648	19_GO:0002376 immune system process	0.330107	7.46805	0	30	0	0	-16.7776	4.07838
0	0	1	0	0	0	0	0	-4.33127	0	0	0	ko04210	M001000	1	0	138	39	2730	27994	1.42857	KEGG Pathway	24	Apoptosis	2.89793	71|143|330|355|468|572|581|824|840|842|1147|1508|1509|1512|1522|1965|3002|3709|3710|4000|4001|4170|4217|4616|4790|5170|5414|5551|5595|5605|7132|7157|7185|7846|8743|8794|9131|10000|84790	ACTG1|PARP4|BIRC3|FAS|ATF4|BAD|BAX|CAPN2|CASP7|CASP9|CHUK|CTSB|CTSD|CTSH|CTSZ|EIF2S1|GZMB|ITPR2|ITPR3|LMNA|LMNB1|MCL1|MAP3K5|GADD45B|NFKB1|PDPK1|SEPTIN4|PRF1|MAPK3|MAP2K2|TNFRSF1A|TP53|TRAF1|TUBA1A|TNFSF10|TNFRSF10C|AIFM1|AKT3|TUBA1C	-7.44696	-9.19992		0.227115	7.34709	0	94	1	1	-9.19992	3.02965
1	1	0	1	0	0	-2.49675	-2.01928	0	-3.70416	0	0	GO:0002367	M110100	3	0	105	33	2730	27994	1.20879	GO Biological Processes	19	cytokine production involved in immune response	3.22275	336|383|604|684|695|972|975|2207|2867|3077|3140|3162|3553|3586|6375|7097|7099|7855|9188|10417|10666|10945|11126|11213|23411|23586|30009|54440|56848|56910|114548|388325|729230	APOA2|ARG1|BCL6|BST2|BTK|CD74|CD81|FCER1G|FFAR2|HFE|MR1|HMOX1|IL1B|IL10|XCL1|TLR2|TLR4|FZD5|DDX21|SPON2|CD226|KDELR1|CD160|IRAK3|SIRT1|DDX58|TBX21|SASH3|SPHK2|STARD7|NLRP3|SCIMP|CCR2	-7.44149	-9.19336	19_GO:0002376 immune system process	0.209148	7.50109	0	16	0	0	-22.3098	3.33571
0	0	1	1	0	0	0	0	-3.03925	-4.31191	0	0	GO:0060249	M001100	2	0	440	85	2730	27994	3.11355	GO Biological Processes	19	anatomical structure homeostasis	1.98093	71|154|226|482|537|580|581|825|1020|1445|1512|2149|2237|2271|2323|2548|3091|3104|3181|3183|3184|3192|3300|3315|3320|3494|3512|3514|3690|3988|4520|4534|4609|4683|4846|5025|5166|5426|5562|5588|5595|5879|5888|5925|6118|6672|6722|7037|7099|7128|7874|8294|8362|8363|8364|8367|9212|9256|9657|9937|11151|11171|22948|23498|29123|29887|50485|54440|54849|54903|55505|55651|56655|57551|64081|80351|84959|85015|…	ACTG1|ADRB2|ALDOA|ATP1B2|ATP6AP1|BARD1|BAX|CAPN3|CDK5|CSK|CTSH|F2R|FEN1|FH|FLT3LG|GAA|HIF1A|ZBTB48|HNRNPA2B1|HNRNPC|HNRNPD|HNRNPU|DNAJB2|HSPB1|HSP90AA1|IGHA2|JCHAIN|IGKC|ITGB3|LIPA|MTF1|MTM1|MYC|NBN|NOS3|P2RX4|PDK4|POLE|PRKAA1|PRKCQ|MAPK3|RAC1|RAD51|RB1|RPA2|SP100|SRF|TFRC|TLR4|TNFAIP3|USP7|H4C9|H4C12|H4C11|H4C3|H4C5|AURKB|TSPOAP1|IQCB1|DCLRE1A|CORO1A|STRAP|CCT5|HAAO|ANKRD11|SNX10|SMARCAL1|SASH3|…	-7.43192	-9.18268	19_GO:0065007 biological regulation	0.332413	6.81751	0	95	1	1	-9.18268	1.98093
0	1	0	0	0	1	0	-2.5028	0	0	0	-2.44919	GO:2000116	M010001	2	0	242	56	2730	27994	2.05128	GO Biological Processes	19	regulation of cysteine-type endopeptidase activity	2.37288	135|330|355|409|572|581|831|834|842|960|1032|1509|1512|2149|2537|2852|2876|2934|3297|3717|4088|4210|4217|4318|4609|4671|5062|5641|5743|6197|6280|6478|7415|8740|8743|8996|9131|9141|10542|10550|10935|11315|23151|23411|23786|25824|26355|51065|51176|58484|64065|64581|80196|80758|83874|114548	ADORA2A|BIRC3|FAS|ARRB2|BAD|BAX|CAST|CASP1|CASP9|CD44|CDKN2D|CTSD|CTSH|F2R|IFI6|GPER1|GPX1|GSN|HSF1|JAK2|SMAD3|MEFV|MAP3K5|MMP9|MYC|NAIP|PAK2|LGMN|PTGS2|RPS6KA3|S100A9|SIAH2|VCP|TNFSF14|TNFSF10|NOL3|AIFM1|PDCD5|LAMTOR5|ARL6IP5|PRDX3|PARK7|GRAMD4|SIRT1|BCL2L13|PRDX5|FAM162A|RPS27L|LEF1|NLRC4|PERP|CLEC7A|RNF34|PRR7|TBC1D10A|NLRP3	-7.41733	-9.16698	19_GO:0050789 regulation of biological process	0.271288	7.05094	0	29	0	0	-17.1713	2.39892
0	0	1	1	1	0	0	0	-2.30837	-3.97138	-3.30999	0	GO:0019058	M001110	3	0	342	71	2730	27994	2.60073	GO Biological Processes	19	viral life cycle	2.1288	290|684|950|972|975|983|1234|1380|1508|1642|1656|2040|2934|3416|3429|3609|3690|3695|3916|3956|4599|4684|4938|4940|5045|5093|5094|5478|5479|5481|5886|5903|5987|6347|6396|6590|6598|6732|7037|7251|7415|7706|7726|7879|8480|8519|9474|9712|9869|10015|10107|10542|10663|11059|25827|27243|27336|51160|51510|55054|55223|55254|79023|81876|81929|91392|129531|200315|201626|219931|348995	ANPEP|BST2|SCARB2|CD74|CD81|CDK1|CCR5|CR2|CTSB|DDB1|DDX6|STOM|GSN|IDE|IFI27|ILF3|ITGB3|ITGB7|LAMP1|LGALS1|MX1|NCAM1|OAS1|OAS3|FURIN|PCBP1|PCBP2|PPIA|PPIB|PPID|RAD23A|RANBP2|TRIM27|CCL2|SEC13|SLPI|SMARCB1|SRPK1|TFRC|TSG101|VCP|TRIM25|TRIM26|RAB7A|RAE1|IFITM1|ATG5|USP6NL|SETDB1|PDCD6IP|TRIM10|LAMTOR5|CXCR6|WWP1|FBXL2|CHMP2A|HTATSF1|VPS28|CHMP5|ATG16L1|TRIM62|TMEM39A|NUP37|RAB1B|SEH1L|ZNF502|MITD1|A…	-7.41655	-9.16511	19_GO:0051704 multi-organism process	0.30461	6.90432	0	96	1	1	-9.16511	3.31754
0	0	1	1	0	0	0	0	-2.7754	-3.198	0	0	GO:0007599	M001100	2	0	349	72	2730	27994	2.63736	GO Biological Processes	19	hemostasis	2.11548	2|71|135|302|308|409|634|708|829|830|832|959|966|1192|1609|2149|2153|2207|2313|2316|2677|2769|2776|2811|3043|3315|3690|3709|3710|3717|4778|4846|5025|5026|5054|5155|5170|5196|5294|5321|5336|5547|5566|5573|5583|5588|5595|5873|5879|5912|6403|6722|7099|7391|8357|8525|8526|8761|9060|9158|9927|10019|10362|10603|11234|11311|23468|79001|83706|84959|139189|146850	A2M|ACTG1|ADORA2A|ANXA2|ANXA5|ARRB2|CEACAM1|C1QBP|CAPZA1|CAPZA2|CAPZB|CD40LG|CD59|CLIC1|DGKQ|F2R|F5|FCER1G|FLI1|FLNA|GGCX|GNA15|GNAQ|GP1BA|HBB|HSPB1|ITGB3|ITPR2|ITPR3|JAK2|NFE2|NOS3|P2RX4|P2RX5|SERPINE1|PDGFB|PDPK1|PF4|PIK3CG|PLA2G4A|PLCG2|PRCP|PRKACA|PRKAR1A|PRKCH|PRKCQ|MAPK3|RAB27A|RAC1|RAP2B|SELP|SRF|TLR4|USF1|H3C10|DGKZ|DGKE|PABPC4|PAPSS2|FIBP|MFN2|SH2B3|HMG20B|SH2B2|HPS5|VPS45|CBX5|VKORC1|FE…	-7.4108	-9.15826	19_GO:0065007 biological regulation	0.30669	6.89322	0	44	0	0	-13.7534	2.41734
0	0	0	0	1	1	0	0	0	0	-3.05615	-3.15137	GO:0044089	M000011	2	0	565	102	2730	27994	3.73626	GO Biological Processes	19	positive regulation of cellular component biogenesis	1.8512	538|581|961|989|1027|1191|1385|1642|2017|2047|2068|2242|2316|2885|2934|3055|3297|3320|3958|3987|4088|4478|5216|5702|5705|5706|5879|5898|5899|5908|5987|6118|6281|6382|6386|6624|6722|7037|7099|7157|7248|7251|7408|7415|7471|7879|8450|8851|8936|8976|9270|9557|9662|9780|9924|10015|10092|10093|10094|10095|10097|10109|10142|10211|10333|10552|10615|11076|11151|11315|11344|23064|23191|23300|23400|23647|25…	ATP7A|BAX|CD47|SEPTIN7|CDKN1B|CLU|CREB1|DDB1|CTTN|EPHB1|ERCC2|FES|FLNA|GRB2|GSN|HCK|HSF1|HSP90AA1|LGALS3|LIMS1|SMAD3|MSN|PFN1|PSMC3|PSMC5|PSMC6|RAC1|RALA|RALB|RAP1B|TRIM27|RPA2|S100A10|SDC1|SDCBP|FSCN1|SRF|TFRC|TLR4|TP53|TSC1|TSG101|VASP|VCP|WNT1|RAB7A|CUL4B|CDK5R1|WASF1|WASL|ITGB1BP1|CHD1L|CEP135|PIEZO1|PAN2|PDCD6IP|ARPC5|ARPC4|ARPC3|ARPC1B|ACTR2|ARPC2|AKAP9|FLOT1|TLR6|ARPC1A|SPAG5|TPPP|CORO1A|P…	-7.40688	-9.15325	19_GO:0048518 positive regulation of biological process	0.362968	6.71904	0	24	0	0	-18.2766	8.78932
0	0	0	1	0	1	0	0	0	-6.49433	0	-2.4954	R-HSA-983169	M000101	2	0	370	75	2730	27994	2.74725	Reactome Gene Sets	6	Class I MHC mediated antigen processing & presentation	2.07856	695|929|991|1147|1535|1536|2209|2923|4615|5682|5685|5688|5689|5690|5692|5699|5700|5702|5705|5706|5707|5708|5714|5716|5720|6396|6478|6891|6921|7096|7097|7099|7317|7326|7704|8454|9820|9871|10193|10333|10422|10477|10489|10616|11059|11065|22872|23014|23291|23480|25793|25898|26190|26270|27246|27338|29882|29927|51088|51465|55658|64320|65264|79176|79654|79754|79876|80196|84861|89910|93611|127544|131405|…	BTK|CD14|CDC20|CHUK|CYBA|CYBB|FCGR1A|PDIA3|MYD88|PSMA1|PSMA4|PSMA7|PSMB1|PSMB2|PSMB4|PSMB10|PSMC1|PSMC3|PSMC5|PSMC6|PSMD1|PSMD2|PSMD8|PSMD10|PSME1|SEC13|SIAH2|TAP2|ELOC|TLR1|TLR2|TLR4|UBA1|UBE2G1|ZBTB16|CUL1|CUL7|SEC24D|RNF41|TLR6|UBAC1|UBE2E3|LRRC41|RBCK1|WWP1|UBE2C|SEC31A|FBXO21|FBXW11|SEC61G|FBXO7|RCHY1|FBXW2|FBXO6|RNF115|UBE2S|ANAPC2|SEC61A1|KLHL5|UBE2J1|RNF126|RNF25|UBE2Z|FBXL15|HECTD3|ASB13…	-7.40121	-9.14649		0.312838	6.86524	0	10	0	0	-26.4377	2.34653
0	0	1	1	1	1	0	0	-3.24746	-4.49599	-3.42206	-4.47721	GO:0071417	M001111	4	0	603	107	2730	27994	3.91941	GO Biological Processes	19	cellular response to organonitrogen compound	1.81957	114|154|351|353|366|383|468|526|529|533|537|538|634|773|824|840|890|990|1020|1385|1445|1535|1536|1958|2043|2101|2309|2358|2852|2885|3184|3297|3416|3553|3643|3709|3717|3728|3784|4208|4313|4790|4976|5025|5032|5106|5166|5170|5294|5315|5562|5566|5573|5588|5595|5641|5663|5743|5770|5791|5872|5888|5908|6464|6472|6774|6844|7071|7099|7157|7248|7391|7471|9114|9296|9400|9550|9663|10097|10135|10142|10333|105…	ADCY8|ADRB2|APP|APRT|AQP9|ARG1|ATF4|ATP6V1B2|ATP6V1E1|ATP6V0B|ATP6AP1|ATP7A|CEACAM1|CACNA1A|CAPN2|CASP7|CCNA2|CDC6|CDK5|CREB1|CSK|CYBA|CYBB|EGR1|EPHA4|ESRRA|FOXO3|FPR2|GPER1|GRB2|HNRNPD|HSF1|IDE|IL1B|INSR|ITPR2|JAK2|JUP|KCNQ1|MEF2C|MMP2|NFKB1|OPA1|P2RX4|P2RY11|PCK2|PDK4|PDPK1|PIK3CG|PKM|PRKAA1|PRKACA|PRKAR1A|PRKCQ|MAPK3|LGMN|PSEN1|PTGS2|PTPN1|PTPRE|RAB13|RAD51|RAP1B|SHC1|SHMT2|STAT3|VAMP2|KLF10|T…	-7.38589	-9.13009	19_GO:0050896 response to stimulus	0.371404	6.68799	0	57	0	0	-12.1014	2.03185
1	1	0	0	1	1	-3.35621	-2.90545	0	0	-2.08371	-2.838	GO:1903037	M110011	4	0	329	69	2730	27994	2.52747	GO Biological Processes	19	regulation of leukocyte cell-cell adhesion	2.15058	135|383|572|604|634|864|921|959|960|961|972|975|1445|1960|2319|2885|3077|3113|3142|3553|3566|3586|3594|3600|3689|3707|3956|3958|4192|4860|5062|5170|5573|5588|5879|6347|6375|6403|6541|6659|6666|7037|7535|7704|8740|8876|8943|9092|9402|9580|10125|10385|10457|10808|11126|11151|22890|22914|23240|29126|30009|51176|54440|54542|56477|114548|146850|729230|100528032	ADORA2A|ARG1|BAD|BCL6|CEACAM1|RUNX3|CD5|CD40LG|CD44|CD47|CD74|CD81|CSK|EGR3|FLOT2|GRB2|HFE|HLA-DPA1|HLX|IL1B|IL4R|IL10|IL12RB1|IL15|ITGB2|ITPKB|LGALS1|LGALS3|MDK|PNP|PAK2|PDPK1|PRKAR1A|PRKCQ|RAC1|CCL2|XCL1|SELP|SLC7A1|SOX4|SOX12|TFRC|ZAP70|ZBTB16|TNFSF14|VNN1|AP3D1|SART1|GRAP2|SOX13|RASGRP1|BTN2A2|GPNMB|HSPH1|CD160|CORO1A|ZBTB1|KLRK1|TMEM131L|CD274|TBX21|LEF1|SASH3|RC3H2|CCL28|NLRP3|PIK3R6|CCR2|K…	-7.38122	-9.12433	19_GO:0022610 biological adhesion	0.300402	6.90088	0	3	0	0	-33.3218	3.00939
[truncated: 2,383 more rows]
