# Supplementary material for: Discovering common pathogenetic processes between COVID-19 and diabetes mellitus by differential gene expression pattern analysis
Source: Brief Bioinform. 2021 Jul 17;22(6):bbab262. doi: 10.1093/bib/bbab262 (PMC8344483; doi:10.1093/bib/bbab262)
Supplement: Suppl_Table_2_bbab262 [file suppl_table_2_bbab262.xlsx]

## Sheet: Suppl. Table 2_FINAL_GO
Suppl. Table 2. Complete Gene Ontology and Pathway analysis for SARS-CoV-2 infection and T2D islets
_MEMBER_DOWN SARS	_MEMBER_DOWN T1D	_MEMBER_DOWN T2D	_MEMBER_UP SARS	_MEMBER_UP T2D	_LogP_DOWN SARS	_LogP_DOWN T1D	_LogP_DOWN T2D	_LogP_UP SARS	_LogP_UP T2D	GO	_PATTERN_	_RANK_	GiniIndex	#GeneInGO	#GeneInGOAndHitList	#GeneInHitList	#TotalGeneInLibrary	%InGO	Category	CategoryID	Description	Enrichment	GeneID	Hits	Log(q-value)	LogP	PARENT_GO	STDV %InGO	Z-score	EvidenceCutoff	GROUP_ID	FirstInGroupByEnrichment	FirstInGroupByLogP	BestLogPInGroup	BestEnrichmentInGroup	URL
0	0	1	1	1	0	0	-8.93987	-2.88665	-17.4869	GO:0007169	M00111	3	0	753	205	2416	27994	8.4851	GO Biological Processes	19	transmembrane receptor protein tyrosine kinase signaling pathway	3.15447	134|150|183|208|284|324|347|367|378|387|523|526|528|537|558|624|640|860|920|925|1123|1136|1173|1399|1435|1436|1535|1796|1839|1942|1944|1945|1947|1949|1969|2049|2050|2060|2064|2069|2202|2242|2250|2252|2254|2261|2296|2308|2675|2691|2817|2844|2886|2887|2931|3055|3082|3185|3187|3479|3484|3643|3717|3730|3952|4058|4233|4318|4485|4486|4593|4641|4689|4690|4692|4776|4803|4804|4908|4919|4976|5155|5156|5166…	ADORA1|ADRA2A|AGT|AKT2|ANGPT1|APC|APOD|AR|ARF4|RHOA|ATP6V1A|ATP6V1B2|ATP6V1C1|ATP6AP1|AXL|BDKRB2|BLK|RUNX2|CD4|CD8A|CHN1|CHRNA3|AP2M1|CRKL|CSF1|CSF1R|CYBA|DOK1|HBEGF|EFNA1|EFNA3|EFNA4|EFNB1|EFNB3|EPHA2|EPHB3|EPHB4|EPS15|ERBB2|EREG|EFEMP1|FES|FGF5|FGF7|FGF9|FGFR3|FOXC1|FOXO1|GFRA2|GHRH|GPC1|GPR21|GRB7|GRB10|GSK3A|HCK|HGF|HNRNPF|HNRNPH1|IGF1|IGFBP1|INSR|JAK2|ANOS1|LEP|LTK|MET|MMP9|MST1|MST1R|MUSK|M…	-47.1531	-51.4993	19_GO:0023052 signaling	0.566925	18.419	0	1	1	1	-51.4993	3.32036
0	0	1	0	1	0	0	-9.61783	0	-22.0016	GO:0000904	M00101	2	0	753	203	2416	27994	8.40232	GO Biological Processes	19	cell morphogenesis involved in differentiation	3.1237	81|87|348|367|387|391|399|473|547|558|596|658|659|708|1072|1123|1136|1141|1382|1399|1436|1496|1501|1600|1627|1796|1808|1942|1944|1945|1947|1949|1969|2017|2039|2049|2050|2064|2131|2192|2623|2675|2737|2817|2886|2887|3280|3326|3695|3730|3800|3897|3984|4070|4076|4099|4131|4205|4233|4241|4647|4684|4692|4744|4747|4756|4776|4803|4804|4884|4891|4897|4976|4983|5048|5290|5293|5361|5532|5578|5594|5595|5598|…	ACTN4|ACTN1|APOE|AR|RHOA|RHOG|RHOH|RERE|KIF1A|AXL|BCL2|BMPR1B|BMPR2|C1QBP|CFL1|CHN1|CHRNA3|CHRNB2|CRABP2|CRKL|CSF1R|CTNNA2|CTNND2|DAB1|DBN1|DOK1|DPYSL2|EFNA1|EFNA3|EFNA4|EFNB1|EFNB3|EPHA2|CTTN|DMTN|EPHB3|EPHB4|ERBB2|EXT1|FBLN1|GATA1|GFRA2|GLI3|GPC1|GRB7|GRB10|HES1|HSP90AB1|ITGB7|ANOS1|KIF5C|L1CAM|LIMK1|TACSTD2|CAPRIN1|MAG|MAP1B|MEF2A|MET|MELTF|MYO7A|NCAM1|NDN|NEFH|NEFL|NEO1|NFATC4|NGF|NGFR|NPTX1|…	-46.2036	-50.2488	19_GO:0032502 developmental process	0.564408	18.1559	0	2	1	1	-50.2488	3.90645
0	0	1	0	1	0	0	-11.1818	0	-18.4706	GO:0032990	M00101	2	0	705	193	2416	27994	7.98841	GO Biological Processes	19	cell part morphogenesis	3.17202	348|387|391|399|473|547|596|658|659|960|1072|1123|1136|1141|1382|1436|1496|1501|1600|1627|1796|1808|1856|1942|1944|1945|1947|1949|1969|2017|2049|2050|2064|2131|2675|2697|2737|2817|2823|2886|2887|3326|3730|3800|3897|3984|4076|4099|4131|4205|4534|4649|4684|4692|4744|4747|4756|4776|4803|4804|4884|4891|4897|4908|4976|4983|5048|5290|5293|5361|5532|5578|5590|5594|5595|5598|5604|5649|5727|5728|5781|5803…	APOE|RHOA|RHOG|RHOH|RERE|KIF1A|BCL2|BMPR1B|BMPR2|CD44|CFL1|CHN1|CHRNA3|CHRNB2|CRABP2|CSF1R|CTNNA2|CTNND2|DAB1|DBN1|DOK1|DPYSL2|DVL2|EFNA1|EFNA3|EFNA4|EFNB1|EFNB3|EPHA2|CTTN|EPHB3|EPHB4|ERBB2|EXT1|GFRA2|GJA1|GLI3|GPC1|GPM6A|GRB7|GRB10|HSP90AB1|ANOS1|KIF5C|L1CAM|LIMK1|CAPRIN1|MAG|MAP1B|MEF2A|MTM1|MYO9A|NCAM1|NDN|NEFH|NEFL|NEO1|NFATC4|NGF|NGFR|NPTX1|SLC11A2|NRCAM|NTF3|OPA1|OPHN1|PAFAH1B1|PIK3CA|PIK3…	-44.965	-48.8342	19_GO:0032502 developmental process	0.551573	17.9517	0	2	0	0	-50.2488	3.90645
0	0	1	0	1	0	0	-11.885	0	-16.2624	GO:0051347	M00101	2	0	696	190	2416	27994	7.86424	GO Biological Processes	19	positive regulation of transferase activity	3.1631	93|101|112|116|134|150|152|183|284|387|558|566|595|905|920|991|994|1026|1027|1136|1163|1164|1236|1326|1399|1435|1436|1445|1600|1616|1622|1739|1839|1856|1894|1906|1908|1942|1969|1991|2049|2050|2064|2069|2081|2147|2180|2261|2641|2914|2931|3082|3326|3356|3479|3619|3643|3717|3952|4057|4058|4215|4233|4294|4296|4486|4593|4616|4803|4908|4919|5073|5111|5155|5156|5208|5290|5311|5319|5562|5567|5573|5576|55…	ACVR2B|ADAM8|ADCY6|ADCYAP1|ADORA1|ADRA2A|ADRA2C|AGT|ANGPT1|RHOA|AXL|AZU1|CCND1|CCNT2|CD4|CDC20|CDC25B|CDKN1A|CDKN1B|CHRNA3|CKS1B|CKS2|CCR7|MAP3K8|CRKL|CSF1|CSF1R|CSK|DAB1|DAXX|DBI|DLG1|HBEGF|DVL2|ECT2|EDN1|EDN3|EFNA1|EPHA2|ELANE|EPHB3|EPHB4|ERBB2|EREG|ERN1|F2|ACSL1|FGFR3|GCG|GRM4|GSK3A|HGF|HSP90AB1|HTR2A|IGF1|INCENP|INSR|JAK2|LEP|LTF|LTK|MAP3K3|MET|MAP3K10|MAP3K11|MST1R|MUSK|GADD45B|NGF|NTF3|ROR1…	-44.1203	-47.8645	19_GO:0065007 biological regulation	0.547639	17.7605	0	3	1	1	-47.8645	3.36829
0	0	1	0	1	0	0	-10.7445	0	-18.5687	GO:0048858	M00101	2	0	685	188	2416	27994	7.78146	GO Biological Processes	19	cell projection morphogenesis	3.18006	348|387|391|399|473|547|596|658|659|960|1072|1123|1136|1141|1382|1436|1496|1501|1600|1627|1796|1808|1856|1942|1944|1945|1947|1949|1969|2017|2049|2050|2064|2131|2675|2697|2737|2817|2823|2886|2887|3326|3730|3800|3897|3984|4076|4099|4131|4205|4649|4684|4692|4744|4747|4756|4776|4803|4804|4884|4891|4897|4908|4976|4983|5048|5290|5293|5361|5532|5578|5590|5594|5595|5598|5604|5649|5727|5728|5781|5803|5880…	APOE|RHOA|RHOG|RHOH|RERE|KIF1A|BCL2|BMPR1B|BMPR2|CD44|CFL1|CHN1|CHRNA3|CHRNB2|CRABP2|CSF1R|CTNNA2|CTNND2|DAB1|DBN1|DOK1|DPYSL2|DVL2|EFNA1|EFNA3|EFNA4|EFNB1|EFNB3|EPHA2|CTTN|EPHB3|EPHB4|ERBB2|EXT1|GFRA2|GJA1|GLI3|GPC1|GPM6A|GRB7|GRB10|HSP90AB1|ANOS1|KIF5C|L1CAM|LIMK1|CAPRIN1|MAG|MAP1B|MEF2A|MYO9A|NCAM1|NDN|NEFH|NEFL|NEO1|NFATC4|NGF|NGFR|NPTX1|SLC11A2|NRCAM|NTF3|OPA1|OPHN1|PAFAH1B1|PIK3CA|PIK3CD|PL…	-44.0814	-47.7287	19_GO:0032502 developmental process	0.544993	17.7542	0	2	0	0	-50.2488	3.90645
0	0	1	0	1	0	0	-10.5078	0	-18.7729	GO:0120039	M00101	2	0	681	187	2416	27994	7.74007	GO Biological Processes	19	plasma membrane bounded cell projection morphogenesis	3.18172	348|387|391|399|473|547|596|658|659|960|1072|1123|1136|1141|1382|1436|1496|1501|1600|1627|1796|1808|1856|1942|1944|1945|1947|1949|1969|2017|2049|2050|2064|2131|2675|2697|2737|2817|2823|2886|2887|3326|3730|3800|3897|3984|4076|4099|4131|4205|4649|4684|4692|4744|4747|4756|4776|4803|4804|4884|4891|4897|4908|4976|4983|5048|5290|5293|5361|5532|5578|5590|5594|5595|5598|5604|5649|5727|5728|5781|5803|5880…	APOE|RHOA|RHOG|RHOH|RERE|KIF1A|BCL2|BMPR1B|BMPR2|CD44|CFL1|CHN1|CHRNA3|CHRNB2|CRABP2|CSF1R|CTNNA2|CTNND2|DAB1|DBN1|DOK1|DPYSL2|DVL2|EFNA1|EFNA3|EFNA4|EFNB1|EFNB3|EPHA2|CTTN|EPHB3|EPHB4|ERBB2|EXT1|GFRA2|GJA1|GLI3|GPC1|GPM6A|GRB7|GRB10|HSP90AB1|ANOS1|KIF5C|L1CAM|LIMK1|CAPRIN1|MAG|MAP1B|MEF2A|MYO9A|NCAM1|NDN|NEFH|NEFL|NEO1|NFATC4|NGF|NGFR|NPTX1|SLC11A2|NRCAM|NTF3|OPA1|OPHN1|PAFAH1B1|PIK3CA|PIK3CD|PL…	-43.9399	-47.508	19_GO:0032502 developmental process	0.543664	17.7145	0	2	0	0	-50.2488	3.90645
0	0	1	0	1	0	0	-10.2404	0	-18.5721	GO:0048812	M00101	2	0	667	184	2416	27994	7.61589	GO Biological Processes	19	neuron projection morphogenesis	3.19639	348|387|391|399|473|547|596|658|659|1072|1123|1136|1141|1382|1436|1496|1501|1600|1627|1796|1808|1856|1942|1944|1945|1947|1949|1969|2017|2049|2050|2064|2131|2675|2697|2737|2817|2823|2886|2887|3326|3730|3800|3897|3984|4076|4099|4131|4205|4649|4684|4692|4744|4747|4756|4776|4803|4804|4884|4891|4897|4908|4976|4983|5048|5290|5293|5361|5532|5578|5590|5594|5595|5598|5604|5649|5727|5728|5781|5803|5880|590…	APOE|RHOA|RHOG|RHOH|RERE|KIF1A|BCL2|BMPR1B|BMPR2|CFL1|CHN1|CHRNA3|CHRNB2|CRABP2|CSF1R|CTNNA2|CTNND2|DAB1|DBN1|DOK1|DPYSL2|DVL2|EFNA1|EFNA3|EFNA4|EFNB1|EFNB3|EPHA2|CTTN|EPHB3|EPHB4|ERBB2|EXT1|GFRA2|GJA1|GLI3|GPC1|GPM6A|GRB7|GRB10|HSP90AB1|ANOS1|KIF5C|L1CAM|LIMK1|CAPRIN1|MAG|MAP1B|MEF2A|MYO9A|NCAM1|NDN|NEFH|NEFL|NEO1|NFATC4|NGF|NGFR|NPTX1|SLC11A2|NRCAM|NTF3|OPA1|OPHN1|PAFAH1B1|PIK3CA|PIK3CD|PLXNA1|…	-43.5515	-47.0527	19_GO:0032502 developmental process	0.539648	17.6448	0	2	0	0	-50.2488	3.90645
0	0	1	0	1	0	0	-22.5117	0	-7.7314	GO:0051640	M00101	2	0	738	193	2416	27994	7.98841	GO Biological Processes	19	organelle localization	3.03018	81|213|321|372|488|537|547|585|640|695|966|1060|1080|1137|1141|1268|1294|1488|1600|1739|1780|2153|2157|2207|2242|2294|2332|2624|2697|2890|2901|3192|3356|3566|3598|3619|3797|3800|3833|3837|3998|4085|4131|4139|4205|4292|4534|4542|4641|4642|4644|4647|4648|4744|4747|4878|4976|5030|5048|5119|5217|5265|5293|5341|5577|5590|5728|5819|5861|5865|5868|5880|5903|6059|6284|6616|6622|6683|6804|6809|6812|6813|6…	ACTN4|ALB|APBA2|ARCN1|ATP2A2|ATP6AP1|KIF1A|BBS4|BLK|BTK|CD59|CENPC|CFTR|CHRNA4|CHRNB2|CNR1|COL7A1|CTBP2|DAB1|DLG1|DYNC1I1|F5|F8|FCER1G|FES|FOXF1|FMR1|GATA2|GJA1|GRIA1|GRIK5|HNRNPU|HTR2A|IL4R|IL13RA2|INCENP|KIF3C|KIF5C|KIFC1|KPNB1|LMAN1|MAD2L1|MAP1B|MARK1|MEF2A|MLH1|MTM1|MYO1F|MYO1C|MYO1D|MYO5A|MYO7A|MYO7B|NEFH|NEFL|NPPA|OPA1|P2RY4|PAFAH1B1|CHMP1A|PFN2|SERPINA1|PIK3CD|PLEK|PRKAR2B|PRKCZ|PTEN|NECTI…	-42.142	-45.5852	19_GO:0051179 localization	0.551573	17.178	0	4	1	1	-45.5852	7.02238
0	0	1	0	1	0	0	-21.0434	0	-8.06819	GO:0051656	M00101	2	0	541	160	2416	27994	6.62252	GO Biological Processes	19	establishment of organelle localization	3.42682	81|321|488|537|547|585|640|695|966|1060|1137|1141|1268|1294|1488|1739|1780|2153|2157|2207|2242|2294|2332|2624|2697|2890|2901|3192|3356|3566|3598|3619|3797|3800|3833|3837|3998|4085|4131|4139|4292|4542|4641|4642|4644|4647|4648|4744|4747|4878|4976|5030|5048|5119|5217|5265|5293|5590|5819|5861|5868|5880|6059|6284|6616|6622|6683|6804|6809|6812|6813|6857|7039|7345|7476|7514|7879|8013|8195|8452|8517|8546…	ACTN4|APBA2|ATP2A2|ATP6AP1|KIF1A|BBS4|BLK|BTK|CD59|CENPC|CHRNA4|CHRNB2|CNR1|COL7A1|CTBP2|DLG1|DYNC1I1|F5|F8|FCER1G|FES|FOXF1|FMR1|GATA2|GJA1|GRIA1|GRIK5|HNRNPU|HTR2A|IL4R|IL13RA2|INCENP|KIF3C|KIF5C|KIFC1|KPNB1|LMAN1|MAD2L1|MAP1B|MARK1|MLH1|MYO1F|MYO1C|MYO1D|MYO5A|MYO7A|MYO7B|NEFH|NEFL|NPPA|OPA1|P2RY4|PAFAH1B1|CHMP1A|PFN2|SERPINA1|PIK3CD|PRKCZ|NECTIN2|RAB1A|RAB5A|RAC2|ABCE1|S100A13|SNAP25|SNCA|SPA…	-41.7245	-45.1165	19_GO:0051179 localization	0.505923	17.5178	0	4	0	0	-45.5852	7.02238
0	0	1	1	1	0	0	-8.2685	-3.61939	-19.1275	GO:0097435	M00111	3	0	719	189	2416	27994	7.82285	GO Biological Processes	19	supramolecular fiber organization	3.0458	58|81|87|119|302|324|348|382|387|388|389|391|395|399|567|585|596|822|830|845|1027|1072|1236|1263|1280|1302|1465|1482|1496|1627|1729|1739|1809|1832|1906|2017|2039|2150|2242|2296|2314|2670|2764|3055|3326|3375|3383|3636|3693|3717|3796|3837|3849|3856|3880|3984|4070|4088|4131|4205|4233|4239|4320|4534|4542|4621|4641|4642|4644|4647|4648|4690|4741|4744|4747|5048|5156|5217|5318|5319|5341|5345|5573|5756|58…	ACTA1|ACTN4|ACTN1|ADD2|ANXA2|APC|APOE|ARF6|RHOA|RHOB|RHOC|RHOG|ARHGAP6|RHOH|B2M|BBS4|BCL2|CAPG|CAPZA2|CASQ2|CDKN1B|CFL1|CCR7|PLK3|COL2A1|COL11A2|CSRP1|NKX2-5|CTNNA2|DBN1|DIAPH1|DLG1|DPYSL3|DSP|EDN1|CTTN|DMTN|F2RL1|FES|FOXC1|FLII|GFAP|GMFB|HCK|HSP90AB1|IAPP|ICAM1|INPPL1|ITGB5|JAK2|KIF2A|KPNB1|KRT2|KRT8|KRT19|LIMK1|TACSTD2|SMAD3|MAP1B|MEF2A|MET|MFAP4|MMP11|MTM1|MYO1F|MYH3|MYO1C|MYO1D|MYO5A|MYO7A|MY…	-41.6338	-44.9801	19_GO:0071840 cellular component organization or biogenesis	0.546318	17.0799	0	5	1	1	-44.9801	3.56986
0	0	1	0	1	0	0	-8.32405	0	-19.5992	GO:0048667	M00101	2	0	604	170	2416	27994	7.03642	GO Biological Processes	19	cell morphogenesis involved in neuron differentiation	3.26122	348|387|391|399|473|547|596|658|659|1072|1123|1136|1141|1382|1436|1496|1501|1600|1627|1796|1808|1942|1944|1945|1947|1949|1969|2017|2049|2050|2064|2131|2675|2737|2817|2886|2887|3280|3326|3730|3800|3897|3984|4076|4099|4131|4205|4647|4684|4692|4744|4747|4756|4776|4803|4804|4884|4891|4897|4976|4983|5048|5290|5293|5361|5532|5578|5594|5595|5598|5604|5649|5727|5728|5781|5803|5880|5909|6049|6091|6259|627…	APOE|RHOA|RHOG|RHOH|RERE|KIF1A|BCL2|BMPR1B|BMPR2|CFL1|CHN1|CHRNA3|CHRNB2|CRABP2|CSF1R|CTNNA2|CTNND2|DAB1|DBN1|DOK1|DPYSL2|EFNA1|EFNA3|EFNA4|EFNB1|EFNB3|EPHA2|CTTN|EPHB3|EPHB4|ERBB2|EXT1|GFRA2|GLI3|GPC1|GRB7|GRB10|HES1|HSP90AB1|ANOS1|KIF5C|L1CAM|LIMK1|CAPRIN1|MAG|MAP1B|MEF2A|MYO7A|NCAM1|NDN|NEFH|NEFL|NEO1|NFATC4|NGF|NGFR|NPTX1|SLC11A2|NRCAM|OPA1|OPHN1|PAFAH1B1|PIK3CA|PIK3CD|PLXNA1|PPP3CB|PRKCA|MAP…	-41.4174	-44.7223	19_GO:0032502 developmental process	0.520336	17.2665	0	2	0	0	-50.2488	3.90645
0	0	1	0	1	0	0	-11.3463	0	-15.5234	GO:0090066	M00101	2	0	521	155	2416	27994	6.41556	GO Biological Processes	19	regulation of anatomical structure size	3.44716	112|116|119|134|150|152|153|183|185|310|348|361|382|387|490|553|554|585|624|659|822|830|846|1072|1173|1182|1236|1382|1496|1627|1739|1808|1874|1889|1906|1908|2017|2039|2150|2296|2314|2697|2702|2729|2764|3055|3156|3269|3326|3352|3356|3383|3575|3778|3783|3897|3952|3984|4099|4131|4478|4641|4690|4747|4803|4878|4897|5048|5217|5286|5341|5345|5467|5499|5728|5756|5865|5868|5910|5921|5962|6049|6259|6366|63…	ADCY6|ADCYAP1|ADD2|ADORA1|ADRA2A|ADRA2C|ADRB1|AGT|AGTR1|ANXA7|APOE|AQP4|ARF6|RHOA|ATP2B1|AVPR1B|AVPR2|BBS4|BDKRB2|BMPR2|CAPG|CAPZA2|CASR|CFL1|AP2M1|CLCN3|CCR7|CRABP2|CTNNA2|DBN1|DLG1|DPYSL2|E2F4|ECE1|EDN1|EDN3|CTTN|DMTN|F2RL1|FOXC1|FLII|GJA1|GJA5|GCLC|GMFB|HCK|HMGCR|HRH1|HSP90AB1|HTR1D|HTR2A|ICAM1|IL7R|KCNMA1|KCNN4|L1CAM|LEP|LIMK1|MAG|MAP1B|MSN|MYO1C|NCK1|NEFL|NGF|NPPA|NRCAM|PAFAH1B1|PFN2|PIK3C2A…	-40.7907	-44.0578	19_GO:0065007 biological regulation	0.498506	17.3288	0	5	0	0	-44.9801	3.56986
0	0	1	0	1	0	0	-7.6417	0	-18.5084	GO:0033674	M00101	2	0	615	170	2416	27994	7.03642	GO Biological Processes	19	positive regulation of kinase activity	3.20289	93|101|112|116|134|150|152|183|284|387|558|566|595|905|920|994|1026|1027|1136|1163|1164|1236|1326|1399|1435|1436|1445|1600|1616|1739|1839|1856|1894|1906|1908|1942|1969|1991|2049|2050|2064|2069|2081|2147|2180|2261|2641|2914|3082|3326|3356|3479|3619|3643|3717|3952|4057|4058|4215|4233|4294|4296|4486|4593|4616|4803|4908|4919|5155|5156|5208|5290|5311|5319|5562|5567|5573|5576|5577|5590|5594|5595|5604|5…	ACVR2B|ADAM8|ADCY6|ADCYAP1|ADORA1|ADRA2A|ADRA2C|AGT|ANGPT1|RHOA|AXL|AZU1|CCND1|CCNT2|CD4|CDC25B|CDKN1A|CDKN1B|CHRNA3|CKS1B|CKS2|CCR7|MAP3K8|CRKL|CSF1|CSF1R|CSK|DAB1|DAXX|DLG1|HBEGF|DVL2|ECT2|EDN1|EDN3|EFNA1|EPHA2|ELANE|EPHB3|EPHB4|ERBB2|EREG|ERN1|F2|ACSL1|FGFR3|GCG|GRM4|HGF|HSP90AB1|HTR2A|IGF1|INCENP|INSR|JAK2|LEP|LTF|LTK|MAP3K3|MET|MAP3K10|MAP3K11|MST1R|MUSK|GADD45B|NGF|NTF3|ROR1|PDGFB|PDGFRA|PF…	-40.3348	-43.5671	19_GO:0048518 positive regulation of biological process	0.520336	16.977	0	3	0	0	-47.8645	3.36829
0	0	1	0	1	0	0	-9.7979	0	-14.4903	GO:0060627	M00101	2	0	550	159	2416	27994	6.58113	GO Biological Processes	19	regulation of vesicle-mediated transport	3.34967	20|81|150|208|284|302|321|341|345|348|382|392|488|537|558|566|567|640|717|718|722|1080|1137|1141|1268|1445|1535|2150|2207|2242|2294|2332|2624|2719|2901|3055|3208|3356|3561|3566|3598|3601|3643|3684|3958|4043|4240|4478|4878|4908|4983|5030|5217|5532|5533|5538|5562|5594|5595|5604|5605|5728|5788|5806|5865|5868|5880|5898|5962|5978|6363|6366|6382|6424|6441|6453|6455|6456|6622|6653|6804|6812|6813|6857|70…	ABCA2|ACTN4|ADRA2A|AKT2|ANGPT1|ANXA2|APBA2|APOC1|APOC3|APOE|ARF6|ARHGAP1|ATP2A2|ATP6AP1|AXL|AZU1|B2M|BLK|C2|C3|C4BPA|CFTR|CHRNA4|CHRNB2|CNR1|CSK|CYBA|F2RL1|FCER1G|FES|FOXF1|FMR1|GATA2|GPC3|GRIK5|HCK|HPCA|HTR2A|IL2RG|IL4R|IL13RA2|IL15RA|INSR|ITGAM|LGALS3|LRPAP1|MFGE8|MSN|NPPA|NTF3|OPHN1|P2RY4|PFN2|PPP3CB|PPP3CC|PPT1|PRKAA1|MAPK1|MAPK3|MAP2K1|MAP2K2|PTEN|PTPRC|PTX3|RAB3B|RAB5A|RAC2|RALA|RDX|REST|CC…	-40.2326	-43.4327	19_GO:0051179 localization	0.504451	17.1043	0	6	1	1	-43.4327	4.22883
1	0	0	1	1	-2.5574	0	0	-2.27293	-32.3303	GO:0006935	M10011	3	0	656	176	2416	27994	7.28477	GO Biological Processes	19	chemotaxis	3.10869	101|185|284|387|391|399|566|643|658|659|708|719|846|1123|1232|1233|1236|1238|1240|1399|1435|1436|1588|1600|1796|1800|1808|1839|1880|1906|1908|1942|1944|1945|1947|1949|1969|1991|2049|2050|2064|2131|2150|2207|2242|2252|2359|2675|2737|2817|2833|2886|2887|2920|3082|3148|3164|3269|3569|3576|3680|3730|3800|3897|3958|4088|4233|4354|4363|4485|4684|4756|4804|4897|4908|4983|5155|5156|5228|5290|5293|5319|53…	ADAM8|AGTR1|ANGPT1|RHOA|RHOG|RHOH|AZU1|CXCR5|BMPR1B|BMPR2|C1QBP|C3AR1|CASR|CHN1|CCR3|CCR4|CCR7|ACKR2|CMKLR1|CRKL|CSF1|CSF1R|CYP19A1|DAB1|DOK1|DPEP1|DPYSL2|HBEGF|GPR183|EDN1|EDN3|EFNA1|EFNA3|EFNA4|EFNB1|EFNB3|EPHA2|ELANE|EPHB3|EPHB4|ERBB2|EXT1|F2RL1|FCER1G|FES|FGF7|FPR3|GFRA2|GLI3|GPC1|CXCR3|GRB7|GRB10|CXCL2|HGF|HMGB2|NR4A1|HRH1|IL6|CXCL8|ITGA9|ANOS1|KIF5C|L1CAM|LGALS3|SMAD3|MET|MPP1|ABCC1|MST1|NC…	-39.9976	-43.1677	19_GO:0040011 locomotion	0.528731	16.7966	0	2	0	0	-50.2488	3.90645
1	0	0	1	1	-2.55086	0	0	-2.79306	-32.1828	GO:0042330	M10011	3	0	658	176	2416	27994	7.28477	GO Biological Processes	19	taxis	3.09924	101|185|284|387|391|399|566|643|658|659|708|719|846|1123|1232|1233|1236|1238|1240|1399|1435|1436|1588|1600|1796|1800|1808|1839|1880|1906|1908|1942|1944|1945|1947|1949|1969|1991|2049|2050|2064|2131|2150|2207|2242|2252|2359|2675|2737|2817|2833|2886|2887|2920|3082|3148|3164|3269|3569|3576|3680|3730|3800|3897|3958|4088|4233|4354|4363|4485|4684|4756|4804|4897|4908|4983|5155|5156|5228|5290|5293|5319|53…	ADAM8|AGTR1|ANGPT1|RHOA|RHOG|RHOH|AZU1|CXCR5|BMPR1B|BMPR2|C1QBP|C3AR1|CASR|CHN1|CCR3|CCR4|CCR7|ACKR2|CMKLR1|CRKL|CSF1|CSF1R|CYP19A1|DAB1|DOK1|DPEP1|DPYSL2|HBEGF|GPR183|EDN1|EDN3|EFNA1|EFNA3|EFNA4|EFNB1|EFNB3|EPHA2|ELANE|EPHB3|EPHB4|ERBB2|EXT1|F2RL1|FCER1G|FES|FGF7|FPR3|GFRA2|GLI3|GPC1|CXCR3|GRB7|GRB10|CXCL2|HGF|HMGB2|NR4A1|HRH1|IL6|CXCL8|ITGA9|ANOS1|KIF5C|L1CAM|LGALS3|SMAD3|MET|MPP1|ABCC1|MST1|NC…	-39.8287	-42.9708	19_GO:0040011 locomotion	0.528731	16.7474	0	2	0	0	-50.2488	3.90645
0	0	1	0	1	0	0	-22.96	0	-6.27931	R-HSA-5653656	M00101	2	0	673	178	2416	27994	7.36755	Reactome Gene Sets	6	Vesicle-mediated transport	3.06459	185|208|213|259|273|338|348|372|378|382|400|547|554|830|915|920|950|966|1080|1121|1173|1213|1294|1315|1362|1777|1780|1839|1856|2017|2060|2069|2153|2157|2580|2697|2701|2702|2707|2709|2810|2890|3263|3575|3796|3797|3832|3833|3998|4121|4253|4641|4644|4952|5048|5265|5286|5321|5648|5861|5868|5898|6453|6455|6456|6643|6678|6857|6869|7039|7110|7879|8027|8218|8322|8398|8533|8546|8615|8674|8766|8976|9146|92…	AGTR1|AKT2|ALB|AMBP|AMPH|APOB|APOE|ARCN1|ARF4|ARF6|ARL1|KIF1A|AVPR2|CAPZA2|CD3D|CD4|SCARB2|CD59|CFTR|CHM|AP2M1|CLTC|COL7A1|COPB1|CPD|DNASE2|DYNC1I1|HBEGF|DVL2|CTTN|EPS15|EREG|F5|F8|GAK|GJA1|GJA4|GJA5|GJB3|GJB5|SFN|GRIA1|HPX|IL7R|KIF2A|KIF3C|KIF11|KIFC1|LMAN1|MAN1A1|MIA2|MYO1C|MYO5A|OCRL|PAFAH1B1|SERPINA1|PIK3C2A|PLA2G4A|MASP1|RAB1A|RAB5A|RALA|ITSN1|SH3GL1|SH3GL2|SNX2|SPARC|SYT1|TACR1|TGFA|TMF1|RA…	-39.6157	-42.7315		0.531489	16.6623	0	7	1	1	-42.7315	4.4443
1	0	1	1	1	-2.95472	0	-7.6507	-2.37401	-17.9187	GO:0051046	M10111	4	0	753	190	2416	27994	7.86424	GO Biological Processes	19	regulation of secretion	2.92366	18|101|116|134|150|152|183|185|247|291|321|348|382|384|406|488|537|553|554|640|846|945|1080|1136|1137|1141|1268|1361|1407|1436|1535|1588|1906|1908|2150|2207|2242|2294|2332|2587|2597|2624|2641|2691|2697|2702|2740|2778|2901|3033|3156|3170|3329|3356|3418|3479|3566|3569|3598|3651|3661|3684|3710|3717|3783|3784|3952|4878|5019|5030|5208|5211|5217|5319|5467|5481|5532|5552|5578|5608|5733|5781|5865|5868|58…	ABAT|ADAM8|ADCYAP1|ADORA1|ADRA2A|ADRA2C|AGT|AGTR1|ALOX15B|SLC25A4|APBA2|APOE|ARF6|ARG2|ARNTL|ATP2A2|ATP6AP1|AVPR1B|AVPR2|BLK|CASR|CD33|CFTR|CHRNA3|CHRNA4|CHRNB2|CNR1|CPB2|CRY1|CSF1R|CYBA|CYP19A1|EDN1|EDN3|F2RL1|FCER1G|FES|FOXF1|FMR1|GALR1|GAPDH|GATA2|GCG|GHRH|GJA1|GJA5|GLP1R|GNAS|GRIK5|HADH|HMGCR|FOXA2|HSPD1|HTR2A|IDH2|IGF1|IL4R|IL6|IL13RA2|PDX1|IRF3|ITGAM|ITPR3|JAK2|KCNN4|KCNQ1|LEP|NPPA|OXCT1|P2…	-39.3374	-42.4284	19_GO:0051179 localization	0.547639	16.4458	0	8	1	1	-42.4284	3.43316
0	0	1	0	1	0	0	-24.6903	0	-4.79673	R-HSA-199991	M00101	2	0	634	170	2416	27994	7.03642	Reactome Gene Sets	6	Membrane Trafficking	3.1069	185|208|273|338|372|378|382|400|547|554|830|915|920|950|966|1080|1121|1173|1213|1294|1315|1362|1777|1780|1839|1856|2017|2060|2069|2153|2157|2580|2697|2701|2702|2707|2709|2810|2890|3575|3796|3797|3832|3833|3998|4121|4253|4641|4644|4952|5048|5265|5286|5321|5861|5868|5898|6453|6455|6456|6643|6857|6869|7039|7110|7879|8027|8218|8322|8398|8533|8546|8615|8674|8766|8976|9146|9265|9267|9276|9318|9322|9341…	AGTR1|AKT2|AMPH|APOB|ARCN1|ARF4|ARF6|ARL1|KIF1A|AVPR2|CAPZA2|CD3D|CD4|SCARB2|CD59|CFTR|CHM|AP2M1|CLTC|COL7A1|COPB1|CPD|DNASE2|DYNC1I1|HBEGF|DVL2|CTTN|EPS15|EREG|F5|F8|GAK|GJA1|GJA4|GJA5|GJB3|GJB5|SFN|GRIA1|IL7R|KIF2A|KIF3C|KIF11|KIFC1|LMAN1|MAN1A1|MIA2|MYO1C|MYO5A|OCRL|PAFAH1B1|SERPINA1|PIK3C2A|PLA2G4A|RAB1A|RAB5A|RALA|ITSN1|SH3GL1|SH3GL2|SNX2|SYT1|TACR1|TGFA|TMF1|RAB7A|STAM|CLTCL1|FZD4|PLA2G6|CO…	-38.5806	-41.6481		0.520336	16.4919	0	7	0	0	-42.7315	4.4443
0	0	1	1	1	0	0	-8.72691	-2.63383	-16.4489	GO:1903530	M00111	3	0	692	179	2416	27994	7.40894	GO Biological Processes	19	regulation of secretion by cell	2.99719	18|101|116|134|150|152|183|185|247|291|321|348|382|384|406|488|537|640|846|945|1080|1136|1137|1141|1268|1361|1407|1436|1588|1906|1908|2150|2207|2242|2294|2332|2587|2597|2624|2641|2691|2697|2702|2740|2778|2901|3033|3156|3170|3329|3356|3418|3479|3566|3569|3598|3651|3661|3684|3710|3717|3783|3952|4878|5019|5030|5208|5211|5217|5319|5467|5481|5532|5552|5578|5781|5865|5868|5880|5898|5950|5978|6352|6376|…	ABAT|ADAM8|ADCYAP1|ADORA1|ADRA2A|ADRA2C|AGT|AGTR1|ALOX15B|SLC25A4|APBA2|APOE|ARF6|ARG2|ARNTL|ATP2A2|ATP6AP1|BLK|CASR|CD33|CFTR|CHRNA3|CHRNA4|CHRNB2|CNR1|CPB2|CRY1|CSF1R|CYP19A1|EDN1|EDN3|F2RL1|FCER1G|FES|FOXF1|FMR1|GALR1|GAPDH|GATA2|GCG|GHRH|GJA1|GJA5|GLP1R|GNAS|GRIK5|HADH|HMGCR|FOXA2|HSPD1|HTR2A|IDH2|IGF1|IL4R|IL6|IL13RA2|PDX1|IRF3|ITGAM|ITPR3|JAK2|KCNN4|LEP|NPPA|OXCT1|P2RY4|PFKFB2|PFKL|PFN2|PLA…	-38.4868	-41.532	19_GO:0051179 localization	0.532861	16.3499	0	8	0	0	-42.4284	3.43316
0	0	1	1	1	0	0	-12.0802	-2.17433	-7.26684	GO:0032870	M00111	3	0	680	177	2416	27994	7.32616	GO Biological Processes	19	cellular response to hormone stimulus	3.01601	112|116|150|181|183|185|190|208|324|328|338|353|367|387|406|445|490|523|526|528|537|585|677|678|865|1136|1137|1141|1399|1407|1445|1508|1520|1535|1584|1616|1645|1906|1977|2101|2104|2180|2235|2308|2623|2641|2697|2729|2740|2844|2886|2887|2931|3164|3192|3297|3383|3484|3643|3717|3952|4131|4221|4246|4306|4478|4641|4644|4656|4690|4864|4976|5030|5031|5105|5166|5228|5286|5290|5315|5319|5467|5471|5562|5567…	ADCY6|ADCYAP1|ADRA2A|AGRP|AGT|AGTR1|NR0B1|AKT2|APC|APEX1|APOB|APRT|AR|RHOA|ARNTL|ASS1|ATP2B1|ATP6V1A|ATP6V1B2|ATP6V1C1|ATP6AP1|BBS4|ZFP36L1|ZFP36L2|CBFB|CHRNA3|CHRNA4|CHRNB2|CRKL|CRY1|CSK|CTSB|CTSS|CYBA|CYP11B1|DAXX|AKR1C1|EDN1|EIF4E|ESRRA|ESRRG|ACSL1|FECH|FOXO1|GATA1|GCG|GJA1|GCLC|GLP1R|GPR21|GRB7|GRB10|GSK3A|NR4A1|HNRNPU|HSF1|ICAM1|IGFBP1|INSR|JAK2|LEP|MAP1B|MEN1|SCGB2A1|NR3C2|MSN|MYO1C|MYO5A|M…	-38.4386	-41.4627	19_GO:0050896 response to stimulus	0.530113	16.3566	0	9	1	1	-41.4627	3.96395
0	0	1	1	1	0	0	-7.40065	-2.6887	-22.915	GO:0045055	M00111	3	0	798	195	2416	27994	8.07119	GO Biological Processes	19	regulated exocytosis	2.83139	2|12|47|81|87|101|150|175|213|221|272|290|302|321|353|387|391|427|488|566|567|640|684|695|710|718|719|823|847|945|960|966|978|1118|1137|1141|1268|1315|1488|1508|1511|1520|1535|1675|1729|1832|1991|1992|2039|2150|2153|2157|2207|2242|2294|2332|2624|2901|2992|3055|3074|3082|3106|3107|3326|3356|3479|3566|3598|3683|3684|3687|3728|3837|3848|3920|3958|4057|4069|4318|4680|4878|5030|5155|5211|5217|5265|526…	A2M|SERPINA3|ACLY|ACTN4|ACTN1|ADAM8|ADRA2A|AGA|ALB|ALDH3B1|AMPD3|ANPEP|ANXA2|APBA2|APRT|RHOA|RHOG|ASAH1|ATP2A2|AZU1|B2M|BLK|BST2|BTK|SERPING1|C3|C3AR1|CAPN1|CAT|CD33|CD44|CD59|CDA|CHIT1|CHRNA4|CHRNB2|CNR1|COPB1|CTBP2|CTSB|CTSG|CTSS|CYBA|CFD|DIAPH1|DSP|ELANE|SERPINB1|DMTN|F2RL1|F5|F8|FCER1G|FES|FOXF1|FMR1|GATA2|GRIK5|GYG1|HCK|HEXB|HGF|HLA-B|HLA-C|HSP90AB1|HTR2A|IGF1|IL4R|IL13RA2|ITGAL|ITGAM|ITGAX|…	-38.3619	-41.3658	19_GO:0051179 localization	0.554174	16.1313	0	10	1	1	-41.3658	3.01888
0	0	1	1	1	0	0	-7.16901	-2.75459	-12.6362	GO:1901699	M00111	3	0	666	174	2416	27994	7.20199	GO Biological Processes	19	cellular response to nitrogen compound	3.02721	58|112|183|185|196|208|324|328|353|445|490|523|526|528|537|677|688|779|837|845|846|1017|1051|1080|1136|1137|1141|1399|1445|1535|1584|1616|1729|1800|1906|2039|2101|2308|2332|2566|2641|2697|2729|2740|2741|2742|2844|2886|2887|2931|3164|3269|3297|3383|3456|3479|3484|3643|3661|3717|3728|3784|3843|3952|4131|4221|4314|4363|4548|4641|4644|4690|4804|4976|5030|5031|5105|5139|5156|5166|5286|5290|5311|5315|5…	ACTA1|ADCY6|AGT|AGTR1|AHR|AKT2|APC|APEX1|APRT|ASS1|ATP2B1|ATP6V1A|ATP6V1B2|ATP6V1C1|ATP6AP1|ZFP36L1|KLF5|CACNA1S|CASP4|CASQ2|CASR|CDK2|CEBPB|CFTR|CHRNA3|CHRNA4|CHRNB2|CRKL|CSK|CYBA|CYP11B1|DAXX|DIAPH1|DPEP1|EDN1|DMTN|ESRRA|FOXO1|FMR1|GABRG2|GCG|GJA1|GCLC|GLP1R|GLRA1|GLRA2|GPR21|GRB7|GRB10|GSK3A|NR4A1|HRH1|HSF1|ICAM1|IFNB1|IGF1|IGFBP1|INSR|IRF3|JAK2|JUP|KCNQ1|IPO5|LEP|MAP1B|MEN1|MMP3|ABCC1|MTR|MYO…	-38.0025	-40.987	19_GO:0050896 response to stimulus	0.525953	16.2732	0	9	0	0	-41.4627	3.96395
0	0	1	1	1	0	0	-3.18951	-7.48763	-27.8223	GO:0002274	M00111	3	0	664	173	2416	27994	7.1606	GO Biological Processes	19	myeloid leukocyte activation	3.01888	12|47|101|175|221|272|290|302|353|387|391|399|427|566|567|640|684|695|718|719|814|823|847|914|945|960|966|978|1118|1268|1315|1435|1508|1511|1520|1535|1675|1729|1832|1991|1992|2150|2207|2242|2294|2624|2992|3074|3106|3107|3326|3329|3566|3569|3576|3598|3683|3684|3687|3717|3725|3728|3837|3848|3920|3958|4055|4057|4069|4318|4495|4680|4878|5211|5265|5269|5293|5315|5321|5328|5329|5594|5646|5701|5702|5707…	SERPINA3|ACLY|ADAM8|AGA|ALDH3B1|AMPD3|ANPEP|ANXA2|APRT|RHOA|RHOG|RHOH|ASAH1|AZU1|B2M|BLK|BST2|BTK|C3|C3AR1|CAMK4|CAPN1|CAT|CD2|CD33|CD44|CD59|CDA|CHIT1|CNR1|COPB1|CSF1|CTSB|CTSG|CTSS|CYBA|CFD|DIAPH1|DSP|ELANE|SERPINB1|F2RL1|FCER1G|FES|FOXF1|GATA2|GYG1|HEXB|HLA-B|HLA-C|HSP90AB1|HSPD1|IL4R|IL6|CXCL8|IL13RA2|ITGAL|ITGAM|ITGAX|JAK2|JUN|JUP|KPNB1|KRT1|LAMP2|LGALS3|LTBR|LTF|LYZ|MMP9|MT1G|CEACAM6|NPPA|P…	-37.6112	-40.5772	19_GO:0002376 immune system process	0.524557	16.1814	0	10	0	0	-41.3658	3.01888
0	0	1	0	1	0	0	-10.5762	0	-11.3624	GO:0090087	M00101	2	0	679	173	2416	27994	7.1606	GO Biological Processes	19	regulation of peptide transport	2.95219	18|101|116|134|150|152|208|247|284|291|347|348|382|384|406|580|640|665|784|846|945|1080|1263|1268|1436|1445|1894|2010|2039|2064|2150|2597|2641|2691|2697|2702|2737|2740|2810|2931|3033|3156|3170|3208|3326|3329|3418|3479|3566|3569|3651|3661|3684|3710|3717|3728|3783|3843|3952|3998|4088|4641|5019|5208|5211|5319|5467|5481|5494|5532|5552|5562|5578|5590|5594|5781|5880|5905|5950|5978|6352|6376|6422|6453|6…	ABAT|ADAM8|ADCYAP1|ADORA1|ADRA2A|ADRA2C|AKT2|ALOX15B|ANGPT1|SLC25A4|APOD|APOE|ARF6|ARG2|ARNTL|BARD1|BLK|BNIP3L|CACNB3|CASR|CD33|CFTR|PLK3|CNR1|CSF1R|CSK|ECT2|EMD|DMTN|ERBB2|F2RL1|GAPDH|GCG|GHRH|GJA1|GJA5|GLI3|GLP1R|SFN|GSK3A|HADH|HMGCR|FOXA2|HPCA|HSP90AB1|HSPD1|IDH2|IGF1|IL4R|IL6|PDX1|IRF3|ITGAM|ITPR3|JAK2|JUP|KCNN4|IPO5|LEP|LMAN1|SMAD3|MYO1C|OXCT1|PFKFB2|PFKL|PLA2G1B|PPARD|PPID|PPM1A|PPP3CB|SRGN…	-36.2432	-39.1915	19_GO:0051179 localization	0.524557	15.8269	0	8	0	0	-42.4284	3.43316
0	0	1	0	1	0	0	-7.55502	0	-12.6535	R-HSA-9006934	M00101	2	0	506	145	2416	27994	6.00166	Reactome Gene Sets	6	Signaling by Receptor Tyrosine Kinases	3.32036	116|208|348|382|387|466|523|526|528|537|558|1108|1111|1173|1213|1280|1297|1302|1386|1399|1445|1535|1729|1839|2060|2064|2069|2242|2250|2252|2254|2261|2566|2670|2886|2887|3082|3185|3187|3400|3479|3643|3675|3710|3717|3726|3728|3730|4066|4205|4233|4318|4485|4486|4689|4690|4803|4908|5045|5155|5156|5228|5290|5327|5431|5440|5516|5567|5578|5590|5594|5595|5598|5604|5605|5725|5774|5781|5898|5921|5978|6195|…	ADCYAP1|AKT2|APOE|ARF6|RHOA|ATF1|ATP6V1A|ATP6V1B2|ATP6V1C1|ATP6AP1|AXL|CHD4|CHEK1|AP2M1|CLTC|COL2A1|COL9A1|COL11A2|ATF2|CRKL|CSK|CYBA|DIAPH1|HBEGF|EPS15|ERBB2|EREG|FES|FGF5|FGF7|FGF9|FGFR3|GABRG2|GFAP|GRB7|GRB10|HGF|HNRNPF|HNRNPH1|ID4|IGF1|INSR|ITGA3|ITPR3|JAK2|JUNB|JUP|ANOS1|LYL1|MEF2A|MET|MMP9|MST1|MST1R|NCF4|NCK1|NGF|NTF3|FURIN|PDGFB|PDGFRA|PGF|PIK3CA|PLAT|POLR2B|POLR2K|PPP2CB|PRKACB|PRKCA|PRK…	-36.1803	-39.1116		0.483223	16.1882	0	1	0	0	-51.4993	3.32036
1	1	1	1	1	-2.1322	-3.04745	-9.1533	-5.29785	-8.88328	GO:0010035	M11111	5	0	568	154	2416	27994	6.37417	GO Biological Processes	19	response to inorganic substance	3.14152	18|58|310|328|337|338|388|445|466|471|540|558|567|595|596|706|845|846|847|955|1017|1027|1147|1236|1386|1396|1584|1616|1800|1894|1906|2039|2176|2235|2308|2332|2395|2539|2729|2741|2742|2931|3082|3208|3297|3329|3383|3569|3651|3710|3725|3726|3746|3756|3778|3856|3939|3981|4131|4205|4233|4314|4318|4493|4495|4496|4499|4501|4502|4548|4656|4747|4776|4864|4891|5111|5311|5499|5516|5562|5594|5595|5598|5601|5…	ABAT|ACTA1|ANXA7|APEX1|APOA4|APOB|RHOB|ASS1|ATF1|ATIC|ATP7B|AXL|B2M|CCND1|BCL2|TSPO|CASQ2|CASR|CAT|ENTPD6|CDK2|CDKN1B|CHUK|CCR7|ATF2|CRIP1|CYP11B1|DAXX|DPEP1|ECT2|EDN1|DMTN|FANCC|FECH|FOXO1|FMR1|FXN|G6PD|GCLC|GLRA1|GLRA2|GSK3A|HGF|HPCA|HSF1|HSPD1|ICAM1|IL6|PDX1|ITPR3|JUN|JUNB|KCNC1|KCNH1|KCNMA1|KRT8|LDHA|LIG4|MAP1B|MEF2A|MET|MMP3|MMP9|MT1E|MT1G|MT1H|MT1M|MT1X|MT2A|MTR|MYOG|NEFL|NFATC4|NPC1|SLC11A…	-35.4247	-38.3396	19_GO:0050896 response to stimulus	0.497006	15.8473	0	11	1	1	-38.3396	3.2608
0	0	1	0	1	0	0	-10.5209	0	-10.6758	GO:0051223	M00101	2	0	648	166	2416	27994	6.87086	GO Biological Processes	19	regulation of protein transport	2.96825	18|101|150|152|208|247|284|291|347|348|382|384|406|580|640|665|784|846|945|1080|1263|1268|1436|1445|1894|2010|2039|2064|2150|2597|2641|2697|2702|2737|2740|2810|2931|3033|3156|3170|3208|3326|3329|3418|3479|3566|3569|3651|3661|3684|3710|3717|3728|3783|3843|3952|3998|4088|4641|5019|5208|5211|5319|5467|5481|5494|5532|5552|5562|5578|5590|5594|5781|5880|5905|5950|5978|6352|6376|6422|6513|6514|6566|6616…	ABAT|ADAM8|ADRA2A|ADRA2C|AKT2|ALOX15B|ANGPT1|SLC25A4|APOD|APOE|ARF6|ARG2|ARNTL|BARD1|BLK|BNIP3L|CACNB3|CASR|CD33|CFTR|PLK3|CNR1|CSF1R|CSK|ECT2|EMD|DMTN|ERBB2|F2RL1|GAPDH|GCG|GJA1|GJA5|GLI3|GLP1R|SFN|GSK3A|HADH|HMGCR|FOXA2|HPCA|HSP90AB1|HSPD1|IDH2|IGF1|IL4R|IL6|PDX1|IRF3|ITGAM|ITPR3|JAK2|JUP|KCNN4|IPO5|LEP|LMAN1|SMAD3|MYO1C|OXCT1|PFKFB2|PFKL|PLA2G1B|PPARD|PPID|PPM1A|PPP3CB|SRGN|PRKAA1|PRKCA|PRKCZ|…	-35.018	-37.9171	19_GO:0051179 localization	0.514636	15.5798	0	8	0	0	-42.4284	3.43316
0	0	1	0	1	0	0	-10.4047	0	-10.063	GO:0070201	M00101	2	0	695	173	2416	27994	7.1606	GO Biological Processes	19	regulation of establishment of protein localization	2.88423	18|101|150|152|208|247|284|291|347|348|382|384|406|580|596|640|665|784|846|945|1080|1263|1268|1436|1445|1869|1894|2010|2039|2064|2150|2597|2641|2697|2702|2737|2740|2810|2931|3033|3156|3170|3208|3326|3329|3418|3479|3566|3569|3651|3661|3684|3710|3717|3728|3783|3843|3952|3998|4088|4641|5019|5208|5211|5319|5467|5481|5494|5532|5533|5552|5562|5578|5590|5594|5781|5880|5905|5950|5978|6352|6376|6422|6513|…	ABAT|ADAM8|ADRA2A|ADRA2C|AKT2|ALOX15B|ANGPT1|SLC25A4|APOD|APOE|ARF6|ARG2|ARNTL|BARD1|BCL2|BLK|BNIP3L|CACNB3|CASR|CD33|CFTR|PLK3|CNR1|CSF1R|CSK|E2F1|ECT2|EMD|DMTN|ERBB2|F2RL1|GAPDH|GCG|GJA1|GJA5|GLI3|GLP1R|SFN|GSK3A|HADH|HMGCR|FOXA2|HPCA|HSP90AB1|HSPD1|IDH2|IGF1|IL4R|IL6|PDX1|IRF3|ITGAM|ITPR3|JAK2|JUP|KCNN4|IPO5|LEP|LMAN1|SMAD3|MYO1C|OXCT1|PFKFB2|PFKL|PLA2G1B|PPARD|PPID|PPM1A|PPP3CB|PPP3CC|SRGN|PR…	-34.884	-37.7678	19_GO:0051179 localization	0.524557	15.4594	0	8	0	0	-42.4284	3.43316
0	0	1	0	1	0	0	-4.49457	0	-17.5095	GO:0048589	M00101	2	0	670	169	2416	27994	6.99503	GO Biological Processes	19	developmental growth	2.92267	93|153|183|321|347|348|367|585|596|657|658|659|677|688|1026|1027|1382|1435|1482|1588|1627|1808|1906|2017|2027|2069|2252|2254|2261|2296|2395|2539|2691|2697|2735|2737|2778|2844|2931|3142|3207|3297|3326|3479|3484|3643|3897|3952|3984|4088|4092|4099|4131|4534|4593|4656|4692|4803|4814|4878|4897|5048|5290|5292|5315|5361|5449|5467|5532|5573|5590|5594|5727|5728|5781|5806|5950|5967|6049|6259|6387|6405|6416…	ACVR2B|ADRB1|AGT|APBA2|APOD|APOE|AR|BBS4|BCL2|BMPR1A|BMPR1B|BMPR2|ZFP36L1|KLF5|CDKN1A|CDKN1B|CRABP2|CSF1|NKX2-5|CYP19A1|DBN1|DPYSL2|EDN1|CTTN|ENO3|EREG|FGF7|FGF9|FGFR3|FOXC1|FXN|G6PD|GHRH|GJA1|GLI1|GLI3|GNAS|GPR21|GSK3A|HLX|HOXA11|HSF1|HSP90AB1|IGF1|IGFBP1|INSR|L1CAM|LEP|LIMK1|SMAD3|SMAD7|MAG|MAP1B|MTM1|MUSK|MYOG|NDN|NGF|NINJ1|NPPA|NRCAM|PAFAH1B1|PIK3CA|PIM1|PKM|PLXNA1|POU1F1|PPARD|PPP3CB|PRKAR1A…	-34.8078	-37.6769	19_GO:0040007 growth	0.518919	15.4814	0	12	1	1	-37.6769	4.58088
0	0	1	1	1	0	0	-3.16037	-7.00079	-24.4466	GO:0002366	M00111	3	0	718	176	2416	27994	7.28477	GO Biological Processes	19	leukocyte activation involved in immune response	2.84025	12|47|101|175|221|272|290|302|353|387|391|427|566|567|602|604|640|684|695|718|719|823|847|945|960|966|978|1118|1315|1508|1511|1520|1535|1675|1729|1832|1880|1991|1992|2150|2207|2242|2294|2624|2992|3074|3106|3107|3142|3326|3329|3383|3456|3566|3569|3594|3598|3683|3684|3687|3728|3837|3848|3920|3958|3981|4057|4069|4092|4292|4318|4436|4680|4878|5105|5211|5265|5269|5293|5315|5328|5329|5590|5594|5646|570…	SERPINA3|ACLY|ADAM8|AGA|ALDH3B1|AMPD3|ANPEP|ANXA2|APRT|RHOA|RHOG|ASAH1|AZU1|B2M|BCL3|BCL6|BLK|BST2|BTK|C3|C3AR1|CAPN1|CAT|CD33|CD44|CD59|CDA|CHIT1|COPB1|CTSB|CTSG|CTSS|CYBA|CFD|DIAPH1|DSP|GPR183|ELANE|SERPINB1|F2RL1|FCER1G|FES|FOXF1|GATA2|GYG1|HEXB|HLA-B|HLA-C|HLX|HSP90AB1|HSPD1|ICAM1|IFNB1|IL4R|IL6|IL12RB1|IL13RA2|ITGAL|ITGAM|ITGAX|JUP|KPNB1|KRT1|LAMP2|LGALS3|LIG4|LTF|LYZ|SMAD7|MLH1|MMP9|MSH2|CE…	-34.629	-37.4839	19_GO:0002376 immune system process	0.528731	15.3528	0	10	0	0	-41.3658	3.01888
0	0	1	0	1	0	0	-4.61692	0	-19.3114	GO:0007409	M00101	2	0	482	138	2416	27994	5.71192	GO Biological Processes	19	axonogenesis	3.31742	348|387|391|399|596|658|659|1123|1141|1382|1436|1496|1600|1627|1796|1808|1942|1944|1945|1947|1949|1969|2017|2049|2050|2064|2131|2675|2737|2817|2886|2887|3326|3730|3800|3897|3984|4099|4131|4684|4692|4744|4747|4756|4803|4804|4884|4897|4983|5048|5290|5293|5361|5532|5578|5594|5595|5598|5604|5649|5727|5728|5781|5803|5880|5909|6049|6091|6259|6277|6324|6387|6405|6683|6696|6792|6812|6900|7070|7101|7345|7…	APOE|RHOA|RHOG|RHOH|BCL2|BMPR1B|BMPR2|CHN1|CHRNB2|CRABP2|CSF1R|CTNNA2|DAB1|DBN1|DOK1|DPYSL2|EFNA1|EFNA3|EFNA4|EFNB1|EFNB3|EPHA2|CTTN|EPHB3|EPHB4|ERBB2|EXT1|GFRA2|GLI3|GPC1|GRB7|GRB10|HSP90AB1|ANOS1|KIF5C|L1CAM|LIMK1|MAG|MAP1B|NCAM1|NDN|NEFH|NEFL|NEO1|NGF|NGFR|NPTX1|NRCAM|OPHN1|PAFAH1B1|PIK3CA|PIK3CD|PLXNA1|PPP3CB|PRKCA|MAPK1|MAPK3|MAPK7|MAP2K1|RELN|PTCH1|PTEN|PTPN11|PTPRZ1|RAC2|RAP1GAP|RNF6|ROBO1…	-34.338	-37.1791	19_GO:0032502 developmental process	0.47214	15.7727	0	2	0	0	-50.2488	3.90645
0	0	1	1	1	0	0	-3.09719	-6.96652	-24.2133	GO:0002263	M00111	3	0	722	176	2416	27994	7.28477	GO Biological Processes	19	cell activation involved in immune response	2.82451	12|47|101|175|221|272|290|302|353|387|391|427|566|567|602|604|640|684|695|718|719|823|847|945|960|966|978|1118|1315|1508|1511|1520|1535|1675|1729|1832|1880|1991|1992|2150|2207|2242|2294|2624|2992|3074|3106|3107|3142|3326|3329|3383|3456|3566|3569|3594|3598|3683|3684|3687|3728|3837|3848|3920|3958|3981|4057|4069|4092|4292|4318|4436|4680|4878|5105|5211|5265|5269|5293|5315|5328|5329|5590|5594|5646|570…	SERPINA3|ACLY|ADAM8|AGA|ALDH3B1|AMPD3|ANPEP|ANXA2|APRT|RHOA|RHOG|ASAH1|AZU1|B2M|BCL3|BCL6|BLK|BST2|BTK|C3|C3AR1|CAPN1|CAT|CD33|CD44|CD59|CDA|CHIT1|COPB1|CTSB|CTSG|CTSS|CYBA|CFD|DIAPH1|DSP|GPR183|ELANE|SERPINB1|F2RL1|FCER1G|FES|FOXF1|GATA2|GYG1|HEXB|HLA-B|HLA-C|HLX|HSP90AB1|HSPD1|ICAM1|IFNB1|IL4R|IL6|IL12RB1|IL13RA2|ITGAL|ITGAM|ITGAX|JUP|KPNB1|KRT1|LAMP2|LGALS3|LIG4|LTF|LYZ|SMAD7|MLH1|MMP9|MSH2|CE…	-34.3173	-37.145	19_GO:0002376 immune system process	0.528731	15.265	0	10	0	0	-41.3658	3.01888
0	0	1	0	1	0	0	-18.7929	0	-5.69394	GO:0090407	M00101	2	0	696	172	2416	27994	7.11921	GO Biological Processes	19	organophosphate biosynthetic process	2.86343	20|38|47|112|132|272|353|471|553|660|669|1103|1633|1635|1737|1738|1836|2026|2027|2180|2194|2539|2597|2646|3074|3098|3208|3269|3356|3418|3422|3479|3607|3612|3620|3635|3636|3643|3939|4199|4338|4534|4598|4656|4837|4878|4952|5031|5155|5162|5165|5166|5208|5209|5210|5211|5213|5277|5279|5283|5286|5290|5293|5298|5315|5319|5321|5338|5341|5449|5467|5471|5538|5562|5594|5631|5728|5741|5868|5903|5957|6319|647…	ABCA2|ACAT1|ACLY|ADCY6|ADK|AMPD3|APRT|ATIC|AVPR1B|BMX|BPGM|CHAT|DCK|DCTD|DLAT|DLD|SLC26A2|ENO2|ENO3|ACSL1|FASN|G6PD|GAPDH|GCKR|HEXB|HK1|HPCA|HRH1|HTR2A|IDH2|IDI1|IGF1|FOXK2|IMPA1|IDO1|INPP5D|INPPL1|INSR|LDHA|ME1|MOCS2|MTM1|MVK|MYOG|NNMT|NPPA|OCRL|P2RY6|PDGFB|PDHB|PDK3|PDK4|PFKFB2|PFKFB3|PFKFB4|PFKL|PFKM|PIGA|PIGC|PIGH|PIK3C2A|PIK3CA|PIK3CD|PI4KB|PKM|PLA2G1B|PLA2G4A|PLD2|PLEK|POU1F1|PPARD|PPAT|PPT…	-34.298	-37.1128	19_GO:0008152 metabolic process	0.523155	15.3001	0	13	1	1	-37.1128	3.94719
0	0	0	1	1	0	0	0	-5.34285	-26.9213	GO:0050865	M00011	2	0	653	165	2416	27994	6.82947	GO Biological Processes	19	regulation of cell activation	2.92778	18|101|196|348|384|387|399|558|596|604|640|677|678|695|814|864|865|914|920|921|923|970|1026|1051|1141|1236|1268|1326|1445|1739|1880|1947|1949|2039|2064|2147|2150|2207|2242|2294|2319|2624|2729|2737|3105|3111|3115|3142|3280|3329|3456|3479|3559|3566|3569|3575|3594|3598|3620|3635|3659|3684|3717|3952|3958|4092|4292|4436|4690|4878|5105|5133|5155|5156|5290|5321|5341|5573|5578|5590|5781|5788|5819|5880|60…	ABAT|ADAM8|AHR|APOE|ARG2|RHOA|RHOH|AXL|BCL2|BCL6|BLK|ZFP36L1|ZFP36L2|BTK|CAMK4|RUNX3|CBFB|CD2|CD4|CD5|CD6|CD70|CDKN1A|CEBPB|CHRNB2|CCR7|CNR1|MAP3K8|CSK|DLG1|GPR183|EFNB1|EFNB3|DMTN|ERBB2|F2|F2RL1|FCER1G|FES|FOXF1|FLOT2|GATA2|GCLC|GLI3|HLA-A|HLA-DOA|HLA-DPB1|HLX|HES1|HSPD1|IFNB1|IGF1|IL2RA|IL4R|IL6|IL7R|IL12RB1|IL13RA2|IDO1|INPP5D|IRF1|ITGAM|JAK2|LEP|LGALS3|SMAD7|MLH1|MSH2|NCK1|NPPA|PCK1|PDCD1|PDG…	-34.0804	-36.8826	19_GO:0050789 regulation of biological process	0.513197	15.3196	0	14	1	1	-36.8826	3.53125
0	0	0	1	1	0	0	0	-3.57588	-23.1324	GO:0040017	M00011	2	0	621	160	2416	27994	6.62252	GO Biological Processes	19	positive regulation of locomotion	2.98536	81|91|101|150|183|208|284|324|382|387|388|389|566|596|623|659|708|719|846|1081|1233|1236|1240|1364|1399|1435|1436|1729|1839|1906|1908|1991|2039|2150|2159|2252|2254|2294|2624|2886|3082|3373|3383|3479|3554|3569|3576|3642|3643|3675|3687|3717|3725|3958|4088|4215|4233|4249|4318|4641|4680|4908|5031|5155|5156|5228|5286|5293|5328|5578|5594|5595|5649|5788|5880|5919|5962|6282|6352|6354|6363|6366|6376|6387|…	ACTN4|ACVR1B|ADAM8|ADRA2A|AGT|AKT2|ANGPT1|APC|ARF6|RHOA|RHOB|RHOC|AZU1|BCL2|BDKRB1|BMPR2|C1QBP|C3AR1|CASR|CGA|CCR4|CCR7|CMKLR1|CLDN4|CRKL|CSF1|CSF1R|DIAPH1|HBEGF|EDN1|EDN3|ELANE|DMTN|F2RL1|F10|FGF7|FGF9|FOXF1|GATA2|GRB7|HGF|HYAL1|ICAM1|IGF1|IL1R1|IL6|CXCL8|INSM1|INSR|ITGA3|ITGAX|JAK2|JUN|LGALS3|SMAD3|MAP3K3|MET|MGAT5|MMP9|MYO1C|CEACAM6|NTF3|P2RY6|PDGFB|PDGFRA|PGF|PIK3C2A|PIK3CD|PLAU|PRKCA|MAPK1|M…	-34.0798	-36.8697	19_GO:0040011 locomotion	0.505923	15.3767	0	15	1	1	-36.8697	3.00402
0	0	1	0	1	0	0	-4.61199	0	-18.9245	GO:0061564	M00101	2	0	530	145	2416	27994	6.00166	GO Biological Processes	19	axon development	3.17001	347|348|387|391|399|596|658|659|706|1123|1141|1268|1382|1436|1496|1600|1627|1796|1808|1942|1944|1945|1947|1949|1969|2017|2049|2050|2064|2131|2675|2737|2817|2886|2887|3326|3717|3725|3730|3800|3897|3984|4099|4131|4548|4684|4692|4744|4747|4756|4803|4804|4884|4897|4983|5048|5290|5293|5361|5532|5578|5594|5595|5598|5604|5649|5727|5728|5781|5803|5880|5909|6049|6091|6259|6277|6324|6387|6405|6683|6696|679…	APOD|APOE|RHOA|RHOG|RHOH|BCL2|BMPR1B|BMPR2|TSPO|CHN1|CHRNB2|CNR1|CRABP2|CSF1R|CTNNA2|DAB1|DBN1|DOK1|DPYSL2|EFNA1|EFNA3|EFNA4|EFNB1|EFNB3|EPHA2|CTTN|EPHB3|EPHB4|ERBB2|EXT1|GFRA2|GLI3|GPC1|GRB7|GRB10|HSP90AB1|JAK2|JUN|ANOS1|KIF5C|L1CAM|LIMK1|MAG|MAP1B|MTR|NCAM1|NDN|NEFH|NEFL|NEO1|NGF|NGFR|NPTX1|NRCAM|OPHN1|PAFAH1B1|PIK3CA|PIK3CD|PLXNA1|PPP3CB|PRKCA|MAPK1|MAPK3|MAPK7|MAP2K1|RELN|PTCH1|PTEN|PTPN11|PT…	-33.8044	-36.5825	19_GO:0032502 developmental process	0.483223	15.5009	0	2	0	0	-50.2488	3.90645
0	0	1	0	1	0	0	-11.6387	0	-8.37636	GO:0032386	M00101	2	0	444	130	2416	27994	5.38079	GO Biological Processes	19	regulation of intracellular transport	3.39257	20|208|284|302|321|347|392|488|580|640|665|784|1137|1141|1263|1268|1894|2010|2039|2064|2207|2242|2294|2332|2624|2737|2810|2901|2931|3208|3326|3356|3566|3598|3684|3717|3728|3843|3952|3998|4088|4131|4478|4641|4744|4878|5030|5217|5494|5501|5562|5594|5595|5604|5605|5781|5868|5880|5905|5962|6342|6653|6720|6721|6804|6812|6813|6857|7040|7295|7476|7514|8314|8723|8724|8832|8851|8898|8934|8973|9270|9341|94…	ABCA2|AKT2|ANGPT1|ANXA2|APBA2|APOD|ARHGAP1|ATP2A2|BARD1|BLK|BNIP3L|CACNB3|CHRNA4|CHRNB2|PLK3|CNR1|ECT2|EMD|DMTN|ERBB2|FCER1G|FES|FOXF1|FMR1|GATA2|GLI3|SFN|GRIK5|GSK3A|HPCA|HSP90AB1|HTR2A|IL4R|IL13RA2|ITGAM|JAK2|JUP|IPO5|LEP|LMAN1|SMAD3|MAP1B|MSN|MYO1C|NEFH|NPPA|P2RY4|PFN2|PPM1A|PPP1CC|PRKAA1|MAPK1|MAPK3|MAP2K1|MAP2K2|PTPN11|RAB5A|RAC2|RANGAP1|RDX|SCP2|SORL1|SREBF1|SREBF2|STX1A|STXBP1|STXBP2|SYT1|…	-33.3824	-36.1489	19_GO:0051179 localization	0.459055	15.6183	0	16	1	1	-36.1489	3.52202
0	0	0	1	1	0	0	0	-10.0048	-26.3042	GO:0030155	M00011	2	0	738	176	2416	27994	7.28477	GO Biological Processes	19	regulation of cell adhesion	2.76328	18|81|101|284|347|384|387|395|399|445|566|596|604|640|708|864|865|920|921|923|960|970|1051|1236|1326|1399|1435|1445|1600|1739|1942|1947|1949|1969|1991|2039|2049|2064|2192|2242|2294|2319|2737|2828|2833|3105|3115|3142|3170|3280|3329|3373|3383|3456|3479|3559|3566|3569|3575|3576|3594|3620|3659|3675|3717|3728|3952|3958|4070|4088|4092|4221|4241|4680|4690|4814|5105|5133|5290|5328|5329|5345|5361|5500|557…	ABAT|ACTN4|ADAM8|ANGPT1|APOD|ARG2|RHOA|ARHGAP6|RHOH|ASS1|AZU1|BCL2|BCL6|BLK|C1QBP|RUNX3|CBFB|CD4|CD5|CD6|CD44|CD70|CEBPB|CCR7|MAP3K8|CRKL|CSF1|CSK|DAB1|DLG1|EFNA1|EFNB1|EFNB3|EPHA2|ELANE|DMTN|EPHB3|ERBB2|FBLN1|FES|FOXF1|FLOT2|GLI3|GPR4|CXCR3|HLA-A|HLA-DPB1|HLX|FOXA2|HES1|HSPD1|HYAL1|ICAM1|IFNB1|IGF1|IL2RA|IL4R|IL6|IL7R|CXCL8|IL12RB1|IDO1|IRF1|ITGA3|JAK2|JUP|LEP|LGALS3|TACSTD2|SMAD3|SMAD7|MEN1|MEL…	-33.065	-35.8202	19_GO:0022610 biological adhesion	0.528731	14.9196	0	14	0	0	-36.8826	3.53125
0	0	1	1	1	0	0	-6.99519	-2.5099	-10.5197	GO:0071417	M00111	3	0	603	155	2416	27994	6.41556	GO Biological Processes	19	cellular response to organonitrogen compound	2.9784	58|112|183|185|196|208|324|328|353|445|490|523|526|528|537|677|688|779|837|845|846|1051|1080|1445|1535|1584|1729|1906|2039|2101|2308|2566|2641|2697|2729|2740|2741|2742|2844|2886|2887|2931|3164|3269|3297|3383|3479|3484|3643|3717|3728|3784|3843|3952|4131|4221|4363|4641|4644|4690|4804|4976|5030|5031|5105|5139|5156|5166|5286|5290|5311|5315|5319|5471|5562|5567|5573|5576|5577|5590|5594|5595|5728|5781|5…	ACTA1|ADCY6|AGT|AGTR1|AHR|AKT2|APC|APEX1|APRT|ASS1|ATP2B1|ATP6V1A|ATP6V1B2|ATP6V1C1|ATP6AP1|ZFP36L1|KLF5|CACNA1S|CASP4|CASQ2|CASR|CEBPB|CFTR|CSK|CYBA|CYP11B1|DIAPH1|EDN1|DMTN|ESRRA|FOXO1|GABRG2|GCG|GJA1|GCLC|GLP1R|GLRA1|GLRA2|GPR21|GRB7|GRB10|GSK3A|NR4A1|HRH1|HSF1|ICAM1|IGF1|IGFBP1|INSR|JAK2|JUP|KCNQ1|IPO5|LEP|MAP1B|MEN1|ABCC1|MYO1C|MYO5A|NCK1|NGFR|OPA1|P2RY4|P2RY6|PCK1|PDE3A|PDGFRA|PDK4|PIK3C2A|…	-32.8415	-35.5857	19_GO:0050896 response to stimulus	0.498506	15.0941	0	9	0	0	-41.4627	3.96395
0	0	1	0	1	0	0	-4.4835	0	-19.6879	GO:0030036	M00101	2	0	708	171	2416	27994	7.07781	GO Biological Processes	19	actin cytoskeleton organization	2.79854	58|81|87|119|150|382|387|388|389|391|395|399|585|596|604|684|752|822|830|845|1072|1236|1264|1436|1465|1482|1496|1627|1729|1739|1809|1894|1906|2017|2036|2039|2150|2242|2252|2314|2764|3055|3383|3636|3693|3717|3856|3880|3984|4070|4088|4205|4233|4542|4621|4641|4642|4644|4647|4648|4690|4908|4983|5048|5156|5217|5319|5341|5345|5573|5756|5880|5881|5898|5910|5921|5962|6281|6366|6376|6387|6422|6548|6840|68…	ACTA1|ACTN4|ACTN1|ADD2|ADRA2A|ARF6|RHOA|RHOB|RHOC|RHOG|ARHGAP6|RHOH|BBS4|BCL2|BCL6|BST2|FMNL1|CAPG|CAPZA2|CASQ2|CFL1|CCR7|CNN1|CSF1R|CSRP1|NKX2-5|CTNNA2|DBN1|DIAPH1|DLG1|DPYSL3|ECT2|EDN1|CTTN|EPB41L1|DMTN|F2RL1|FES|FGF7|FLII|GMFB|HCK|ICAM1|INPPL1|ITGB5|JAK2|KRT8|KRT19|LIMK1|TACSTD2|SMAD3|MEF2A|MET|MYO1F|MYH3|MYO1C|MYO1D|MYO5A|MYO7A|MYO7B|NCK1|NTF3|OPHN1|PAFAH1B1|PDGFRA|PFN2|PLA2G1B|PLEK|SERPINF2|…	-32.8069	-35.5382	19_GO:0071840 cellular component organization or biogenesis	0.521748	14.8972	0	5	0	0	-44.9801	3.56986
0	0	1	0	1	0	0	-8.55765	0	-15.9486	GO:0045664	M00101	2	0	675	166	2416	27994	6.87086	GO Biological Processes	19	regulation of neuron differentiation	2.84952	112|116|152|183|348|382|387|466|547|567|596|604|659|950|991|1072|1123|1136|1141|1268|1382|1399|1482|1496|1600|1620|1627|1808|1809|1856|1894|1942|1944|1949|1977|2017|2049|2242|2332|2580|2624|2737|2931|3082|3280|3400|3675|3897|3984|4058|4076|4099|4131|4139|4610|4649|4674|4690|4747|4776|4803|4804|4821|4897|4908|4919|4976|5048|5121|5361|5604|5649|5728|5756|5881|5967|5978|6049|6091|6259|6324|6376|6383…	ADCY6|ADCYAP1|ADRA2C|AGT|APOE|ARF6|RHOA|ATF1|KIF1A|B2M|BCL2|BCL6|BMPR2|SCARB2|CDC20|CFL1|CHN1|CHRNA3|CHRNB2|CNR1|CRABP2|CRKL|NKX2-5|CTNNA2|DAB1|BRINP1|DBN1|DPYSL2|DPYSL3|DVL2|ECT2|EFNA1|EFNA3|EFNB3|EIF4E|CTTN|EPHB3|FES|FMR1|GAK|GATA2|GLI3|GSK3A|HGF|HES1|ID4|ITGA3|L1CAM|LIMK1|LTK|CAPRIN1|MAG|MAP1B|MARK1|MYCL|MYO9A|NAP1L2|NCK1|NEFL|NFATC4|NGF|NGFR|NKX2-2|NRCAM|NTF3|ROR1|OPA1|PAFAH1B1|PCP4|PLXNA1|MA…	-32.8069	-35.5299	19_GO:0032502 developmental process	0.514636	14.9492	0	12	0	0	-37.6769	4.58088
0	0	1	0	1	0	0	-6.80863	0	-14.9427	GO:0045860	M00101	2	0	541	145	2416	27994	6.00166	GO Biological Processes	19	positive regulation of protein kinase activity	3.10555	93|101|112|116|134|150|152|183|284|387|566|595|905|920|994|1026|1027|1136|1163|1164|1236|1326|1399|1435|1436|1445|1600|1616|1739|1839|1856|1894|1906|1908|1942|1991|2064|2069|2081|2180|2641|2914|3082|3326|3356|3479|3619|3643|3717|3952|4057|4215|4294|4296|4486|4616|4803|4908|5155|5290|5311|5319|5562|5567|5573|5576|5577|5590|5594|5595|5604|5605|5608|5610|5649|5716|5781|5788|6091|6188|6352|6363|6366|…	ACVR2B|ADAM8|ADCY6|ADCYAP1|ADORA1|ADRA2A|ADRA2C|AGT|ANGPT1|RHOA|AZU1|CCND1|CCNT2|CD4|CDC25B|CDKN1A|CDKN1B|CHRNA3|CKS1B|CKS2|CCR7|MAP3K8|CRKL|CSF1|CSF1R|CSK|DAB1|DAXX|DLG1|HBEGF|DVL2|ECT2|EDN1|EDN3|EFNA1|ELANE|ERBB2|EREG|ERN1|ACSL1|GCG|GRM4|HGF|HSP90AB1|HTR2A|IGF1|INCENP|INSR|JAK2|LEP|LTF|MAP3K3|MAP3K10|MAP3K11|MST1R|GADD45B|NGF|NTF3|PDGFB|PIK3CA|PKD2|PLA2G1B|PRKAA1|PRKACB|PRKAR1A|PRKAR2A|PRKAR2B|…	-32.7732	-35.484	19_GO:0048518 positive regulation of biological process	0.483223	15.1988	0	3	0	0	-47.8645	3.36829
1	0	1	1	1	-3.72235	0	-3.72442	-2.39012	-21.2729	GO:0098771	M10111	4	0	749	177	2416	27994	7.32616	GO Biological Processes	19	inorganic ion homeostasis	2.73816	116|134|183|185|187|310|348|488|489|490|491|495|523|526|528|537|540|553|554|567|596|623|624|643|719|771|784|845|846|920|1080|1182|1203|1232|1233|1236|1238|1240|1268|1353|1535|1657|1729|1906|1908|1991|2147|2150|2359|2395|2587|2624|2697|2740|2828|2833|2843|2859|2890|3062|3074|3263|3356|3375|3710|3717|3778|4057|4088|4241|4493|4495|4496|4499|4501|4502|4644|4756|4891|5030|5031|5156|5166|5311|5319|5538…	ADCYAP1|ADORA1|AGT|AGTR1|APLNR|ANXA7|APOE|ATP2A2|ATP2A3|ATP2B1|ATP2B2|ATP4A|ATP6V1A|ATP6V1B2|ATP6V1C1|ATP6AP1|ATP7B|AVPR1B|AVPR2|B2M|BCL2|BDKRB1|BDKRB2|CXCR5|C3AR1|CA12|CACNB3|CASQ2|CASR|CD4|CFTR|CLCN3|CLN5|CCR3|CCR4|CCR7|ACKR2|CMKLR1|CNR1|COX11|CYBA|DMXL1|DIAPH1|EDN1|EDN3|ELANE|F2|F2RL1|FPR3|FXN|GALR1|GATA2|GJA1|GLP1R|GPR4|CXCR3|GPR20|GPR35|GRIA1|HCRTR2|HEXB|HPX|HTR2A|IAPP|ITPR3|JAK2|KCNMA1|LTF|…	-32.7732	-35.476	19_GO:0065007 biological regulation	0.530113	14.8193	0	17	1	1	-35.476	3.43356
0	0	0	1	1	0	0	0	-8.24357	-35.2315	M5885	M00011	2	0	751	156	1947	27994	8.01233	Canonical Pathways	11	NABA MATRISOME ASSOCIATED	2.98665	2|12|101|183|259|284|302|307|311|312|649|710|713|1470|1472|1473|1474|1489|1508|1510|1511|1512|1520|1839|1953|1991|1992|2069|2147|2159|2161|2250|2252|2719|2817|3082|3263|3373|3456|3479|3569|3576|3952|3958|3960|4225|4314|4316|4319|4320|4485|4583|4588|4803|5068|5104|5155|5228|5265|5267|5269|5271|5272|5327|5328|5345|5352|5361|5646|5648|5858|5967|5968|6277|6281|6282|6284|6286|6320|6352|6354|6357|6360|…	A2M|SERPINA3|ADAM8|AGT|AMBP|ANGPT1|ANXA2|ANXA4|ANXA11|ANXA13|BMP1|SERPING1|C1QB|CST2|CST4|CST5|CST6|CTF1|CTSB|CTSE|CTSG|CTSH|CTSS|HBEGF|MEGF6|ELANE|SERPINB1|EREG|F2|F10|F12|FGF5|FGF7|GPC3|GPC1|HGF|HPX|HYAL1|IFNB1|IGF1|IL6|CXCL8|LEP|LGALS3|LGALS4|MEP1B|MMP3|MMP7|MMP10|MMP11|MST1|MUC2|MUC6|NGF|REG3A|SERPINA5|PDGFB|PGF|SERPINA1|SERPINA4|SERPINB6|SERPINB8|SERPINB9|PLAT|PLAU|SERPINF2|PLOD2|PLXNA1|PRSS…	-30.8852	-35.2315		0.615264	15.0883	0	18	1	1	-35.2315	3.30162
0	0	1	0	1	0	0	-11.2937	0	-10.7044	GO:0032535	M00101	2	0	383	118	2416	27994	4.88411	GO Biological Processes	19	regulation of cellular component size	3.56986	119|310|348|361|382|387|585|659|822|830|1072|1173|1182|1236|1382|1496|1627|1739|1808|1874|1906|2017|2039|2150|2314|2764|3055|3326|3383|3575|3778|3783|3897|3984|4099|4131|4478|4641|4690|4747|4803|4897|5048|5217|5341|5499|5728|5756|5865|5868|5921|5962|6049|6259|6366|6387|6405|6560|6696|6792|6840|6900|7111|7408|7476|7477|8153|8195|8440|8482|8766|8799|8851|8936|8976|9037|9168|9353|9463|10092|10097|10…	ADD2|ANXA7|APOE|AQP4|ARF6|RHOA|BBS4|BMPR2|CAPG|CAPZA2|CFL1|AP2M1|CLCN3|CCR7|CRABP2|CTNNA2|DBN1|DLG1|DPYSL2|E2F4|EDN1|CTTN|DMTN|F2RL1|FLII|GMFB|HCK|HSP90AB1|ICAM1|IL7R|KCNMA1|KCNN4|L1CAM|LIMK1|MAG|MAP1B|MSN|MYO1C|NCK1|NEFL|NGF|NRCAM|PAFAH1B1|PFN2|PLEK|PPP1CA|PTEN|TWF1|RAB3B|RAB5A|RASA1|RDX|RNF6|RYK|CCL21|CXCL12|SEMA3F|SLC12A4|SPP1|CDKL5|SVIL|CNTN2|TMOD1|VASP|WNT7A|WNT7B|RND2|MKKS|NCK2|SEMA7A|RAB11…	-32.4949	-35.188	19_GO:0071840 cellular component organization or biogenesis	0.438501	15.5635	0	5	0	0	-44.9801	3.56986
1	0	1	1	1	-4.57988	0	-3.89964	-2.43092	-20.399	GO:0055080	M10111	4	0	739	174	2416	27994	7.20199	GO Biological Processes	19	cation homeostasis	2.72818	116|134|183|185|187|310|348|488|489|490|491|495|523|526|528|537|540|553|554|567|596|623|624|643|719|784|845|846|920|1080|1182|1203|1232|1233|1236|1238|1240|1268|1353|1535|1657|1729|1906|1908|1991|2147|2150|2359|2395|2587|2624|2697|2740|2828|2833|2843|2859|2890|3062|3074|3263|3356|3375|3710|3717|3778|4057|4088|4241|4493|4495|4496|4499|4501|4502|4644|4756|4891|5030|5031|5156|5166|5311|5319|5538|559…	ADCYAP1|ADORA1|AGT|AGTR1|APLNR|ANXA7|APOE|ATP2A2|ATP2A3|ATP2B1|ATP2B2|ATP4A|ATP6V1A|ATP6V1B2|ATP6V1C1|ATP6AP1|ATP7B|AVPR1B|AVPR2|B2M|BCL2|BDKRB1|BDKRB2|CXCR5|C3AR1|CACNB3|CASQ2|CASR|CD4|CFTR|CLCN3|CLN5|CCR3|CCR4|CCR7|ACKR2|CMKLR1|CNR1|COX11|CYBA|DMXL1|DIAPH1|EDN1|EDN3|ELANE|F2|F2RL1|FPR3|FXN|GALR1|GATA2|GJA1|GLP1R|GPR4|CXCR3|GPR20|GPR35|GRIA1|HCRTR2|HEXB|HPX|HTR2A|IAPP|ITPR3|JAK2|KCNMA1|LTF|SMAD3…	-31.9722	-34.6557	19_GO:0065007 biological regulation	0.525953	14.6328	0	17	0	0	-35.476	3.43356
0	0	1	0	1	0	0	-6.11546	0	-11.9668	R-HSA-9675108	M00101	2	0	577	149	2416	27994	6.16722	Reactome Gene Sets	6	Nervous system development	2.99212	387|388|389|779|784|785|971|1072|1173|1213|1280|1297|1600|1641|1739|1796|1808|1809|1942|1944|1945|1947|1949|1969|2049|2050|2064|2242|2675|2817|2886|2887|3156|3326|3680|3897|3984|4099|4233|4318|4359|4478|4684|4690|4756|4897|5217|5290|5293|5361|5453|5532|5567|5576|5578|5594|5595|5598|5604|5605|5649|5682|5684|5693|5696|5699|5701|5702|5707|5711|5713|5716|5717|5718|5781|5788|5909|5921|5962|6091|6188|6…	RHOA|RHOB|RHOC|CACNA1S|CACNB3|CACNB4|CD72|CFL1|AP2M1|CLTC|COL2A1|COL9A1|DAB1|DCX|DLG1|DOK1|DPYSL2|DPYSL3|EFNA1|EFNA3|EFNA4|EFNB1|EFNB3|EPHA2|EPHB3|EPHB4|ERBB2|FES|GFRA2|GPC1|GRB7|GRB10|HMGCR|HSP90AB1|ITGA9|L1CAM|LIMK1|MAG|MET|MMP9|MPZ|MSN|NCAM1|NCK1|NEO1|NRCAM|PFN2|PIK3CA|PIK3CD|PLXNA1|POU3F1|PPP3CB|PRKACB|PRKAR2A|PRKCA|MAPK1|MAPK3|MAPK7|MAP2K1|MAP2K2|RELN|PSMA1|PSMA3|PSMB5|PSMB8|PSMB10|PSMC2|PSM…	-31.7789	-34.4531		0.489411	14.8605	0	2	0	0	-50.2488	3.90645
0	0	1	0	1	0	0	-10.2419	0	-15.5092	GO:0120035	M00101	2	0	722	171	2416	27994	7.07781	GO Biological Processes	19	regulation of plasma membrane bounded cell projection organization	2.74427	112|116|183|324|348|382|387|391|466|547|567|585|659|688|950|960|991|1072|1123|1136|1141|1236|1268|1382|1399|1496|1600|1627|1808|1809|1856|1942|1949|1969|2017|2039|2049|2150|2242|2332|2580|2823|2931|3082|3383|3675|3897|3984|4058|4070|4076|4099|4131|4139|4649|4690|4747|4776|4803|4804|4897|4919|4976|5048|5217|5361|5604|5649|5728|5756|5868|5880|5898|5909|5962|5967|6049|6091|6259|6324|6363|6366|6376|6…	ADCY6|ADCYAP1|AGT|APC|APOE|ARF6|RHOA|RHOG|ATF1|KIF1A|B2M|BBS4|BMPR2|KLF5|SCARB2|CD44|CDC20|CFL1|CHN1|CHRNA3|CHRNB2|CCR7|CNR1|CRABP2|CRKL|CTNNA2|DAB1|DBN1|DPYSL2|DPYSL3|DVL2|EFNA1|EFNB3|EPHA2|CTTN|DMTN|EPHB3|F2RL1|FES|FMR1|GAK|GPM6A|GSK3A|HGF|ICAM1|ITGA3|L1CAM|LIMK1|LTK|TACSTD2|CAPRIN1|MAG|MAP1B|MARK1|MYO9A|NCK1|NEFL|NFATC4|NGF|NGFR|NRCAM|ROR1|OPA1|PAFAH1B1|PFN2|PLXNA1|MAP2K1|RELN|PTEN|TWF1|RAB5A|…	-31.7302	-34.3952	19_GO:0071840 cellular component organization or biogenesis	0.521748	14.5936	0	12	0	0	-37.6769	4.58088
0	0	0	1	1	0	0	0	-3.03276	-22.1975	GO:0051272	M00011	2	0	611	154	2416	27994	6.37417	GO Biological Processes	19	positive regulation of cellular component movement	2.92043	81|91|101|150|183|208|284|324|382|387|388|389|596|604|623|659|708|719|1081|1236|1240|1364|1399|1435|1436|1729|1839|1906|1908|1991|2039|2150|2159|2252|2254|2294|2624|2886|3082|3373|3383|3479|3554|3569|3576|3642|3643|3675|3687|3717|3725|3958|4088|4215|4233|4249|4318|4641|4680|4908|5031|5155|5156|5228|5286|5293|5328|5578|5594|5595|5649|5788|5880|5919|5962|6223|6282|6352|6354|6363|6366|6376|6387|6405…	ACTN4|ACVR1B|ADAM8|ADRA2A|AGT|AKT2|ANGPT1|APC|ARF6|RHOA|RHOB|RHOC|BCL2|BCL6|BDKRB1|BMPR2|C1QBP|C3AR1|CGA|CCR7|CMKLR1|CLDN4|CRKL|CSF1|CSF1R|DIAPH1|HBEGF|EDN1|EDN3|ELANE|DMTN|F2RL1|F10|FGF7|FGF9|FOXF1|GATA2|GRB7|HGF|HYAL1|ICAM1|IGF1|IL1R1|IL6|CXCL8|INSM1|INSR|ITGA3|ITGAX|JAK2|JUN|LGALS3|SMAD3|MAP3K3|MET|MGAT5|MMP9|MYO1C|CEACAM6|NTF3|P2RY6|PDGFB|PDGFRA|PGF|PIK3C2A|PIK3CD|PLAU|PRKCA|MAPK1|MAPK3|RELN|…	-31.6255	-34.2815	19_GO:0048518 positive regulation of biological process	0.497006	14.7509	0	15	0	0	-36.8697	3.00402
0	0	0	1	1	0	0	0	-2.68794	-21.2862	GO:0030335	M00011	2	0	567	147	2416	27994	6.08444	GO Biological Processes	19	positive regulation of cell migration	3.00402	81|91|101|150|183|208|284|324|382|387|388|389|596|623|659|708|719|1081|1236|1240|1364|1399|1435|1436|1729|1839|1906|1908|1991|2039|2150|2159|2252|2254|2294|2624|2886|3082|3373|3383|3479|3554|3569|3576|3642|3643|3675|3687|3717|3725|3958|4088|4215|4233|4249|4318|4641|4680|4908|5031|5155|5156|5228|5286|5293|5328|5578|5594|5595|5649|5788|5880|5919|5962|6282|6352|6354|6363|6366|6376|6387|6405|6591|661…	ACTN4|ACVR1B|ADAM8|ADRA2A|AGT|AKT2|ANGPT1|APC|ARF6|RHOA|RHOB|RHOC|BCL2|BDKRB1|BMPR2|C1QBP|C3AR1|CGA|CCR7|CMKLR1|CLDN4|CRKL|CSF1|CSF1R|DIAPH1|HBEGF|EDN1|EDN3|ELANE|DMTN|F2RL1|F10|FGF7|FGF9|FOXF1|GATA2|GRB7|HGF|HYAL1|ICAM1|IGF1|IL1R1|IL6|CXCL8|INSM1|INSR|ITGA3|ITGAX|JAK2|JUN|LGALS3|SMAD3|MAP3K3|MET|MGAT5|MMP9|MYO1C|CEACAM6|NTF3|P2RY6|PDGFB|PDGFRA|PGF|PIK3C2A|PIK3CD|PLAU|PRKCA|MAPK1|MAPK3|RELN|PTPRC…	-31.5531	-34.2004	19_GO:0040011 locomotion	0.486329	14.8164	0	15	0	0	-36.8697	3.00402
0	0	0	1	1	0	0	0	-3.13124	-21.753	GO:2000147	M00011	2	0	593	151	2416	27994	6.25	GO Biological Processes	19	positive regulation of cell motility	2.95046	81|91|101|150|183|208|284|324|382|387|388|389|596|623|659|708|719|1081|1236|1240|1364|1399|1435|1436|1729|1839|1906|1908|1991|2039|2150|2159|2252|2254|2294|2624|2886|3082|3373|3383|3479|3554|3569|3576|3642|3643|3675|3687|3717|3725|3958|4088|4215|4233|4249|4318|4641|4680|4908|5031|5155|5156|5228|5286|5293|5328|5578|5594|5595|5649|5788|5880|5919|5962|6282|6352|6354|6363|6366|6376|6387|6405|6591|661…	ACTN4|ACVR1B|ADAM8|ADRA2A|AGT|AKT2|ANGPT1|APC|ARF6|RHOA|RHOB|RHOC|BCL2|BDKRB1|BMPR2|C1QBP|C3AR1|CGA|CCR7|CMKLR1|CLDN4|CRKL|CSF1|CSF1R|DIAPH1|HBEGF|EDN1|EDN3|ELANE|DMTN|F2RL1|F10|FGF7|FGF9|FOXF1|GATA2|GRB7|HGF|HYAL1|ICAM1|IGF1|IL1R1|IL6|CXCL8|INSM1|INSR|ITGA3|ITGAX|JAK2|JUN|LGALS3|SMAD3|MAP3K3|MET|MGAT5|MMP9|MYO1C|CEACAM6|NTF3|P2RY6|PDGFB|PDGFRA|PGF|PIK3C2A|PIK3CD|PLAU|PRKCA|MAPK1|MAPK3|RELN|PTPRC…	-31.5217	-34.1604	19_GO:0040011 locomotion	0.492467	14.7544	0	15	0	0	-36.8697	3.00402
0	0	1	0	1	0	0	-10.2774	0	-15.074	GO:0031344	M00101	2	0	732	172	2416	27994	7.11921	GO Biological Processes	19	regulation of cell projection organization	2.72261	112|116|183|324|348|382|387|391|466|547|567|585|659|688|950|960|991|1072|1123|1136|1141|1236|1268|1382|1399|1496|1600|1627|1808|1809|1856|1942|1949|1969|2017|2039|2049|2150|2242|2332|2580|2823|2931|3082|3383|3675|3897|3984|4058|4070|4076|4099|4131|4139|4649|4690|4747|4776|4803|4804|4897|4919|4976|5048|5217|5361|5604|5649|5728|5756|5868|5880|5898|5909|5962|5967|6049|6091|6259|6324|6363|6366|6376|6…	ADCY6|ADCYAP1|AGT|APC|APOE|ARF6|RHOA|RHOG|ATF1|KIF1A|B2M|BBS4|BMPR2|KLF5|SCARB2|CD44|CDC20|CFL1|CHN1|CHRNA3|CHRNB2|CCR7|CNR1|CRABP2|CRKL|CTNNA2|DAB1|DBN1|DPYSL2|DPYSL3|DVL2|EFNA1|EFNB3|EPHA2|CTTN|DMTN|EPHB3|F2RL1|FES|FMR1|GAK|GPM6A|GSK3A|HGF|ICAM1|ITGA3|L1CAM|LIMK1|LTK|TACSTD2|CAPRIN1|MAG|MAP1B|MARK1|MYO9A|NCK1|NEFL|NFATC4|NGF|NGFR|NRCAM|ROR1|OPA1|PAFAH1B1|PFN2|PLXNA1|MAP2K1|RELN|PTEN|TWF1|RAB5A|…	-31.5062	-34.1365	19_GO:0071840 cellular component organization or biogenesis	0.523155	14.5145	0	12	0	0	-37.6769	4.58088
0	0	1	1	1	0	0	-2.31384	-3.23377	-15.4922	hsa05200	M00111	3	0	575	148	2416	27994	6.12583	KEGG Pathway	24	Pathways in cancer	2.98237	112|183|185|208|324|367|387|595|596|623|624|810|898|1017|1026|1027|1147|1163|1164|1399|1436|1488|1496|1643|1856|1869|1906|2064|2147|2194|2250|2252|2254|2261|2271|2308|2535|2735|2737|2770|2773|2778|2787|2788|3075|3082|3280|3326|3460|3479|3559|3561|3566|3569|3575|3576|3594|3601|3675|3717|3725|3728|4088|4233|4292|4318|4436|4616|4792|5155|5156|5228|5290|5292|5293|5331|5332|5467|5567|5578|5594|5595|56…	ADCY6|AGT|AGTR1|AKT2|APC|AR|RHOA|CCND1|BCL2|BDKRB1|BDKRB2|CALML3|CCNE1|CDK2|CDKN1A|CDKN1B|CHUK|CKS1B|CKS2|CRKL|CSF1R|CTBP2|CTNNA2|DDB2|DVL2|E2F1|EDN1|ERBB2|F2|FASN|FGF5|FGF7|FGF9|FGFR3|FH|FOXO1|FZD2|GLI1|GLI3|GNAI1|GNAI3|GNAS|GNG5|GNG7|CFH|HGF|HES1|HSP90AB1|IFNGR2|IGF1|IL2RA|IL2RG|IL4R|IL6|IL7R|CXCL8|IL12RB1|IL15RA|ITGA3|JAK2|JUN|JUP|SMAD3|MET|MLH1|MMP9|MSH2|GADD45B|NFKBIA|PDGFB|PDGFRA|PGF|PIK3CA…	-31.4275	-34.0494		0.487873	14.7616	0	19	1	1	-34.0494	3.6416
0	0	1	1	1	0	0	-6.74286	-5.6669	-14.1533	GO:0097190	M00111	3	0	612	153	2416	27994	6.33278	GO Biological Processes	19	apoptotic signaling pathway	2.89673	91|134|183|367|489|596|602|624|658|665|695|837|921|960|970|1026|1051|1280|1396|1616|1869|1969|2017|2081|2139|2261|2272|2395|2623|2729|2773|2810|2872|2931|3082|3093|3148|3383|3428|3456|3479|3622|3651|3684|3717|3725|3856|3958|4000|4055|4088|4292|4318|4436|4690|4776|4803|4804|4976|5329|5467|5499|5533|5552|5578|5598|5601|5716|5728|5741|5788|5977|6188|6376|6387|6422|6591|6615|6648|6750|7001|7023|7027|…	ACVR1B|ADORA1|AGT|AR|ATP2A3|BCL2|BCL3|BDKRB2|BMPR1B|BNIP3L|BTK|CASP4|CD5|CD44|CD70|CDKN1A|CEBPB|COL2A1|CRIP1|DAXX|E2F1|EPHA2|CTTN|ERN1|EYA2|FGFR3|FHIT|FXN|GATA1|GCLC|GNAI3|SFN|MKNK2|GSK3A|HGF|UBE2K|HMGB2|ICAM1|IFI16|IFNB1|IGF1|ING2|PDX1|ITGAM|JAK2|JUN|KRT8|LGALS3|LMNA|LTBR|SMAD3|MLH1|MMP9|MSH2|NCK1|NFATC4|NGF|NGFR|OPA1|PLAUR|PPARD|PPP1CA|PPP3CC|SRGN|PRKCA|MAPK7|MAPK9|PSMD10|PTEN|PTH|PTPRC|DPF2|RP…	-31.0064	-33.6203	19_GO:0023052 signaling	0.495499	14.581	0	20	1	1	-33.6203	2.9723
0	0	1	1	1	0	0	-3.00675	-3.43146	-19.1244	GO:0048732	M00111	3	0	444	126	2416	27994	5.21523	GO Biological Processes	19	gland development	3.28818	38|116|190|208|247|353|367|382|394|445|540|570|595|596|657|706|823|1027|1051|1181|1361|1396|1399|1435|1436|1482|1588|1969|1999|2001|2049|2194|2252|2294|2296|2356|2624|2691|2735|2737|3082|3142|3200|3280|3400|3569|3642|3643|3651|3664|3717|3725|4088|4233|4478|4485|4580|5104|5105|5111|5156|5290|5311|5315|5361|5449|5471|5594|5595|5604|5727|5728|5774|5967|6091|6195|6422|6495|6496|6591|6662|6715|6729|67…	ACAT1|ADCYAP1|NR0B1|AKT2|ALOX15B|APRT|AR|ARF6|ARHGAP5|ASS1|ATP7B|BAAT|CCND1|BCL2|BMPR1A|TSPO|CAPN1|CDKN1B|CEBPB|CLCN2|CPB2|CRIP1|CRKL|CSF1|CSF1R|NKX2-5|CYP19A1|EPHA2|ELF3|ELF5|EPHB3|FASN|FGF7|FOXF1|FOXC1|FPGS|GATA2|GHRH|GLI1|GLI3|HGF|HLX|HOXA3|HES1|ID4|IL6|INSM1|INSR|PDX1|IRF6|JAK2|JUN|SMAD3|MET|MSN|MST1|MTX1|SERPINA5|PCK1|PCNA|PDGFRA|PIK3CA|PKD2|PKM|PLXNA1|POU1F1|PPAT|MAPK1|MAPK3|MAP2K1|PTCH1|PT…	-30.9316	-33.5375	19_GO:0032502 developmental process	0.452332	14.9369	0	21	1	1	-33.5375	3.86231
0	0	1	0	1	0	0	-5.7132	0	-17.239	GO:0022604	M00101	2	0	499	135	2416	27994	5.58775	GO Biological Processes	19	regulation of cell morphogenesis	3.13474	81|310|348|387|388|389|391|399|547|659|708|752|960|1072|1123|1136|1141|1364|1382|1399|1436|1600|1627|1729|1739|1808|1856|1942|1949|2017|2039|2049|2147|2192|2242|3055|3074|3383|3897|3984|4070|4076|4099|4131|4241|4478|4649|4747|4776|4803|4804|4897|4976|5048|5361|5604|5649|5728|5880|5881|5921|5962|5967|6049|6091|6259|6281|6284|6354|6357|6383|6387|6405|6678|6696|6792|6857|6900|7070|7101|7476|8153|832…	ACTN4|ANXA7|APOE|RHOA|RHOB|RHOC|RHOG|RHOH|KIF1A|BMPR2|C1QBP|FMNL1|CD44|CFL1|CHN1|CHRNA3|CHRNB2|CLDN4|CRABP2|CRKL|CSF1R|DAB1|DBN1|DIAPH1|DLG1|DPYSL2|DVL2|EFNA1|EFNB3|CTTN|DMTN|EPHB3|F2|FBLN1|FES|HCK|HEXB|ICAM1|L1CAM|LIMK1|TACSTD2|CAPRIN1|MAG|MAP1B|MELTF|MSN|MYO9A|NEFL|NFATC4|NGF|NGFR|NRCAM|OPA1|PAFAH1B1|PLXNA1|MAP2K1|RELN|PTEN|RAC2|RAC3|RASA1|RDX|REG1A|RNF6|ROBO1|RYK|S100A10|S100A13|CCL7|CCL13|SDC…	-30.9106	-33.5087	19_GO:0032502 developmental process	0.467287	14.7879	0	12	0	0	-37.6769	4.58088
0	0	1	0	1	0	0	-8.41965	0	-7.01045	GO:0062012	M00101	2	0	481	132	2416	27994	5.46358	GO Biological Processes	19	regulation of small molecule metabolic process	3.17978	20|208|337|338|341|345|348|387|553|706|978|1181|1213|1268|1353|1407|2053|2194|2308|2641|2646|2931|3156|3170|3208|3269|3356|3422|3479|3607|3643|3837|3952|4199|4200|4485|4598|4656|4953|5031|5155|5165|5166|5208|5209|5210|5341|5449|5467|5499|5500|5562|5682|5684|5693|5696|5699|5701|5702|5707|5711|5713|5716|5717|5718|5741|5903|5957|5978|6095|6309|6319|6472|6591|6615|6622|6662|6713|6720|6721|6774|7040|7…	ABCA2|AKT2|APOA4|APOB|APOC1|APOC3|APOE|RHOA|AVPR1B|TSPO|CDA|CLCN2|CLTC|CNR1|COX11|CRY1|EPHX2|FASN|FOXO1|GCG|GCKR|GSK3A|HMGCR|FOXA2|HPCA|HRH1|HTR2A|IDI1|IGF1|FOXK2|INSR|KPNB1|LEP|ME1|ME2|MST1|MVK|MYOG|ODC1|P2RY6|PDGFB|PDK3|PDK4|PFKFB2|PFKFB3|PFKFB4|PLEK|POU1F1|PPARD|PPP1CA|PPP1CB|PRKAA1|PSMA1|PSMA3|PSMB5|PSMB8|PSMB10|PSMC2|PSMC3|PSMD1|PSMD5|PSMD7|PSMD10|PSMD11|PSMD12|PTH|RANBP2|RCVRN|REST|RORA|SC5…	-30.8741	-33.4645	19_GO:0050789 regulation of biological process	0.46237	14.8203	0	22	1	1	-33.4645	3.48633
0	0	1	1	1	0	0	-3.77443	-2.49481	-17.5343	GO:0048871	M00111	3	0	494	134	2416	27994	5.54636	GO Biological Processes	19	multicellular organismal homeostasis	3.14301	12|18|93|101|112|116|134|153|213|216|272|324|361|406|537|554|563|567|580|585|596|1051|1080|1240|1268|1280|1364|1435|1436|1445|1472|1734|2104|2180|2271|2296|2308|2623|2624|2697|2778|2810|2887|3033|3297|3356|3375|3566|3569|3635|3717|3848|3868|3952|3988|4057|4069|4233|4588|4692|4857|4891|5166|5290|5562|5567|5573|5576|5577|5578|5608|5733|5741|5781|5880|5881|5950|6005|6319|6337|6338|6441|6513|6662|669…	SERPINA3|ABAT|ACVR2B|ADAM8|ADCY6|ADCYAP1|ADORA1|ADRB1|ALB|ALDH1A1|AMPD3|APC|AQP4|ARNTL|ATP6AP1|AVPR2|AZGP1|B2M|BARD1|BBS4|BCL2|CEBPB|CFTR|CMKLR1|CNR1|COL2A1|CLDN4|CSF1|CSF1R|CSK|CST4|DIO2|ESRRG|ACSL1|FH|FOXC1|FOXO1|GATA1|GATA2|GJA1|GNAS|SFN|GRB10|HADH|HSF1|HTR2A|IAPP|IL4R|IL6|INPP5D|JAK2|KRT1|KRT16|LEP|LIPA|LTF|LYZ|MET|MUC6|NDN|NOVA1|SLC11A2|PDK4|PIK3CA|PRKAA1|PRKACB|PRKAR1A|PRKAR2A|PRKAR2B|PRKCA…	-30.8091	-33.3919	19_GO:0032501 multicellular organismal process	0.465656	14.7694	0	23	1	1	-33.3919	3.14301
0	0	1	0	1	0	0	-14.3382	0	-7.18283	GO:0023061	M00101	2	0	476	131	2416	27994	5.42219	GO Biological Processes	19	signal release	3.18884	18|93|116|134|150|152|183|185|291|321|406|488|640|695|846|1080|1103|1136|1137|1141|1268|1363|1407|1488|1588|1906|1908|2332|2571|2572|2587|2641|2691|2697|2740|2778|2901|2914|3033|3156|3170|3356|3569|3651|3710|3717|3952|4644|4878|5019|5030|5208|5211|5217|5467|5532|5538|5578|5781|5798|5799|5861|5868|5950|5978|6352|6422|6453|6513|6514|6536|6566|6571|6616|6622|6659|6696|6717|6720|6755|6804|6809|6812|6…	ABAT|ACVR2B|ADCYAP1|ADORA1|ADRA2A|ADRA2C|AGT|AGTR1|SLC25A4|APBA2|ARNTL|ATP2A2|BLK|BTK|CASR|CFTR|CHAT|CHRNA3|CHRNA4|CHRNB2|CNR1|CPE|CRY1|CTBP2|CYP19A1|EDN1|EDN3|FMR1|GAD1|GAD2|GALR1|GCG|GHRH|GJA1|GLP1R|GNAS|GRIK5|GRM4|HADH|HMGCR|FOXA2|HTR2A|IL6|PDX1|ITPR3|JAK2|LEP|MYO5A|NPPA|OXCT1|P2RY4|PFKFB2|PFKL|PFN2|PPARD|PPP3CB|PPT1|PRKCA|PTPN11|PTPRN|PTPRN2|RAB1A|RAB5A|RBP4|REST|CCL5|SFRP1|ITSN1|SLC2A1|SLC2A…	-30.7756	-33.351	19_GO:0023052 signaling	0.460716	14.803	0	8	0	0	-42.4284	3.43316
0	0	1	0	1	0	0	-7.63898	0	-13.5302	GO:0010720	M00101	2	0	570	146	2416	27994	6.04305	GO Biological Processes	19	positive regulation of cell development	2.96788	116|152|183|348|387|466|537|596|604|659|706|708|950|1268|1382|1399|1435|1482|1600|1620|1627|1809|1856|1869|1894|1906|2039|2242|2332|2624|2737|3082|3207|3280|3479|3569|3675|3897|3981|3984|4058|4076|4092|4099|4131|4656|4674|4690|4747|4803|4804|4821|4897|4919|4976|5048|5121|5139|5361|5501|5583|5604|5649|5728|5756|5803|5881|5967|5978|6091|6281|6324|6376|6387|6453|6692|6792|6857|6929|7040|7077|7133|73…	ADCYAP1|ADRA2C|AGT|APOE|RHOA|ATF1|ATP6AP1|BCL2|BCL6|BMPR2|TSPO|C1QBP|SCARB2|CNR1|CRABP2|CRKL|CSF1|NKX2-5|DAB1|BRINP1|DBN1|DPYSL3|DVL2|E2F1|ECT2|EDN1|DMTN|FES|FMR1|GATA2|GLI3|HGF|HOXA11|HES1|IGF1|IL6|ITGA3|L1CAM|LIG4|LIMK1|LTK|CAPRIN1|SMAD7|MAG|MAP1B|MYOG|NAP1L2|NCK1|NEFL|NGF|NGFR|NKX2-2|NRCAM|ROR1|OPA1|PAFAH1B1|PCP4|PDE3A|PLXNA1|PPP1CC|PRKCH|MAP2K1|RELN|PTEN|TWF1|PTPRZ1|RAC3|REG1A|REST|ROBO1|S100…	-30.7684	-33.3365	19_GO:0048518 positive regulation of biological process	0.484779	14.5885	0	12	0	0	-37.6769	4.58088
1	0	1	1	1	-2.78762	0	-3.12819	-2.57248	-13.8874	GO:0071396	M10111	4	0	590	149	2416	27994	6.16722	GO Biological Processes	19	cellular response to lipid	2.92619	112|116|190|196|338|367|387|406|445|490|558|677|678|706|846|865|923|1051|1080|1407|1511|1616|1620|1869|1906|1977|2101|2104|2235|2242|2308|2707|2770|2920|3055|3148|3192|3297|3383|3394|3569|3576|3661|3717|3952|4057|4058|4246|4306|4478|4615|4656|4776|4792|4864|5030|5031|5105|5165|5166|5292|5467|5562|5578|5594|5595|5727|5732|5978|6049|6095|6352|6372|6374|6376|6422|6591|6602|6662|6696|6715|6720|6755|6…	ADCY6|ADCYAP1|NR0B1|AHR|APOB|AR|RHOA|ARNTL|ASS1|ATP2B1|AXL|ZFP36L1|ZFP36L2|TSPO|CASR|CBFB|CD6|CEBPB|CFTR|CRY1|CTSG|DAXX|BRINP1|E2F1|EDN1|EIF4E|ESRRA|ESRRG|FECH|FES|FOXO1|GJB3|GNAI1|CXCL2|HCK|HMGB2|HNRNPU|HSF1|ICAM1|IRF8|IL6|CXCL8|IRF3|JAK2|LEP|LTF|LTK|SCGB2A1|NR3C2|MSN|MYD88|MYOG|NFATC4|NFKBIA|NPC1|P2RY4|P2RY6|PCK1|PDK3|PDK4|PIM1|PPARD|PRKAA1|PRKCA|MAPK1|MAPK3|PTCH1|PTGER2|REST|RNF6|RORA|CCL5|CXC…	-30.7128	-33.2727	19_GO:0050896 response to stimulus	0.489411	14.5331	0	24	1	1	-33.2727	3.17526
0	0	0	1	1	0	0	0	-12.5662	-23.6433	GO:0002521	M00011	2	0	539	141	2416	27994	5.83609	GO Biological Processes	19	leukocyte differentiation	3.03109	101|302|387|399|537|558|567|596|602|604|640|677|678|695|814|860|864|865|914|915|920|925|974|1051|1236|1435|1436|1880|1969|2064|2101|2150|2194|2207|2242|2623|2624|2719|2737|2778|3106|3111|3142|3428|3456|3559|3566|3569|3575|3594|3635|3659|3665|3725|3726|3952|3958|3981|4055|4057|4066|4092|4189|4318|4436|4495|5048|5105|5293|5449|5452|5532|5578|5590|5788|5971|6095|6304|6363|6422|6659|6688|6729|6774|67…	ADAM8|ANXA2|RHOA|RHOH|ATP6AP1|AXL|B2M|BCL2|BCL3|BCL6|BLK|ZFP36L1|ZFP36L2|BTK|CAMK4|RUNX2|RUNX3|CBFB|CD2|CD3D|CD4|CD8A|CD79B|CEBPB|CCR7|CSF1|CSF1R|GPR183|EPHA2|ERBB2|ESRRA|F2RL1|FASN|FCER1G|FES|GATA1|GATA2|GPC3|GLI3|GNAS|HLA-B|HLA-DOA|HLX|IFI16|IFNB1|IL2RA|IL4R|IL6|IL7R|IL12RB1|INPP5D|IRF1|IRF7|JUN|JUNB|LEP|LGALS3|LIG4|LTBR|LTF|LYL1|SMAD7|DNAJB9|MMP9|MSH2|MT1G|PAFAH1B1|PCK1|PIK3CD|POU1F1|POU2F2|PP…	-30.7128	-33.2634	19_GO:0002376 immune system process	0.47693	14.6336	0	14	0	0	-36.8826	3.53125
0	0	1	1	1	0	0	-4.11813	-2.13863	-18.8225	GO:0040008	M00111	3	0	689	164	2416	27994	6.78808	GO Biological Processes	19	regulation of growth	2.75799	86|91|153|183|185|247|348|367|387|585|596|604|623|657|659|684|978|1026|1027|1382|1399|1435|1482|1535|1627|1808|1839|1906|2017|2064|2147|2254|2261|2296|2395|2539|2691|2697|2719|2735|2810|2844|2931|3142|3297|3373|3479|3484|3622|3643|3897|3952|3984|4088|4092|4099|4131|4241|4493|4495|4496|4499|4501|4502|4534|4593|4692|4803|4878|4897|5048|5290|5292|5449|5467|5538|5594|5716|5727|5728|5950|5967|6049|619…	ACTL6A|ACVR1B|ADRB1|AGT|AGTR1|ALOX15B|APOE|AR|RHOA|BBS4|BCL2|BCL6|BDKRB1|BMPR1A|BMPR2|BST2|CDA|CDKN1A|CDKN1B|CRABP2|CRKL|CSF1|NKX2-5|CYBA|DBN1|DPYSL2|HBEGF|EDN1|CTTN|ERBB2|F2|FGF9|FGFR3|FOXC1|FXN|G6PD|GHRH|GJA1|GPC3|GLI1|SFN|GPR21|GSK3A|HLX|HSF1|HYAL1|IGF1|IGFBP1|ING2|INSR|L1CAM|LEP|LIMK1|SMAD3|SMAD7|MAG|MAP1B|MELTF|MT1E|MT1G|MT1H|MT1M|MT1X|MT2A|MTM1|MUSK|NDN|NGF|NPPA|NRCAM|PAFAH1B1|PIK3CA|PIM1|P…	-30.7128	-33.2597	19_GO:0040007 growth	0.511753	14.3597	0	12	0	0	-37.6769	4.58088
0	0	0	1	1	0	0	0	-2.35405	-17.2568	GO:0043408	M00011	2	0	758	174	2416	27994	7.20199	GO Biological Processes	19	regulation of MAPK cascade	2.65979	101|116|134|150|152|183|259|284|348|367|537|553|846|920|960|1236|1326|1399|1436|1445|1616|1739|1856|1880|1906|1908|1942|1969|1991|2064|2081|2150|2192|2254|2261|2308|2641|2914|3082|3156|3356|3375|3383|3479|3569|3643|3717|3725|3952|4055|4215|4221|4294|4296|4486|4616|4803|4878|4908|4919|5031|5037|5048|5155|5156|5319|5345|5562|5578|5590|5594|5595|5604|5605|5608|5610|5716|5728|5781|5788|6091|6188|6259…	ADAM8|ADCYAP1|ADORA1|ADRA2A|ADRA2C|AGT|AMBP|ANGPT1|APOE|AR|ATP6AP1|AVPR1B|CASR|CD4|CD44|CCR7|MAP3K8|CRKL|CSF1R|CSK|DAXX|DLG1|DVL2|GPR183|EDN1|EDN3|EFNA1|EPHA2|ELANE|ERBB2|ERN1|F2RL1|FBLN1|FGF9|FGFR3|FOXO1|GCG|GRM4|HGF|HMGCR|HTR2A|IAPP|ICAM1|IGF1|IL6|INSR|JAK2|JUN|LEP|LTBR|MAP3K3|MEN1|MAP3K10|MAP3K11|MST1R|GADD45B|NGF|NPPA|NTF3|ROR1|P2RY6|PEBP1|PAFAH1B1|PDGFB|PDGFRA|PLA2G1B|SERPINF2|PRKAA1|PRKCA|P…	-30.6365	-33.1766	19_GO:0023052 signaling	0.525953	14.2383	0	3	0	0	-47.8645	3.36829
0	0	1	0	1	0	0	-8.31612	0	-10.4486	GO:0051129	M00101	2	0	775	176	2416	27994	7.28477	GO Biological Processes	19	negative regulation of cellular component organization	2.63135	20|81|112|119|324|337|341|345|347|348|367|382|387|395|567|585|706|822|830|991|1111|1445|1496|1600|1809|1942|1949|2039|2191|2192|2314|2395|2580|2729|2764|2931|3082|3159|3192|3297|3306|3375|3479|3675|3958|3998|4000|4043|4070|4085|4091|4099|4131|4233|4241|4534|4591|4776|4804|4976|4985|5048|5217|5494|5573|5590|5716|5728|5756|5885|5909|5962|6049|6259|6366|6405|6497|6622|6653|6688|6696|6812|6840|6879|6…	ABCA2|ACTN4|ADCY6|ADD2|APC|APOA4|APOC1|APOC3|APOD|APOE|AR|ARF6|RHOA|ARHGAP6|B2M|BBS4|TSPO|CAPG|CAPZA2|CDC20|CHEK1|CSK|CTNNA2|DAB1|DPYSL3|EFNA1|EFNB3|DMTN|FAP|FBLN1|FLII|FXN|GAK|GCLC|GMFB|GSK3A|HGF|HMGA1|HNRNPU|HSF1|HSPA2|IAPP|IGF1|ITGA3|LGALS3|LMAN1|LMNA|LRPAP1|TACSTD2|MAD2L1|SMAD6|MAG|MAP1B|MET|MELTF|MTM1|TRIM37|NFATC4|NGFR|OPA1|OPRD1|PAFAH1B1|PFN2|PPM1A|PRKAR1A|PRKCZ|PSMD10|PTEN|TWF1|RAD21|RAP1…	-30.401	-32.9343	19_GO:0048519 negative regulation of biological process	0.528731	14.1548	0	25	1	1	-32.9343	3.81842
0	0	0	1	1	0	0	0	-4.29957	-25.0197	GO:0002694	M00011	2	0	608	151	2416	27994	6.25	GO Biological Processes	19	regulation of leukocyte activation	2.87767	101|196|384|387|399|558|596|604|640|677|678|695|814|864|865|914|920|921|923|970|1026|1051|1141|1236|1268|1326|1445|1739|1880|1947|1949|2064|2150|2207|2242|2294|2319|2624|2737|3105|3111|3115|3142|3280|3329|3456|3479|3559|3566|3569|3575|3594|3598|3620|3635|3659|3684|3952|3958|4092|4292|4436|4690|4878|5105|5133|5290|5321|5573|5590|5781|5788|5819|5880|6095|6188|6352|6363|6366|6376|6422|6441|6659|6778…	ADAM8|AHR|ARG2|RHOA|RHOH|AXL|BCL2|BCL6|BLK|ZFP36L1|ZFP36L2|BTK|CAMK4|RUNX3|CBFB|CD2|CD4|CD5|CD6|CD70|CDKN1A|CEBPB|CHRNB2|CCR7|CNR1|MAP3K8|CSK|DLG1|GPR183|EFNB1|EFNB3|ERBB2|F2RL1|FCER1G|FES|FOXF1|FLOT2|GATA2|GLI3|HLA-A|HLA-DOA|HLA-DPB1|HLX|HES1|HSPD1|IFNB1|IGF1|IL2RA|IL4R|IL6|IL7R|IL12RB1|IL13RA2|IDO1|INPP5D|IRF1|ITGAM|LEP|LGALS3|SMAD7|MLH1|MSH2|NCK1|NPPA|PCK1|PDCD1|PIK3CA|PLA2G4A|PRKAR1A|PRKCZ|PT…	-30.3055	-32.8323	19_GO:0002376 immune system process	0.492467	14.3862	0	14	0	0	-36.8826	3.53125
0	0	1	1	1	0	0	-3.03008	-4.6681	-22.9819	GO:0002444	M00111	3	0	557	143	2416	27994	5.91887	GO Biological Processes	19	myeloid leukocyte mediated immunity	2.97474	12|47|101|175|221|272|290|302|353|387|391|427|566|567|640|684|695|718|719|814|823|847|945|960|966|978|1118|1315|1508|1511|1520|1535|1653|1675|1729|1832|1991|1992|2147|2150|2207|2242|2294|2624|2992|3074|3106|3107|3326|3566|3569|3598|3683|3684|3687|3728|3837|3848|3920|3958|4057|4069|4318|4680|4878|5211|5265|5269|5272|5293|5315|5319|5328|5329|5594|5646|5701|5702|5707|5713|5717|5718|5768|5788|5799|58…	SERPINA3|ACLY|ADAM8|AGA|ALDH3B1|AMPD3|ANPEP|ANXA2|APRT|RHOA|RHOG|ASAH1|AZU1|B2M|BLK|BST2|BTK|C3|C3AR1|CAMK4|CAPN1|CAT|CD33|CD44|CD59|CDA|CHIT1|COPB1|CTSB|CTSG|CTSS|CYBA|DDX1|CFD|DIAPH1|DSP|ELANE|SERPINB1|F2|F2RL1|FCER1G|FES|FOXF1|GATA2|GYG1|HEXB|HLA-B|HLA-C|HSP90AB1|IL4R|IL6|IL13RA2|ITGAL|ITGAM|ITGAX|JUP|KPNB1|KRT1|LAMP2|LGALS3|LTF|LYZ|MMP9|CEACAM6|NPPA|PFKL|SERPINA1|SERPINB6|SERPINB9|PIK3CD|PKM|…	-30.2509	-32.7711	19_GO:0002376 immune system process	0.48009	14.468	0	10	0	0	-41.3658	3.01888
0	0	1	1	1	0	0	-5.39338	-3.26324	-18.4457	GO:0008285	M00111	3	0	788	177	2416	27994	7.32616	GO Biological Processes	19	negative regulation of cell proliferation	2.60265	116|134|247|324|347|348|367|384|444|554|563|567|590|596|604|640|658|659|695|706|864|945|1026|1027|1051|1264|1361|1386|1436|1445|1488|1739|1869|2010|2064|2069|2173|2191|2192|2623|2624|2697|2719|2737|2765|2810|3159|3280|3297|3418|3559|3569|3576|3620|3622|3635|3636|3642|3651|3659|3664|3717|3725|4000|4088|4091|4092|4221|4656|4692|4803|4804|4969|5311|5449|5467|5527|5573|5604|5610|5727|5728|5828|5928|5…	ADCYAP1|ADORA1|ALOX15B|APC|APOD|APOE|AR|ARG2|ASPH|AVPR2|AZGP1|B2M|BCHE|BCL2|BCL6|BLK|BMPR1B|BMPR2|BTK|TSPO|RUNX3|CD33|CDKN1A|CDKN1B|CEBPB|CNN1|CPB2|ATF2|CSF1R|CSK|CTBP2|DLG1|E2F1|EMD|ERBB2|EREG|FABP7|FAP|FBLN1|GATA1|GATA2|GJA1|GPC3|GLI3|GML|SFN|HMGA1|HES1|HSF1|IDH2|IL2RA|IL6|CXCL8|IDO1|ING2|INPP5D|INPPL1|INSM1|PDX1|IRF1|IRF6|JAK2|JUN|LMNA|SMAD3|SMAD6|SMAD7|MEN1|MYOG|NDN|NGF|NGFR|OGN|PKD2|POU1F1|P…	-29.9716	-32.4853	19_GO:0008283 cell proliferation	0.530113	14.0252	0	26	1	1	-32.4853	2.60265
0	0	0	1	1	0	0	0	-2.74542	-19.3974	GO:0043410	M00011	2	0	556	142	2416	27994	5.87748	GO Biological Processes	19	positive regulation of MAPK cascade	2.95925	101|116|134|150|152|183|284|348|367|537|553|846|920|960|1236|1326|1399|1436|1445|1616|1856|1880|1906|1908|1942|1991|2064|2081|2150|2254|2261|2641|2914|3082|3156|3356|3375|3383|3479|3569|3643|3717|3725|3952|4055|4215|4294|4296|4486|4616|4803|4908|4919|5031|5155|5156|5319|5345|5562|5578|5590|5594|5595|5604|5605|5608|5610|5728|5781|5788|6091|6188|6259|6352|6354|6357|6360|6363|6366|6367|6370|6376|641…	ADAM8|ADCYAP1|ADORA1|ADRA2A|ADRA2C|AGT|ANGPT1|APOE|AR|ATP6AP1|AVPR1B|CASR|CD4|CD44|CCR7|MAP3K8|CRKL|CSF1R|CSK|DAXX|DVL2|GPR183|EDN1|EDN3|EFNA1|ELANE|ERBB2|ERN1|F2RL1|FGF9|FGFR3|GCG|GRM4|HGF|HMGCR|HTR2A|IAPP|ICAM1|IGF1|IL6|INSR|JAK2|JUN|LEP|LTBR|MAP3K3|MAP3K10|MAP3K11|MST1R|GADD45B|NGF|NTF3|ROR1|P2RY6|PDGFB|PDGFRA|PLA2G1B|SERPINF2|PRKAA1|PRKCA|PRKCZ|MAPK1|MAPK3|MAP2K1|MAP2K2|MAP2K6|EIF2AK2|PTEN|PT…	-29.7716	-32.279	19_GO:0048518 positive regulation of biological process	0.478513	14.3414	0	3	0	0	-47.8645	3.36829
0	0	1	0	1	0	0	-6.16448	0	-10.621	R-HSA-422475	M00101	2	0	552	141	2416	27994	5.83609	Reactome Gene Sets	6	Axon guidance	2.9597	387|388|389|779|784|785|971|1072|1173|1213|1280|1297|1600|1641|1739|1796|1808|1809|1942|1944|1945|1947|1949|1969|2049|2050|2064|2242|2675|2817|2886|2887|3326|3680|3897|3984|4233|4318|4478|4684|4690|4756|4897|5217|5290|5293|5361|5532|5567|5576|5578|5594|5595|5598|5604|5605|5649|5682|5684|5693|5696|5699|5701|5702|5707|5711|5713|5716|5717|5718|5781|5788|5909|5921|5962|6091|6188|6195|6196|6223|6300|6…	RHOA|RHOB|RHOC|CACNA1S|CACNB3|CACNB4|CD72|CFL1|AP2M1|CLTC|COL2A1|COL9A1|DAB1|DCX|DLG1|DOK1|DPYSL2|DPYSL3|EFNA1|EFNA3|EFNA4|EFNB1|EFNB3|EPHA2|EPHB3|EPHB4|ERBB2|FES|GFRA2|GPC1|GRB7|GRB10|HSP90AB1|ITGA9|L1CAM|LIMK1|MET|MMP9|MSN|NCAM1|NCK1|NEO1|NRCAM|PFN2|PIK3CA|PIK3CD|PLXNA1|PPP3CB|PRKACB|PRKAR2A|PRKCA|MAPK1|MAPK3|MAPK7|MAP2K1|MAP2K2|RELN|PSMA1|PSMA3|PSMB5|PSMB8|PSMB10|PSMC2|PSMC3|PSMD1|PSMD5|PSMD7|…	-29.5591	-32.0603		0.47693	14.292	0	2	0	0	-50.2488	3.90645
0	0	1	1	1	0	0	-7.18015	-3.44575	-7.08106	GO:1901652	M00111	3	0	540	139	2416	27994	5.75331	GO Biological Processes	19	response to peptide	2.98256	112|181|183|185|208|324|328|353|445|490|523|526|528|537|677|688|837|846|847|1027|1147|1407|1445|1535|1584|1906|1967|2069|2101|2308|2641|2697|2729|2740|2770|2844|2886|2887|2931|3033|3164|3191|3291|3297|3383|3479|3484|3636|3643|3663|3717|3952|4131|4221|4314|4318|4363|4641|4644|4690|4747|4792|4804|4878|4976|5068|5105|5166|5286|5290|5315|5319|5471|5562|5567|5573|5576|5577|5590|5728|5781|5798|5905|591…	ADCY6|AGRP|AGT|AGTR1|AKT2|APC|APEX1|APRT|ASS1|ATP2B1|ATP6V1A|ATP6V1B2|ATP6V1C1|ATP6AP1|ZFP36L1|KLF5|CASP4|CASR|CAT|CDKN1B|CHUK|CRY1|CSK|CYBA|CYP11B1|EDN1|EIF2B1|EREG|ESRRA|FOXO1|GCG|GJA1|GCLC|GLP1R|GNAI1|GPR21|GRB7|GRB10|GSK3A|HADH|NR4A1|HNRNPL|HSD11B2|HSF1|ICAM1|IGF1|IGFBP1|INPPL1|INSR|IRF5|JAK2|LEP|MAP1B|MEN1|MMP3|MMP9|ABCC1|MYO1C|MYO5A|NCK1|NEFL|NFKBIA|NGFR|NPPA|OPA1|REG3A|PCK1|PDK4|PIK3C2A|PI…	-29.4935	-31.9885	19_GO:0050896 response to stimulus	0.473744	14.2975	0	9	0	0	-41.4627	3.96395
0	0	0	1	1	0	0	0	-2.06545	-18.7727	GO:0009611	M00011	2	0	708	164	2416	27994	6.78808	GO Biological Processes	19	response to wounding	2.68398	2|18|87|150|152|302|347|348|378|387|389|558|596|640|677|678|688|706|708|710|830|953|960|966|1026|1027|1361|1364|1465|1809|1832|1839|1906|2027|2039|2064|2069|2125|2147|2150|2153|2157|2159|2161|2191|2192|2207|2252|2294|2623|2624|2697|2735|2737|2778|2828|3046|3156|3170|3456|3479|3484|3569|3651|3659|3680|3691|3705|3710|3717|3725|3848|3998|4088|4099|4131|4548|4656|4747|4814|5068|5104|5155|5156|5265|52…	A2M|ABAT|ACTN1|ADRA2A|ADRA2C|ANXA2|APOD|APOE|ARF4|RHOA|RHOC|AXL|BCL2|BLK|ZFP36L1|ZFP36L2|KLF5|TSPO|C1QBP|SERPING1|CAPZA2|ENTPD1|CD44|CD59|CDKN1A|CDKN1B|CPB2|CLDN4|CSRP1|DPYSL3|DSP|HBEGF|EDN1|ENO3|DMTN|ERBB2|EREG|EVPL|F2|F2RL1|F5|F8|F10|F12|FAP|FBLN1|FCER1G|FGF7|FOXF1|GATA1|GATA2|GJA1|GLI1|GLI3|GNAS|GPR4|HBE1|HMGCR|FOXA2|IFNB1|IGF1|IGFBP1|IL6|PDX1|IRF1|ITGA9|ITGB4|ITPK1|ITPR3|JAK2|JUN|KRT1|LMAN1|S…	-29.2683	-31.7573	19_GO:0050896 response to stimulus	0.511753	13.9483	0	27	1	1	-31.7573	3.95651
0	0	1	0	1	0	0	-13.1957	0	-7.80479	GO:1901137	M00101	2	0	778	174	2416	27994	7.20199	GO Biological Processes	19	carbohydrate derivative biosynthetic process	2.59142	20|38|47|112|132|272|284|353|471|596|633|658|659|669|978|1213|1236|1603|1633|1635|1737|1738|1836|1839|2026|2027|2131|2134|2135|2180|2194|2300|2539|2597|2623|2646|2673|2719|2817|3098|3339|3356|3373|3479|3607|3643|3939|3998|4121|4249|4588|4656|4864|4878|4907|4958|4969|5155|5162|5165|5166|5208|5209|5210|5211|5213|5238|5277|5279|5283|5315|5352|5471|5538|5549|5562|5631|5903|5973|6319|6363|6366|6382|63…	ABCA2|ACAT1|ACLY|ADCY6|ADK|AMPD3|ANGPT1|APRT|ATIC|BCL2|BGN|BMPR1B|BMPR2|BPGM|CDA|CLTC|CCR7|DAD1|DCK|DCTD|DLAT|DLD|SLC26A2|HBEGF|ENO2|ENO3|EXT1|EXTL1|EXTL2|ACSL1|FASN|FOXL1|G6PD|GAPDH|GATA1|GCKR|GFPT1|GPC3|GPC1|HK1|HSPG2|HTR2A|HYAL1|IGF1|FOXK2|INSR|LDHA|LMAN1|MAN1A1|MGAT5|MUC6|MYOG|NPC1|NPPA|NT5E|OMD|OGN|PDGFB|PDHB|PDK3|PDK4|PFKFB2|PFKFB3|PFKFB4|PFKL|PFKM|PGM3|PIGA|PIGC|PIGH|PKM|PLOD2|PPAT|PPT1|PR…	-29.2035	-31.6865	19_GO:0008152 metabolic process	0.525953	13.8357	0	28	1	1	-31.6865	2.59142
0	0	1	1	1	0	0	-2.90939	-4.02563	-22.8379	GO:0002275	M00111	3	0	551	140	2416	27994	5.7947	GO Biological Processes	19	myeloid cell activation involved in immune response	2.94405	12|47|101|175|221|272|290|302|353|387|391|427|566|567|640|684|695|718|719|823|847|945|960|966|978|1118|1315|1508|1511|1520|1535|1675|1729|1832|1991|1992|2150|2207|2242|2294|2624|2992|3074|3106|3107|3326|3566|3598|3683|3684|3687|3728|3837|3848|3920|3958|4057|4069|4318|4680|4878|5211|5265|5269|5293|5315|5328|5329|5594|5646|5701|5702|5707|5713|5717|5718|5768|5788|5799|5806|5834|5880|6282|6284|6590|6…	SERPINA3|ACLY|ADAM8|AGA|ALDH3B1|AMPD3|ANPEP|ANXA2|APRT|RHOA|RHOG|ASAH1|AZU1|B2M|BLK|BST2|BTK|C3|C3AR1|CAPN1|CAT|CD33|CD44|CD59|CDA|CHIT1|COPB1|CTSB|CTSG|CTSS|CYBA|CFD|DIAPH1|DSP|ELANE|SERPINB1|F2RL1|FCER1G|FES|FOXF1|GATA2|GYG1|HEXB|HLA-B|HLA-C|HSP90AB1|IL4R|IL13RA2|ITGAL|ITGAM|ITGAX|JUP|KPNB1|KRT1|LAMP2|LGALS3|LTF|LYZ|MMP9|CEACAM6|NPPA|PFKL|SERPINA1|SERPINB6|PIK3CD|PKM|PLAU|PLAUR|MAPK1|PRSS3|PSMC…	-29.0936	-31.5706	19_GO:0002376 immune system process	0.47534	14.1647	0	10	0	0	-41.3658	3.01888
0	0	1	1	1	0	0	-16.9711	-5.96972	-4.13976	R-HSA-1280218	M00111	3	0	756	170	2416	27994	7.03642	Reactome Gene Sets	6	Adaptive Immune System	2.60552	208|567|640|642|695|718|821|830|909|915|920|925|945|974|991|1147|1173|1213|1280|1326|1445|1508|1520|1535|1780|3093|3105|3106|3107|3111|3112|3115|3383|3386|3635|3683|3693|3695|3710|3796|3797|3832|4068|4591|4615|4689|4690|4772|4792|4794|5133|5290|5293|5516|5527|5532|5567|5682|5684|5693|5696|5699|5701|5702|5707|5711|5713|5716|5717|5718|5728|5781|5788|5819|5909|6049|6441|6456|6500|6885|6890|7087|7220…	AKT2|B2M|BLK|BLMH|BTK|C3|CANX|CAPZA2|CD1A|CD3D|CD4|CD8A|CD33|CD79B|CDC20|CHUK|AP2M1|CLTC|COL2A1|MAP3K8|CSK|CTSB|CTSS|CYBA|DYNC1I1|UBE2K|HLA-A|HLA-B|HLA-C|HLA-DOA|HLA-DOB|HLA-DPB1|ICAM1|ICAM4|INPP5D|ITGAL|ITGB5|ITGB7|ITPR3|KIF2A|KIF3C|KIF11|SH2D1A|TRIM37|MYD88|NCF4|NCK1|NFATC1|NFKBIA|NFKBIE|PDCD1|PIK3CA|PIK3CD|PPP2CB|PPP2R5C|PPP3CB|PRKACB|PSMA1|PSMA3|PSMB5|PSMB8|PSMB10|PSMC2|PSMC3|PSMD1|PSMD5|PSMD…	-28.7877	-31.2564		0.520336	13.754	0	29	1	1	-31.2564	3.79684
0	0	1	0	1	0	0	-7.86325	0	-10.899	GO:0022411	M00101	2	0	574	143	2416	27994	5.91887	GO Biological Processes	19	cellular component disassembly	2.88664	2|101|119|324|382|444|649|665|706|713|718|822|823|830|960|1072|1263|1511|1520|1777|1856|1991|2017|2039|2150|2191|2314|2535|2580|2931|3148|3159|3297|3306|3569|3643|3684|3796|3836|3837|3920|4131|4241|4314|4316|4318|4319|4320|5045|5048|5119|5341|5499|5578|5650|5756|5962|6059|6376|6455|6456|6591|6602|6605|6683|6720|6721|6840|7040|7043|7077|7111|7405|7443|7818|8751|9037|9131|9133|9181|9801|9829|9922|1…	A2M|ADAM8|ADD2|APC|ARF6|ASPH|BMP1|BNIP3L|TSPO|C1QB|C3|CAPG|CAPN1|CAPZA2|CD44|CFL1|PLK3|CTSG|CTSS|DNASE2|DVL2|ELANE|CTTN|DMTN|F2RL1|FAP|FLII|FZD2|GAK|GSK3A|HMGB2|HMGA1|HSF1|HSPA2|IL6|INSR|ITGAM|KIF2A|KPNA1|KPNB1|LAMP2|MAP1B|MELTF|MMP3|MMP7|MMP9|MMP10|MMP11|FURIN|PAFAH1B1|CHMP1A|PLEK|PPP1CA|PRKCA|KLK7|TWF1|RDX|ABCE1|CX3CL1|SH3GL1|SH3GL2|SNAI2|SMARCD1|SMARCE1|SPAST|SREBF1|SREBF2|SVIL|TGFB1|TGFB3|TIM…	-28.7877	-31.2531	19_GO:0071840 cellular component organization or biogenesis	0.48009	14.0362	0	30	1	1	-31.2531	2.92283
0	0	1	0	1	0	0	-9.23002	0	-10.8911	GO:0051493	M00101	2	0	555	140	2416	27994	5.7947	GO Biological Processes	19	regulation of cytoskeleton organization	2.92283	119|324|382|387|388|389|391|395|399|585|684|822|830|1027|1072|1111|1213|1236|1436|1496|1627|1729|1739|1894|1906|2017|2039|2150|2242|2314|2764|2770|3055|3192|3383|3832|3984|4070|4088|4131|4233|4591|4641|4690|4908|5048|5119|5156|5217|5341|5345|5562|5594|5595|5756|5880|5881|5921|5962|6188|6249|6281|6366|6376|6387|6422|6548|6622|6683|6840|6863|6904|7043|7111|7226|7408|7514|8153|8195|8440|8850|8851|89…	ADD2|APC|ARF6|RHOA|RHOB|RHOC|RHOG|ARHGAP6|RHOH|BBS4|BST2|CAPG|CAPZA2|CDKN1B|CFL1|CHEK1|CLTC|CCR7|CSF1R|CTNNA2|DBN1|DIAPH1|DLG1|ECT2|EDN1|CTTN|DMTN|F2RL1|FES|FLII|GMFB|GNAI1|HCK|HNRNPU|ICAM1|KIF11|LIMK1|TACSTD2|SMAD3|MAP1B|MET|TRIM37|MYO1C|NCK1|NTF3|PAFAH1B1|CHMP1A|PDGFRA|PFN2|PLEK|SERPINF2|PRKAA1|MAPK1|MAPK3|TWF1|RAC2|RAC3|RASA1|RDX|RPS3|CLIP1|S100A10|CCL21|CX3CL1|CXCL12|SFRP1|SLC9A1|SNCA|SPAST|S…	-28.7531	-31.2129	19_GO:0071840 cellular component organization or biogenesis	0.47534	14.0618	0	5	0	0	-44.9801	3.56986
0	0	1	1	1	0	0	-3.42526	-8.0126	-11.7513	R-HSA-449147	M00111	3	0	461	125	2416	27994	5.17384	Reactome Gene Sets	6	Signaling by Interleukins	3.14179	302|466|595|596|604|821|920|1026|1052|1072|1147|1326|1386|1399|1435|1436|1511|2308|2920|3055|3082|3185|3383|3554|3559|3561|3566|3569|3575|3576|3594|3598|3601|3635|3636|3684|3687|3717|3725|3726|4088|4205|4215|4314|4318|4478|4615|4692|4792|4985|5290|5292|5293|5451|5516|5594|5595|5598|5601|5604|5608|5682|5684|5693|5696|5699|5701|5702|5707|5711|5713|5716|5717|5718|5781|5803|5898|6095|6195|6196|6352|6…	ANXA2|ATF1|CCND1|BCL2|BCL6|CANX|CD4|CDKN1A|CEBPD|CFL1|CHUK|MAP3K8|ATF2|CRKL|CSF1|CSF1R|CTSG|FOXO1|CXCL2|HCK|HGF|HNRNPF|ICAM1|IL1R1|IL2RA|IL2RG|IL4R|IL6|IL7R|CXCL8|IL12RB1|IL13RA2|IL15RA|INPP5D|INPPL1|ITGAM|ITGAX|JAK2|JUN|JUNB|SMAD3|MEF2A|MAP3K3|MMP3|MMP9|MSN|MYD88|NDN|NFKBIA|OPRD1|PIK3CA|PIM1|PIK3CD|POU2F1|PPP2CB|MAPK1|MAPK3|MAPK7|MAPK9|MAP2K1|MAP2K6|PSMA1|PSMA3|PSMB5|PSMB8|PSMB10|PSMC2|PSMC3|PSM…	-28.6929	-31.1471		0.450632	14.2508	0	31	1	1	-31.1471	3.54045
0	0	1	1	1	0	0	-10.9882	-2.5099	-7.05553	GO:0051186	M00111	3	0	603	147	2416	27994	6.08444	GO Biological Processes	19	cofactor metabolic process	2.82467	38|47|191|259|337|471|570|669|706|847|874|1535|1622|1645|1737|1738|1800|2026|2027|2180|2194|2235|2356|2395|2539|2597|2646|2687|2729|3046|3098|3156|3263|3295|3356|3418|3479|3607|3620|3643|3939|4051|4143|4190|4191|4199|4200|4314|4338|4363|4524|4548|4552|4598|4656|4837|4891|4907|5096|5162|5165|5166|5208|5209|5210|5211|5213|5226|5315|5538|5562|5646|5805|5880|5903|6319|6470|6472|6513|6622|6774|6785|68…	ACAT1|ACLY|AHCY|AMBP|APOA4|ATIC|BAAT|BPGM|TSPO|CAT|CBR3|CYBA|DBI|AKR1C1|DLAT|DLD|DPEP1|ENO2|ENO3|ACSL1|FASN|FECH|FPGS|FXN|G6PD|GAPDH|GCKR|GGT5|GCLC|HBE1|HK1|HMGCR|HPX|HSD17B4|HTR2A|IDH2|IGF1|FOXK2|IDO1|INSR|LDHA|CYP4F3|MAT1A|MDH1|MDH2|ME1|ME2|MMP3|MOCS2|ABCC1|MTHFR|MTR|MTRR|MVK|MYOG|NNMT|SLC11A2|NT5E|PCCB|PDHB|PDK3|PDK4|PFKFB2|PFKFB3|PFKFB4|PFKL|PFKM|PGD|PKM|PPT1|PRKAA1|PRSS3|PTS|RAC2|RANBP2|SCD|…	-28.5677	-31.0163	19_GO:0008152 metabolic process	0.486329	13.9213	0	13	0	0	-37.1128	3.94719
0	0	1	0	1	0	0	-7.08097	0	-11.8788	GO:0071900	M00101	2	0	532	136	2416	27994	5.62914	GO Biological Processes	19	regulation of protein serine/threonine kinase activity	2.96207	101|134|150|183|324|348|387|595|898|901|902|905|993|1026|1027|1163|1164|1326|1399|1436|1445|1616|1856|1906|1908|1991|2064|2081|2180|2810|2914|3082|3156|3326|3356|3479|3619|3643|3717|3843|4057|4215|4221|4294|4296|4485|4486|4616|4803|4878|4908|5155|5311|5319|5562|5573|5576|5577|5594|5595|5604|5605|5608|5610|5716|5728|5781|5788|6091|6188|6363|6416|6422|6622|6653|6885|7001|7023|7039|7040|7043|7070|71…	ADAM8|ADORA1|ADRA2A|AGT|APC|APOE|RHOA|CCND1|CCNE1|CCNG2|CCNH|CCNT2|CDC25A|CDKN1A|CDKN1B|CKS1B|CKS2|MAP3K8|CRKL|CSF1R|CSK|DAXX|DVL2|EDN1|EDN3|ELANE|ERBB2|ERN1|ACSL1|SFN|GRM4|HGF|HMGCR|HSP90AB1|HTR2A|IGF1|INCENP|INSR|JAK2|IPO5|LTF|MAP3K3|MEN1|MAP3K10|MAP3K11|MST1|MST1R|GADD45B|NGF|NPPA|NTF3|PDGFB|PKD2|PLA2G1B|PRKAA1|PRKAR1A|PRKAR2A|PRKAR2B|MAPK1|MAPK3|MAP2K1|MAP2K2|MAP2K6|EIF2AK2|PSMD10|PTEN|PTPN11…	-28.525	-30.9681	19_GO:0050789 regulation of biological process	0.468912	14.0425	0	3	0	0	-47.8645	3.36829
0	0	0	1	1	0	0	0	-7.33271	-23.1525	GO:0046649	M00011	2	0	767	171	2416	27994	7.07781	GO Biological Processes	19	lymphocyte activation	2.58326	101|196|384|387|399|558|567|596|602|604|640|643|677|678|684|695|814|860|864|865|914|915|920|921|923|925|960|970|974|1026|1051|1137|1141|1236|1326|1445|1739|1880|1947|1949|2064|2150|2207|2319|2737|3105|3111|3115|3142|3280|3329|3383|3456|3479|3559|3566|3569|3575|3594|3620|3635|3659|3683|3952|3958|3981|4066|4088|4092|4189|4292|4436|4478|4690|5105|5133|5290|5293|5449|5452|5532|5573|5590|5699|5781|578…	ADAM8|AHR|ARG2|RHOA|RHOH|AXL|B2M|BCL2|BCL3|BCL6|BLK|CXCR5|ZFP36L1|ZFP36L2|BST2|BTK|CAMK4|RUNX2|RUNX3|CBFB|CD2|CD3D|CD4|CD5|CD6|CD8A|CD44|CD70|CD79B|CDKN1A|CEBPB|CHRNA4|CHRNB2|CCR7|MAP3K8|CSK|DLG1|GPR183|EFNB1|EFNB3|ERBB2|F2RL1|FCER1G|FLOT2|GLI3|HLA-A|HLA-DOA|HLA-DPB1|HLX|HES1|HSPD1|ICAM1|IFNB1|IGF1|IL2RA|IL4R|IL6|IL7R|IL12RB1|IDO1|INPP5D|IRF1|ITGAL|LEP|LGALS3|LIG4|LYL1|SMAD3|SMAD7|DNAJB9|MLH1|MSH…	-28.525	-30.9627	19_GO:0002376 immune system process	0.521748	13.6644	0	14	0	0	-36.8826	3.53125
1	0	1	0	1	-2.19626	0	-8.71876	0	-8.88799	GO:0009991	M10101	3	0	548	138	2416	27994	5.71192	GO Biological Processes	19	response to extracellular stimulus	2.91787	38|58|116|153|191|213|348|445|490|558|585|590|594|595|596|659|706|717|784|846|847|920|1026|1268|1535|1603|2180|2242|2308|2539|2691|2729|3156|3170|3191|3208|3291|3297|3329|3383|3428|3607|3651|3725|3920|3939|3952|4131|4316|4524|4976|5019|5030|5105|5111|5166|5292|5315|5467|5562|5594|5595|5610|5728|5741|5788|5967|6198|6223|6422|6513|6566|6569|6581|6591|6652|6653|6678|6696|6715|6720|6721|6750|6915|722…	ACAT1|ACTA1|ADCYAP1|ADRB1|AHCY|ALB|APOE|ASS1|ATP2B1|AXL|BBS4|BCHE|BCKDHB|CCND1|BCL2|BMPR2|TSPO|C2|CACNB3|CASR|CAT|CD4|CDKN1A|CNR1|CYBA|DAD1|ACSL1|FES|FOXO1|G6PD|GHRH|GCLC|HMGCR|FOXA2|HNRNPL|HPCA|HSD11B2|HSF1|HSPD1|ICAM1|IFI16|FOXK2|PDX1|JUN|LAMP2|LDHA|LEP|MAP1B|MMP7|MTHFR|OPA1|OXCT1|P2RY4|PCK1|PCNA|PDK4|PIM1|PKM|PPARD|PRKAA1|MAPK1|MAPK3|EIF2AK2|PTEN|PTH|PTPRC|REG1A|RPS6KB1|RPS19|SFRP1|SLC2A1|SLC1…	-28.2547	-30.6871	19_GO:0050896 response to stimulus	0.47214	13.9351	0	32	1	1	-30.6871	4.01995
0	0	1	1	1	0	0	-3.34092	-3.30952	-14.9915	GO:0048729	M00111	3	0	668	156	2416	27994	6.45695	GO Biological Processes	19	tissue morphogenesis	2.70593	58|183|367|387|388|389|585|596|657|659|768|846|960|1072|1173|1213|1435|1436|1482|1739|1832|1839|1856|1906|1969|2022|2139|2252|2294|2296|2300|2535|2697|2719|2737|2926|3082|3207|3280|3400|3651|3675|3687|3691|3868|4070|4088|4092|4233|4478|4524|4649|4776|4804|4919|4983|5048|5228|5311|5318|5361|5499|5567|5573|5682|5684|5693|5696|5699|5701|5702|5707|5711|5713|5716|5717|5718|5727|5728|5898|6091|6259|642…	ACTA1|AGT|AR|RHOA|RHOB|RHOC|BBS4|BCL2|BMPR1A|BMPR2|CA9|CASR|CD44|CFL1|AP2M1|CLTC|CSF1|CSF1R|NKX2-5|DLG1|DSP|HBEGF|DVL2|EDN1|EPHA2|ENG|EYA2|FGF7|FOXF1|FOXC1|FOXL1|FZD2|GJA1|GPC3|GLI3|GRSF1|HGF|HOXA11|HES1|ID4|PDX1|ITGA3|ITGAX|ITGB4|KRT16|TACSTD2|SMAD3|SMAD7|MET|MSN|MTHFR|MYO9A|NFATC4|NGFR|ROR1|OPHN1|PAFAH1B1|PGF|PKD2|PKP2|PLXNA1|PPP1CA|PRKACB|PRKAR1A|PSMA1|PSMA3|PSMB5|PSMB8|PSMB10|PSMC2|PSMC3|PSMD…	-28.2056	-30.6328	19_GO:0032502 developmental process	0.500001	13.7152	0	33	1	1	-30.6328	3.31055
0	0	1	1	1	0	0	-8.81754	-2.19082	-8.95793	GO:0002790	M00111	3	0	556	139	2416	27994	5.75331	GO Biological Processes	19	peptide secretion	2.89673	18|93|101|116|134|150|152|183|247|291|348|382|384|406|640|821|846|945|1080|1268|1363|1436|1906|1908|2039|2150|2597|2641|2691|2697|2702|2740|3033|3156|3170|3329|3418|3479|3566|3569|3651|3661|3710|3717|3783|3952|4253|4644|5019|5048|5208|5211|5319|5341|5452|5467|5481|5532|5552|5578|5781|5798|5799|5861|5865|5950|5978|6284|6352|6376|6422|6453|6513|6514|6566|6616|6653|6659|6717|6720|6755|6774|6804|6833…	ABAT|ACVR2B|ADAM8|ADCYAP1|ADORA1|ADRA2A|ADRA2C|AGT|ALOX15B|SLC25A4|APOE|ARF6|ARG2|ARNTL|BLK|CANX|CASR|CD33|CFTR|CNR1|CPE|CSF1R|EDN1|EDN3|DMTN|F2RL1|GAPDH|GCG|GHRH|GJA1|GJA5|GLP1R|HADH|HMGCR|FOXA2|HSPD1|IDH2|IGF1|IL4R|IL6|PDX1|IRF3|ITPR3|JAK2|KCNN4|LEP|MIA2|MYO5A|OXCT1|PAFAH1B1|PFKFB2|PFKL|PLA2G1B|PLEK|POU2F2|PPARD|PPID|PPP3CB|SRGN|PRKCA|PTPN11|PTPRN|PTPRN2|RAB1A|RAB3B|RBP4|REST|S100A13|CCL5|CX3CL…	-28.1312	-30.5532	19_GO:0051179 localization	0.473744	13.8837	0	8	0	0	-42.4284	3.43316
0	0	1	1	1	0	0	-3.12424	-3.45206	-20.9512	GO:0043299	M00111	3	0	539	136	2416	27994	5.62914	GO Biological Processes	19	leukocyte degranulation	2.9236	12|47|101|175|221|272|290|302|353|387|391|427|566|567|640|684|695|718|719|823|847|945|960|966|978|1118|1315|1508|1511|1520|1535|1675|1729|1832|1991|1992|2150|2207|2242|2294|2624|2992|3055|3074|3106|3107|3326|3566|3598|3683|3684|3687|3728|3837|3848|3920|3958|4057|4069|4318|4680|4878|5211|5265|5269|5293|5315|5328|5329|5594|5646|5701|5702|5707|5713|5717|5718|5768|5788|5799|5806|5834|5880|6282|6284|6…	SERPINA3|ACLY|ADAM8|AGA|ALDH3B1|AMPD3|ANPEP|ANXA2|APRT|RHOA|RHOG|ASAH1|AZU1|B2M|BLK|BST2|BTK|C3|C3AR1|CAPN1|CAT|CD33|CD44|CD59|CDA|CHIT1|COPB1|CTSB|CTSG|CTSS|CYBA|CFD|DIAPH1|DSP|ELANE|SERPINB1|F2RL1|FCER1G|FES|FOXF1|GATA2|GYG1|HCK|HEXB|HLA-B|HLA-C|HSP90AB1|IL4R|IL13RA2|ITGAL|ITGAM|ITGAX|JUP|KPNB1|KRT1|LAMP2|LGALS3|LTF|LYZ|MMP9|CEACAM6|NPPA|PFKL|SERPINA1|SERPINB6|PIK3CD|PKM|PLAU|PLAUR|MAPK1|PRSS3|…	-27.9223	-30.3391	19_GO:0002376 immune system process	0.468912	13.8592	0	10	0	0	-41.3658	3.01888
0	0	1	0	1	0	0	-9.1262	0	-8.28261	GO:0031667	M00101	2	0	515	132	2416	27994	5.46358	GO Biological Processes	19	response to nutrient levels	2.96985	38|116|153|191|213|348|445|490|585|590|594|595|596|659|706|717|784|846|847|920|1026|1268|1535|1603|2180|2242|2308|2539|2691|2729|3156|3170|3191|3208|3291|3297|3329|3383|3428|3607|3651|3725|3920|3939|3952|4131|4316|4524|4976|5019|5030|5105|5111|5166|5292|5315|5467|5562|5594|5595|5610|5728|5741|5967|6198|6422|6513|6566|6569|6581|6591|6652|6653|6678|6696|6715|6720|6721|6750|6915|7222|7274|7421|7494|…	ACAT1|ADCYAP1|ADRB1|AHCY|ALB|APOE|ASS1|ATP2B1|BBS4|BCHE|BCKDHB|CCND1|BCL2|BMPR2|TSPO|C2|CACNB3|CASR|CAT|CD4|CDKN1A|CNR1|CYBA|DAD1|ACSL1|FES|FOXO1|G6PD|GHRH|GCLC|HMGCR|FOXA2|HNRNPL|HPCA|HSD11B2|HSF1|HSPD1|ICAM1|IFI16|FOXK2|PDX1|JUN|LAMP2|LDHA|LEP|MAP1B|MMP7|MTHFR|OPA1|OXCT1|P2RY4|PCK1|PCNA|PDK4|PIM1|PKM|PPARD|PRKAA1|MAPK1|MAPK3|EIF2AK2|PTEN|PTH|REG1A|RPS6KB1|SFRP1|SLC2A1|SLC16A1|SLC34A1|SLC22A3|SN…	-27.7752	-30.1869	19_GO:0050896 response to stimulus	0.46237	13.8668	0	32	0	0	-30.6871	4.01995
0	0	1	0	1	0	0	-11.9904	0	-6.89496	GO:0010638	M00101	2	0	640	151	2416	27994	6.25	GO Biological Processes	19	positive regulation of organelle organization	2.73379	208|302|382|387|389|585|596|604|822|1027|1072|1236|1496|1739|1869|1906|1908|2017|2069|2150|2242|2332|2641|2764|2810|2931|3055|3192|3383|3479|3622|3643|3981|3984|3998|4000|4088|4131|4233|4318|4478|4641|4674|4690|4908|4976|5073|5155|5217|5329|5341|5345|5533|5562|5594|5595|5601|5880|5885|6188|6249|6281|6366|6376|6382|6422|6591|6622|6683|6720|6721|6857|6863|7027|7039|7043|7334|7405|7408|7755|8314|839…	AKT2|ANXA2|ARF6|RHOA|RHOC|BBS4|BCL2|BCL6|CAPG|CDKN1B|CFL1|CCR7|CTNNA2|DLG1|E2F1|EDN1|EDN3|CTTN|EREG|F2RL1|FES|FMR1|GCG|GMFB|SFN|GSK3A|HCK|HNRNPU|ICAM1|IGF1|ING2|INSR|LIG4|LIMK1|LMAN1|LMNA|SMAD3|MAP1B|MET|MMP9|MSN|MYO1C|NAP1L2|NCK1|NTF3|OPA1|PARN|PDGFB|PFN2|PLAUR|PLEK|SERPINF2|PPP3CC|PRKAA1|MAPK1|MAPK3|MAPK9|RAC2|RAD21|RPS3|CLIP1|S100A10|CCL21|CX3CL1|SDC1|SFRP1|SNAI2|SNCA|SPAST|SREBF1|SREBF2|SYT1|…	-27.7689	-30.1732	19_GO:0048518 positive regulation of biological process	0.492467	13.6369	0	5	0	0	-44.9801	3.56986
0	0	0	1	1	0	0	0	-9.86333	-13.7909	GO:0031349	M00011	2	0	528	134	2416	27994	5.54636	GO Biological Processes	19	positive regulation of defense response	2.94062	101|183|185|338|695|708|718|923|1051|1147|1236|1268|1508|1520|1535|2069|2150|2161|2207|2319|2697|2828|3055|3093|3148|3263|3329|3428|3456|3569|3620|3659|3661|3665|3684|3717|4057|4068|4363|4588|4615|4792|4878|5567|5595|5608|5650|5682|5684|5693|5696|5699|5701|5702|5707|5711|5713|5716|5717|5718|5733|5819|5971|6223|6352|6376|6441|6500|6622|6774|6863|6885|7052|7132|7301|7322|7334|7706|8454|8517|8600|87…	ADAM8|AGT|AGTR1|APOB|BTK|C1QBP|C3|CD6|CEBPB|CHUK|CCR7|CNR1|CTSB|CTSS|CYBA|EREG|F2RL1|F12|FCER1G|FLOT2|GJA1|GPR4|HCK|UBE2K|HMGB2|HPX|HSPD1|IFI16|IFNB1|IL6|IDO1|IRF1|IRF3|IRF7|ITGAM|JAK2|LTF|SH2D1A|ABCC1|MUC6|MYD88|NFKBIA|NPPA|PRKACB|MAPK3|MAP2K6|KLK7|PSMA1|PSMA3|PSMB5|PSMB8|PSMB10|PSMC2|PSMC3|PSMD1|PSMD5|PSMD7|PSMD10|PSMD11|PSMD12|PTGER3|NECTIN2|RELB|RPS19|CCL5|CX3CL1|SFTPD|SKP1|SNCA|STAT3|TAC1|MA…	-27.7689	-30.1707	19_GO:0048518 positive regulation of biological process	0.465656	13.8357	0	34	1	1	-30.1707	3.36394
0	0	1	0	1	0	0	-3.72777	0	-15.9013	R-HSA-109582	M00101	2	0	621	148	2416	27994	6.12583	Reactome Gene Sets	6	Hemostasis	2.76146	2|12|81|87|150|152|213|284|302|338|387|388|391|488|489|490|491|547|708|710|830|914|960|1017|1072|1445|1675|2147|2153|2157|2159|2161|2207|2623|2624|2770|2773|2778|2787|2788|2817|2886|2995|3046|3082|3456|3479|3635|3659|3675|3683|3684|3687|3705|3710|3717|3778|3796|3797|3832|3833|3897|3920|4099|4680|5104|5152|5155|5265|5269|5271|5290|5321|5327|5328|5329|5341|5345|5516|5527|5552|5567|5573|5576|5577|55…	A2M|SERPINA3|ACTN4|ACTN1|ADRA2A|ADRA2C|ALB|ANGPT1|ANXA2|APOB|RHOA|RHOB|RHOG|ATP2A2|ATP2A3|ATP2B1|ATP2B2|KIF1A|C1QBP|SERPING1|CAPZA2|CD2|CD44|CDK2|CFL1|CSK|CFD|F2|F5|F8|F10|F12|FCER1G|GATA1|GATA2|GNAI1|GNAI3|GNAS|GNG5|GNG7|GPC1|GRB7|GYPC|HBE1|HGF|IFNB1|IGF1|INPP5D|IRF1|ITGA3|ITGAL|ITGAM|ITGAX|ITPK1|ITPR3|JAK2|KCNMA1|KIF2A|KIF3C|KIF11|KIFC1|L1CAM|LAMP2|MAG|CEACAM6|SERPINA5|PDE9A|PDGFB|SERPINA1|SERP…	-27.6833	-30.0802		0.487873	13.6426	0	35	1	1	-30.0802	2.76146
0	0	1	0	1	0	0	-9.44569	0	-11.2996	GO:0010975	M00101	2	0	517	132	2416	27994	5.46358	GO Biological Processes	19	regulation of neuron projection development	2.95836	112|116|183|348|382|387|466|547|567|659|950|991|1072|1123|1136|1141|1268|1382|1399|1496|1600|1627|1808|1809|1856|1942|1949|2017|2049|2242|2332|2580|2931|3082|3675|3897|3984|4058|4076|4099|4131|4139|4649|4690|4747|4776|4803|4804|4897|4919|4976|5048|5361|5604|5649|5728|5756|5967|6049|6091|6259|6324|6376|6383|6387|6405|6422|6453|6616|6696|6792|6857|6900|7070|7101|7436|7476|8153|8322|8482|8724|8766|8…	ADCY6|ADCYAP1|AGT|APOE|ARF6|RHOA|ATF1|KIF1A|B2M|BMPR2|SCARB2|CDC20|CFL1|CHN1|CHRNA3|CHRNB2|CNR1|CRABP2|CRKL|CTNNA2|DAB1|DBN1|DPYSL2|DPYSL3|DVL2|EFNA1|EFNB3|CTTN|EPHB3|FES|FMR1|GAK|GSK3A|HGF|ITGA3|L1CAM|LIMK1|LTK|CAPRIN1|MAG|MAP1B|MARK1|MYO9A|NCK1|NEFL|NFATC4|NGF|NGFR|NRCAM|ROR1|OPA1|PAFAH1B1|PLXNA1|MAP2K1|RELN|PTEN|TWF1|REG1A|RNF6|ROBO1|RYK|SCN1B|CX3CL1|SDC2|CXCL12|SEMA3F|SFRP1|ITSN1|SNAP25|SPP1|…	-27.6131	-30.0052	19_GO:0032502 developmental process	0.46237	13.8132	0	12	0	0	-37.6769	4.58088
0	0	1	0	1	0	0	-7.82183	0	-11.8233	GO:0007610	M00101	2	0	609	146	2416	27994	6.04305	GO Biological Processes	19	behavior	2.77782	18|20|116|134|153|181|183|191|321|348|353|372|378|567|585|590|596|706|814|846|1051|1136|1137|1141|1268|1600|1620|1949|1977|2395|2566|2571|2641|2691|2697|2737|2740|2741|2743|2764|2775|2890|2925|3062|3074|3156|3170|3269|3352|3356|3375|3620|3643|3675|3710|3725|3952|4593|4644|4776|4803|4808|4857|4864|4891|4900|4908|4985|5048|5090|5532|5538|5562|5577|5590|5594|5649|5728|5730|5803|6387|6446|6496|6507|6…	ABAT|ABCA2|ADCYAP1|ADORA1|ADRB1|AGRP|AGT|AHCY|APBA2|APOE|APRT|ARCN1|ARF4|B2M|BBS4|BCHE|BCL2|TSPO|CAMK4|CASR|CEBPB|CHRNA3|CHRNA4|CHRNB2|CNR1|DAB1|BRINP1|EFNB3|EIF4E|FXN|GABRG2|GAD1|GCG|GHRH|GJA1|GLI3|GLP1R|GLRA1|GLRB|GMFB|GNAO1|GRIA1|GRPR|HCRTR2|HEXB|HMGCR|FOXA2|HRH1|HTR1D|HTR2A|IAPP|IDO1|INSR|ITGA3|ITPR3|JUN|LEP|MUSK|MYO5A|NFATC4|NGF|NHLH2|NOVA1|NPC1|SLC11A2|NRGN|NTF3|OPRD1|PAFAH1B1|PBX3|PPP3CB|P…	-27.5816	-29.9689	19_GO:0007610 behavior	0.484779	13.6326	0	36	1	1	-29.9689	3.35159
1	0	1	1	1	-2.48999	0	-4.10626	-2.18638	-16.7239	GO:0006873	M10111	4	0	677	156	2416	27994	6.45695	GO Biological Processes	19	cellular ion homeostasis	2.66996	116|134|183|185|187|310|348|488|489|490|491|495|523|526|528|537|540|553|596|623|624|643|719|784|845|846|920|1080|1182|1203|1232|1233|1236|1238|1240|1268|1535|1657|1729|1906|1908|1991|2147|2150|2359|2395|2587|2624|2697|2740|2828|2833|2843|2859|2890|3062|3074|3263|3356|3375|3710|3717|3778|4057|4088|4493|4495|4496|4499|4501|4502|4644|4891|5030|5031|5156|5311|5319|5538|5594|5595|5732|5733|5741|5788|5…	ADCYAP1|ADORA1|AGT|AGTR1|APLNR|ANXA7|APOE|ATP2A2|ATP2A3|ATP2B1|ATP2B2|ATP4A|ATP6V1A|ATP6V1B2|ATP6V1C1|ATP6AP1|ATP7B|AVPR1B|BCL2|BDKRB1|BDKRB2|CXCR5|C3AR1|CACNB3|CASQ2|CASR|CD4|CFTR|CLCN3|CLN5|CCR3|CCR4|CCR7|ACKR2|CMKLR1|CNR1|CYBA|DMXL1|DIAPH1|EDN1|EDN3|ELANE|F2|F2RL1|FPR3|FXN|GALR1|GATA2|GJA1|GLP1R|GPR4|CXCR3|GPR20|GPR35|GRIA1|HCRTR2|HEXB|HPX|HTR2A|IAPP|ITPR3|JAK2|KCNMA1|LTF|SMAD3|MT1E|MT1G|MT1H|…	-27.5538	-29.9363	19_GO:0065007 biological regulation	0.500001	13.5183	0	17	0	0	-35.476	3.43356
1	0	1	1	1	-2.53141	0	-4.36307	-2.23949	-16.4691	GO:0030003	M10111	4	0	664	154	2416	27994	6.37417	GO Biological Processes	19	cellular cation homeostasis	2.68733	116|134|183|185|187|310|348|488|489|490|491|495|523|526|528|537|540|553|596|623|624|643|719|784|845|846|920|1080|1182|1203|1232|1233|1236|1238|1240|1268|1535|1657|1729|1906|1908|1991|2147|2150|2359|2395|2587|2624|2697|2740|2828|2833|2843|2859|2890|3062|3074|3263|3356|3375|3710|3717|3778|4057|4088|4493|4495|4496|4499|4501|4502|4644|4891|5030|5031|5156|5311|5319|5538|5594|5595|5732|5733|5741|5788|5…	ADCYAP1|ADORA1|AGT|AGTR1|APLNR|ANXA7|APOE|ATP2A2|ATP2A3|ATP2B1|ATP2B2|ATP4A|ATP6V1A|ATP6V1B2|ATP6V1C1|ATP6AP1|ATP7B|AVPR1B|BCL2|BDKRB1|BDKRB2|CXCR5|C3AR1|CACNB3|CASQ2|CASR|CD4|CFTR|CLCN3|CLN5|CCR3|CCR4|CCR7|ACKR2|CMKLR1|CNR1|CYBA|DMXL1|DIAPH1|EDN1|EDN3|ELANE|F2|F2RL1|FPR3|FXN|GALR1|GATA2|GJA1|GLP1R|GPR4|CXCR3|GPR20|GPR35|GRIA1|HCRTR2|HEXB|HPX|HTR2A|IAPP|ITPR3|JAK2|KCNMA1|LTF|SMAD3|MT1E|MT1G|MT1H|…	-27.5125	-29.8856	19_GO:0065007 biological regulation	0.497006	13.524	0	17	0	0	-35.476	3.43356
0	0	1	1	1	0	0	-8.89578	-2.23949	-8.38282	GO:0032787	M00111	3	0	664	154	2416	27994	6.37417	GO Biological Processes	19	monocarboxylic acid metabolic process	2.68733	18|34|36|38|47|51|208|247|337|341|345|570|633|669|718|1268|1382|1384|1557|1577|1645|1737|1738|1906|1962|2026|2027|2053|2108|2110|2180|2194|2571|2597|2646|2687|3033|3098|3295|3356|3418|3479|3607|3620|3643|3939|3952|4051|4199|4200|4644|4656|4864|5096|5105|5162|5165|5166|5191|5208|5209|5210|5211|5213|5226|5315|5319|5321|5467|5562|5577|5595|5730|5828|5903|5947|6319|6342|6507|6566|6652|6662|6720|6774|…	ABAT|ACADM|ACADSB|ACAT1|ACLY|ACOX1|AKT2|ALOX15B|APOA4|APOC1|APOC3|BAAT|BGN|BPGM|C3|CNR1|CRABP2|CRAT|CYP2C19|CYP3A5|AKR1C1|DLAT|DLD|EDN1|EHHADH|ENO2|ENO3|EPHX2|ETFA|ETFDH|ACSL1|FASN|GAD1|GAPDH|GCKR|GGT5|HADH|HK1|HSD17B4|HTR2A|IDH2|IGF1|FOXK2|IDO1|INSR|LDHA|LEP|CYP4F3|ME1|ME2|MYO5A|MYOG|NPC1|PCCB|PCK1|PDHB|PDK3|PDK4|PEX7|PFKFB2|PFKFB3|PFKFB4|PFKL|PFKM|PGD|PKM|PLA2G1B|PLA2G4A|PPARD|PRKAA1|PRKAR2B|MA…	-27.5125	-29.8856	19_GO:0008152 metabolic process	0.497006	13.524	0	37	1	1	-29.8856	2.94583
0	0	1	0	0	0	0	-20.9269	0	0	R-HSA-1640170	M00100	1	0	692	158	2416	27994	6.53974	Reactome Gene Sets	6	Cell Cycle	2.64557	208|580|595|898|902|991|993|994|1017|1026|1027|1060|1111|1163|1616|1780|1869|1874|1875|1876|2010|2810|3161|3306|3326|3619|3717|3796|3837|4000|4085|4292|4999|5000|5048|5111|5427|5431|5440|5500|5501|5516|5527|5557|5577|5578|5594|5595|5682|5684|5693|5696|5699|5701|5702|5707|5711|5713|5716|5717|5718|5861|5862|5884|5885|5888|5903|5905|5928|5932|5934|5981|5983|5985|6117|6249|6500|6683|7014|7027|7112|72…	AKT2|BARD1|CCND1|CCNE1|CCNH|CDC20|CDC25A|CDC25B|CDK2|CDKN1A|CDKN1B|CENPC|CHEK1|CKS1B|DAXX|DYNC1I1|E2F1|E2F4|E2F5|E2F6|EMD|SFN|HMMR|HSPA2|HSP90AB1|INCENP|JAK2|KIF2A|KPNB1|LMNA|MAD2L1|MLH1|ORC2|ORC4|PAFAH1B1|PCNA|POLE2|POLR2B|POLR2K|PPP1CB|PPP1CC|PPP2CB|PPP2R5C|PRIM1|PRKAR2B|PRKCA|MAPK1|MAPK3|PSMA1|PSMA3|PSMB5|PSMB8|PSMB10|PSMC2|PSMC3|PSMD1|PSMD5|PSMD7|PSMD10|PSMD11|PSMD12|RAB1A|RAB2A|RAD17|RAD21|R…	-27.4711	-29.8396		0.502974	13.4714	0	38	1	1	-29.8396	3.49447
0	0	1	1	1	0	0	-9.54653	-2.77468	-6.93519	GO:0080135	M00111	3	0	778	170	2416	27994	7.03642	GO Biological Processes	19	regulation of cellular response to stress	2.53185	259|384|406|567|596|604|624|657|960|1111|1161|1236|1407|1616|1739|1856|1906|2081|2139|2150|2308|2332|3082|3156|3159|3297|3326|3622|3651|3952|4055|4189|4215|4221|4233|4294|4296|4314|4616|4690|4878|4976|5048|5111|5345|5594|5595|5598|5604|5605|5610|5716|5728|5888|5903|5978|6117|6188|6363|6366|6387|6416|6422|6591|6615|6648|6696|6885|7014|7070|7186|7295|7334|7398|7476|7477|7494|7515|7786|8013|8322|844…	AMBP|ARG2|ARNTL|B2M|BCL2|BCL6|BDKRB2|BMPR1A|CD44|CHEK1|ERCC8|CCR7|CRY1|DAXX|DLG1|DVL2|EDN1|ERN1|EYA2|F2RL1|FOXO1|FMR1|HGF|HMGCR|HMGA1|HSF1|HSP90AB1|ING2|PDX1|LEP|LTBR|DNAJB9|MAP3K3|MEN1|MET|MAP3K10|MAP3K11|MMP3|GADD45B|NCK1|NPPA|OPA1|PAFAH1B1|PCNA|SERPINF2|MAPK1|MAPK3|MAPK7|MAP2K1|MAP2K2|EIF2AK2|PSMD10|PTEN|RAD51|RANBP2|REST|RPA1|RPS3|CCL19|CCL21|CXCL12|MAP2K4|SFRP1|SNAI2|SNAI1|SOD2|SPP1|MAP3K7|T…	-27.3151	-29.6791	19_GO:0050896 response to stimulus	0.520336	13.3178	0	3	0	0	-47.8645	3.36829
1	0	1	1	1	-3.30189	0	-2.11145	-2.79792	-20.0432	GO:0055065	M10111	4	0	657	152	2416	27994	6.29139	GO Biological Processes	19	metal ion homeostasis	2.68069	116|134|183|185|187|310|348|488|489|490|491|495|523|537|540|553|554|567|596|623|624|643|719|784|845|846|920|1232|1233|1236|1238|1240|1268|1353|1535|1729|1906|1908|1991|2147|2150|2359|2395|2587|2624|2697|2740|2828|2833|2843|2859|2890|3062|3074|3263|3356|3375|3710|3717|3778|4057|4088|4241|4493|4495|4496|4499|4501|4502|4644|4756|4891|5030|5031|5156|5311|5319|5732|5733|5741|5788|5910|5967|6005|6337|6…	ADCYAP1|ADORA1|AGT|AGTR1|APLNR|ANXA7|APOE|ATP2A2|ATP2A3|ATP2B1|ATP2B2|ATP4A|ATP6V1A|ATP6AP1|ATP7B|AVPR1B|AVPR2|B2M|BCL2|BDKRB1|BDKRB2|CXCR5|C3AR1|CACNB3|CASQ2|CASR|CD4|CCR3|CCR4|CCR7|ACKR2|CMKLR1|CNR1|COX11|CYBA|DIAPH1|EDN1|EDN3|ELANE|F2|F2RL1|FPR3|FXN|GALR1|GATA2|GJA1|GLP1R|GPR4|CXCR3|GPR20|GPR35|GRIA1|HCRTR2|HEXB|HPX|HTR2A|IAPP|ITPR3|JAK2|KCNMA1|LTF|SMAD3|MELTF|MT1E|MT1G|MT1H|MT1M|MT1X|MT2A|MYO…	-27.0138	-29.3733	19_GO:0065007 biological regulation	0.493986	13.3978	0	17	0	0	-35.476	3.43356
0	0	1	1	1	0	0	-8.42456	-3.39625	-5.08738	GO:0043434	M00111	3	0	449	120	2416	27994	4.96689	GO Biological Processes	19	response to peptide hormone	3.09673	112|181|183|185|208|324|328|353|445|490|523|526|528|537|677|847|1027|1147|1407|1445|1535|1584|1906|1967|2069|2101|2308|2641|2697|2729|2740|2770|2844|2886|2887|2931|3033|3164|3291|3297|3383|3484|3636|3643|3717|3952|4131|4221|4641|4644|4690|4747|4878|4976|5068|5105|5166|5286|5290|5315|5319|5471|5562|5567|5573|5576|5577|5590|5728|5781|5798|5905|5919|5928|5967|5968|6198|6387|6431|6513|6548|6569|6653|…	ADCY6|AGRP|AGT|AGTR1|AKT2|APC|APEX1|APRT|ASS1|ATP2B1|ATP6V1A|ATP6V1B2|ATP6V1C1|ATP6AP1|ZFP36L1|CAT|CDKN1B|CHUK|CRY1|CSK|CYBA|CYP11B1|EDN1|EIF2B1|EREG|ESRRA|FOXO1|GCG|GJA1|GCLC|GLP1R|GNAI1|GPR21|GRB7|GRB10|GSK3A|HADH|NR4A1|HSD11B2|HSF1|ICAM1|IGFBP1|INPPL1|INSR|JAK2|LEP|MAP1B|MEN1|MYO1C|MYO5A|NCK1|NEFL|NPPA|OPA1|REG3A|PCK1|PDK4|PIK3C2A|PIK3CA|PKM|PLA2G1B|PPAT|PRKAA1|PRKACB|PRKAR1A|PRKAR2A|PRKAR2B|P…	-26.9232	-29.2782	19_GO:0050896 response to stimulus	0.442009	13.7652	0	9	0	0	-41.4627	3.96395
0	0	1	0	1	0	0	-4.70846	0	-9.82216	GO:0071407	M00101	2	0	514	130	2416	27994	5.38079	GO Biological Processes	19	cellular response to organic cyclic compound	2.93054	112|116|190|196|328|367|387|406|445|490|677|678|688|779|845|846|865|1027|1051|1080|1407|1535|1616|1729|1906|1977|2039|2101|2104|2235|2242|2294|2308|2566|2729|2770|3192|3269|3297|3326|3383|3456|3661|3717|3728|3784|4246|4306|4478|4656|4776|4864|5030|5031|5105|5139|5155|5292|5311|5467|5594|5595|5727|5888|5978|6049|6095|6352|6422|6470|6472|6495|6548|6566|6569|6591|6622|6696|6715|6755|6774|6879|7023|7…	ADCY6|ADCYAP1|NR0B1|AHR|APEX1|AR|RHOA|ARNTL|ASS1|ATP2B1|ZFP36L1|ZFP36L2|KLF5|CACNA1S|CASQ2|CASR|CBFB|CDKN1B|CEBPB|CFTR|CRY1|CYBA|DAXX|DIAPH1|EDN1|EIF4E|DMTN|ESRRA|ESRRG|FECH|FES|FOXF1|FOXO1|GABRG2|GCLC|GNAI1|HNRNPU|HRH1|HSF1|HSP90AB1|ICAM1|IFNB1|IRF3|JAK2|JUP|KCNQ1|SCGB2A1|NR3C2|MSN|MYOG|NFATC4|NPC1|P2RY4|P2RY6|PCK1|PDE3A|PDGFB|PIM1|PKD2|PPARD|MAPK1|MAPK3|PTCH1|RAD51|REST|RNF6|RORA|CCL5|SFRP1|SHM…	-26.7694	-29.12	19_GO:0050896 response to stimulus	0.459055	13.5767	0	24	0	0	-33.2727	3.17526
0	0	1	0	1	0	0	-7.62281	0	-9.98907	GO:1905114	M00101	2	0	627	147	2416	27994	6.08444	GO Biological Processes	19	cell surface receptor signaling pathway involved in cell-cell signaling	2.71655	18|134|324|348|387|406|595|718|784|865|898|1135|1136|1137|1141|1146|1173|1213|1363|1482|1501|1856|2010|2254|2300|2308|2535|2719|2735|2737|2741|2742|2743|2775|2869|2887|2901|2931|3484|3675|3684|3728|4088|4139|4188|4693|4772|4776|4919|5311|5331|5494|5495|5499|5532|5562|5590|5649|5682|5684|5693|5696|5699|5701|5702|5707|5711|5713|5716|5717|5718|5728|5868|5881|6259|6382|6422|6424|6425|6455|6496|6497|6…	ABAT|ADORA1|APC|APOE|RHOA|ARNTL|CCND1|C3|CACNB3|CBFB|CCNE1|CHRNA2|CHRNA3|CHRNA4|CHRNB2|CHRNG|AP2M1|CLTC|CPE|NKX2-5|CTNND2|DVL2|EMD|FGF9|FOXL1|FOXO1|FZD2|GPC3|GLI1|GLI3|GLRA1|GLRA2|GLRB|GNAO1|GRK5|GRB10|GRIK5|GSK3A|IGFBP1|ITGA3|ITGAM|JUP|SMAD3|MARK1|MDFI|NDP|NFATC1|NFATC4|ROR1|PKD2|PLCB3|PPM1A|PPM1B|PPP1CA|PPP3CB|PRKAA1|PRKCZ|RELN|PSMA1|PSMA3|PSMB5|PSMB8|PSMB10|PSMC2|PSMC3|PSMD1|PSMD5|PSMD7|PSMD10…	-26.7178	-29.0641	19_GO:0023052 signaling	0.486329	13.3603	0	39	1	1	-29.0641	4.71026
0	0	1	0	1	0	0	-5.95649	0	-8.17443	GO:1903827	M00101	2	0	548	135	2416	27994	5.58775	GO Biological Processes	19	regulation of cellular protein localization	2.85444	20|208|284|324|347|367|382|391|580|596|665|705|784|898|1173|1213|1263|1399|1445|1739|1869|1894|1969|2010|2039|2064|2147|2207|2719|2737|2770|2810|2817|2931|3208|3326|3675|3684|3717|3728|3843|3952|3958|3998|4000|4088|4478|4641|4804|5494|5533|5562|5583|5590|5594|5781|5880|5905|5962|6653|6720|6721|6809|7027|7040|7295|7305|7514|8314|8326|8514|8724|8766|8851|8934|9201|9258|9270|9419|9451|9500|9528|9531…	ABCA2|AKT2|ANGPT1|APC|APOD|AR|ARF6|RHOG|BARD1|BCL2|BNIP3L|BYSL|CACNB3|CCNE1|AP2M1|CLTC|PLK3|CRKL|CSK|DLG1|E2F1|ECT2|EPHA2|EMD|DMTN|ERBB2|F2|FCER1G|GPC3|GLI3|GNAI1|SFN|GPC1|GSK3A|HPCA|HSP90AB1|ITGA3|ITGAM|JAK2|JUP|IPO5|LEP|LGALS3|LMAN1|LMNA|SMAD3|MSN|MYO1C|NGFR|PPM1A|PPP3CC|PRKAA1|PRKCH|PRKCZ|MAPK1|PTPN11|RAC2|RANGAP1|RDX|SORL1|SREBF1|SREBF2|STX3|TFDP1|TGFB1|TXN|TYROBP|XPO1|BAP1|FZD9|KCNAB2|SNX3|R…	-26.6462	-28.9881	19_GO:0051179 localization	0.467287	13.4742	0	16	0	0	-36.1489	3.52202
0	0	0	1	1	0	0	0	-8.61714	-19.7137	GO:0042110	M00011	2	0	484	125	2416	27994	5.17384	GO Biological Processes	19	T cell activation	2.99249	101|384|387|399|567|596|602|604|677|678|814|860|864|865|914|915|920|921|923|925|960|970|1051|1236|1326|1445|1739|1880|1947|1949|2064|2150|2207|2319|2737|3105|3111|3115|3142|3280|3329|3383|3456|3479|3559|3566|3569|3575|3594|3620|3659|3683|3952|3958|3981|4088|4092|4478|4690|5105|5133|5290|5293|5532|5573|5590|5699|5781|5788|5880|5971|6095|6188|6304|6352|6363|6366|6441|6659|6774|6778|6932|7001|7070|7…	ADAM8|ARG2|RHOA|RHOH|B2M|BCL2|BCL3|BCL6|ZFP36L1|ZFP36L2|CAMK4|RUNX2|RUNX3|CBFB|CD2|CD3D|CD4|CD5|CD6|CD8A|CD44|CD70|CEBPB|CCR7|MAP3K8|CSK|DLG1|GPR183|EFNB1|EFNB3|ERBB2|F2RL1|FCER1G|FLOT2|GLI3|HLA-A|HLA-DOA|HLA-DPB1|HLX|HES1|HSPD1|ICAM1|IFNB1|IGF1|IL2RA|IL4R|IL6|IL7R|IL12RB1|IDO1|IRF1|ITGAL|LEP|LGALS3|LIG4|SMAD3|SMAD7|MSN|NCK1|PCK1|PDCD1|PIK3CA|PIK3CD|PPP3CB|PRKAR1A|PRKCZ|PSMB10|PTPN11|PTPRC|RAC2|R…	-26.6016	-28.9393	19_GO:0002376 immune system process	0.450632	13.5898	0	14	0	0	-36.8826	3.53125
0	0	1	1	1	0	0	-2.44878	-6.81512	-10.6018	GO:0002253	M00111	3	0	740	163	2416	27994	6.74669	GO Biological Processes	19	activation of immune response	2.55225	2|338|596|629|640|660|695|708|710|713|715|716|717|718|719|722|729|732|784|865|915|920|966|974|1147|1236|1240|1361|1399|1445|1508|1520|1535|1675|1967|2147|2150|2207|2319|2359|3055|3075|3105|3115|3326|3329|3428|3635|3659|3661|3665|3684|3783|3848|3958|3984|4057|4068|4239|4588|4615|4641|4690|4792|5290|5293|5338|5567|5583|5594|5595|5608|5648|5682|5684|5693|5696|5699|5701|5702|5707|5711|5713|5716|5717|…	A2M|APOB|BCL2|CFB|BLK|BMX|BTK|C1QBP|SERPING1|C1QB|C1R|C1S|C2|C3|C3AR1|C4BPA|C6|C8B|CACNB3|CBFB|CD3D|CD4|CD59|CD79B|CHUK|CCR7|CMKLR1|CPB2|CRKL|CSK|CTSB|CTSS|CYBA|CFD|EIF2B1|F2|F2RL1|FCER1G|FLOT2|FPR3|HCK|CFH|HLA-A|HLA-DPB1|HSP90AB1|HSPD1|IFI16|INPP5D|IRF1|IRF3|IRF7|ITGAM|KCNN4|KRT1|LGALS3|LIMK1|LTF|SH2D1A|MFAP4|MUC6|MYD88|MYO1C|NCK1|NFKBIA|PIK3CA|PIK3CD|PLD2|PRKACB|PRKCH|MAPK1|MAPK3|MAP2K6|MASP1|P…	-26.5433	-28.8759	19_GO:0002376 immune system process	0.510304	13.1524	0	34	0	0	-30.1707	3.36394
0	0	1	0	1	0	0	-3.79915	0	-11.3469	GO:0071363	M00101	2	0	719	160	2416	27994	6.62252	GO Biological Processes	19	cellular response to growth factor stimulus	2.57845	91|93|183|382|387|657|658|659|677|678|846|847|860|960|1280|1399|1869|1906|2010|2022|2064|2081|2250|2252|2254|2261|2296|2719|2729|2817|2887|3082|3164|3185|3187|3280|3326|3359|3373|3576|3622|3643|3675|3693|3725|3730|4088|4091|4092|4093|4131|4221|4495|4641|4656|4692|4756|4803|4804|4908|4985|5045|5083|5139|5155|5156|5228|5431|5440|5494|5590|5594|5595|5598|5725|5728|5781|5962|6091|6198|6352|6422|6424|…	ACVR1B|ACVR2B|AGT|ARF6|RHOA|BMPR1A|BMPR1B|BMPR2|ZFP36L1|ZFP36L2|CASR|CAT|RUNX2|CD44|COL2A1|CRKL|E2F1|EDN1|EMD|ENG|ERBB2|ERN1|FGF5|FGF7|FGF9|FGFR3|FOXC1|GPC3|GCLC|GPC1|GRB10|HGF|NR4A1|HNRNPF|HNRNPH1|HES1|HSP90AB1|HTR3A|HYAL1|CXCL8|ING2|INSR|ITGA3|ITGB5|JUN|ANOS1|SMAD3|SMAD6|SMAD7|SMAD9|MAP1B|MEN1|MT1G|MYO1C|MYOG|NDN|NEO1|NGF|NGFR|NTF3|OPRD1|FURIN|PAX9|PDE3A|PDGFB|PDGFRA|PGF|POLR2B|POLR2K|PPM1A|PRK…	-26.5433	-28.8725	19_GO:0050896 response to stimulus	0.505923	13.1781	0	40	1	1	-28.8725	2.57845
0	0	1	0	1	0	0	-7.89586	0	-11.0612	GO:0050769	M00101	2	0	485	125	2416	27994	5.17384	GO Biological Processes	19	positive regulation of neurogenesis	2.98632	116|152|183|348|387|466|596|604|659|706|950|1268|1382|1399|1435|1482|1600|1620|1627|1809|1856|1869|1894|2242|2332|2624|2737|3082|3280|3569|3675|3897|3981|3984|4058|4076|4099|4131|4674|4690|4747|4803|4804|4821|4897|4919|4976|5048|5121|5361|5501|5583|5604|5649|5728|5756|5803|5967|5978|6091|6324|6376|6387|6453|6692|6792|6857|6929|7040|7077|7133|7436|7976|8153|8322|8482|8648|8724|8766|8835|9037|9181|…	ADCYAP1|ADRA2C|AGT|APOE|RHOA|ATF1|BCL2|BCL6|BMPR2|TSPO|SCARB2|CNR1|CRABP2|CRKL|CSF1|NKX2-5|DAB1|BRINP1|DBN1|DPYSL3|DVL2|E2F1|ECT2|FES|FMR1|GATA2|GLI3|HGF|HES1|IL6|ITGA3|L1CAM|LIG4|LIMK1|LTK|CAPRIN1|MAG|MAP1B|NAP1L2|NCK1|NEFL|NGF|NGFR|NKX2-2|NRCAM|ROR1|OPA1|PAFAH1B1|PCP4|PLXNA1|PPP1CC|PRKCH|MAP2K1|RELN|PTEN|TWF1|PTPRZ1|REG1A|REST|ROBO1|SCN1B|CX3CL1|CXCL12|ITSN1|SPINT1|CDKL5|SYT1|TCF3|TGFB1|TIMP2|T…	-26.5221	-28.8471	19_GO:0048518 positive regulation of biological process	0.450632	13.562	0	12	0	0	-37.6769	4.58088
0	0	1	0	1	0	0	-10.358	0	-7.15806	GO:0005975	M00101	2	0	631	147	2416	27994	6.08444	GO Biological Processes	19	carbohydrate metabolic process	2.69933	208|216|347|553|669|950|1118|1213|1353|1407|1737|2026|2027|2131|2308|2539|2542|2597|2641|2646|2729|2931|2992|2997|3074|3098|3170|3269|3356|3373|3418|3419|3479|3607|3612|3636|3643|3651|3705|3939|3952|4190|4191|4199|4485|4656|4952|5031|5105|5155|5162|5165|5166|5208|5209|5210|5211|5213|5226|5238|5290|5315|5321|5341|5449|5467|5499|5500|5501|5502|5504|5562|5728|5741|5834|5837|5903|5950|6095|6513|6514|…	AKT2|ALDH1A1|APOD|AVPR1B|BPGM|SCARB2|CHIT1|CLTC|COX11|CRY1|DLAT|ENO2|ENO3|EXT1|FOXO1|G6PD|SLC37A4|GAPDH|GCG|GCKR|GCLC|GSK3A|GYG1|GYS1|HEXB|HK1|FOXA2|HRH1|HTR2A|HYAL1|IDH2|IDH3A|IGF1|FOXK2|IMPA1|INPPL1|INSR|PDX1|ITPK1|LDHA|LEP|MDH1|MDH2|ME1|MST1|MYOG|OCRL|P2RY6|PCK1|PDGFB|PDHB|PDK3|PDK4|PFKFB2|PFKFB3|PFKFB4|PFKL|PFKM|PGD|PGM3|PIK3CA|PKM|PLA2G4A|PLEK|POU1F1|PPARD|PPP1CA|PPP1CB|PPP1CC|PPP1R1A|PPP1R2…	-26.43	-28.7509	19_GO:0008152 metabolic process	0.486329	13.2694	0	41	1	1	-28.7509	4.29837
0	0	1	0	1	0	0	-3.72442	0	-12.0694	GO:0070848	M00101	2	0	749	164	2416	27994	6.78808	GO Biological Processes	19	response to growth factor	2.53706	91|93|183|382|387|657|658|659|677|678|846|847|860|864|960|1280|1399|1869|1906|1969|2010|2022|2064|2081|2250|2252|2254|2261|2296|2719|2729|2817|2887|3082|3164|3185|3187|3280|3326|3359|3373|3576|3622|3643|3675|3693|3725|3730|3746|4088|4091|4092|4093|4131|4221|4495|4641|4656|4692|4756|4803|4804|4908|4985|5045|5083|5139|5155|5156|5228|5431|5440|5494|5590|5594|5595|5598|5725|5728|5741|5781|5962|6091|6…	ACVR1B|ACVR2B|AGT|ARF6|RHOA|BMPR1A|BMPR1B|BMPR2|ZFP36L1|ZFP36L2|CASR|CAT|RUNX2|RUNX3|CD44|COL2A1|CRKL|E2F1|EDN1|EPHA2|EMD|ENG|ERBB2|ERN1|FGF5|FGF7|FGF9|FGFR3|FOXC1|GPC3|GCLC|GPC1|GRB10|HGF|NR4A1|HNRNPF|HNRNPH1|HES1|HSP90AB1|HTR3A|HYAL1|CXCL8|ING2|INSR|ITGA3|ITGB5|JUN|ANOS1|KCNC1|SMAD3|SMAD6|SMAD7|SMAD9|MAP1B|MEN1|MT1G|MYO1C|MYOG|NDN|NEO1|NGF|NGFR|NTF3|OPRD1|FURIN|PAX9|PDE3A|PDGFB|PDGFRA|PGF|POLR2…	-26.4217	-28.7386	19_GO:0050896 response to stimulus	0.511753	13.1047	0	40	0	0	-28.8725	2.57845
0	0	1	1	1	0	0	-3.36319	-8.55839	-9.77759	hsa05166	M00111	3	0	295	93	2416	27994	3.84934	KEGG Pathway	24	Human T-cell leukemia virus 1 infection	3.65283	112|208|291|324|466|567|595|706|821|898|915|920|991|1017|1026|1111|1147|1386|1739|1856|1869|2114|2535|2775|3105|3106|3107|3111|3112|3115|3383|3554|3559|3561|3569|3601|3683|3725|4055|4085|4088|4215|4316|4772|4776|4792|5111|5155|5156|5290|5293|5427|5532|5533|5567|5578|5594|5595|5601|5604|5605|5728|5971|6416|6513|6688|6776|6929|7040|7043|7132|7476|7477|7494|7514|7538|7850|7976|8322|8323|8326|8517|88…	ADCY6|AKT2|SLC25A4|APC|ATF1|B2M|CCND1|TSPO|CANX|CCNE1|CD3D|CD4|CDC20|CDK2|CDKN1A|CHEK1|CHUK|ATF2|DLG1|DVL2|E2F1|ETS2|FZD2|GNAO1|HLA-A|HLA-B|HLA-C|HLA-DOA|HLA-DOB|HLA-DPB1|ICAM1|IL1R1|IL2RA|IL2RG|IL6|IL15RA|ITGAL|JUN|LTBR|MAD2L1|SMAD3|MAP3K3|MMP7|NFATC1|NFATC4|NFKBIA|PCNA|PDGFB|PDGFRA|PIK3CA|PIK3CD|POLE2|PPP3CB|PPP3CC|PRKACB|PRKCA|MAPK1|MAPK3|MAPK9|MAP2K1|MAP2K2|PTEN|RELB|MAP2K4|SLC2A1|SPI1|STAT5A…	-26.363	-28.6758		0.3914	14.0776	0	42	1	1	-28.6758	3.65283
0	0	1	0	1	0	0	-6.81887	0	-12.6557	GO:0051962	M00101	2	0	552	135	2416	27994	5.58775	GO Biological Processes	19	positive regulation of nervous system development	2.83376	116|152|183|348|387|466|596|604|659|706|950|991|1268|1382|1399|1435|1482|1600|1620|1627|1809|1856|1869|1894|2049|2242|2332|2624|2735|2737|3082|3280|3569|3675|3687|3897|3981|3984|4058|4076|4099|4131|4674|4690|4747|4803|4804|4821|4897|4919|4976|5048|5121|5361|5501|5583|5604|5649|5728|5756|5803|5967|5978|6091|6324|6376|6387|6453|6692|6792|6857|6929|7040|7058|7077|7133|7436|7476|7976|8153|8322|8482|8…	ADCYAP1|ADRA2C|AGT|APOE|RHOA|ATF1|BCL2|BCL6|BMPR2|TSPO|SCARB2|CDC20|CNR1|CRABP2|CRKL|CSF1|NKX2-5|DAB1|BRINP1|DBN1|DPYSL3|DVL2|E2F1|ECT2|EPHB3|FES|FMR1|GATA2|GLI1|GLI3|HGF|HES1|IL6|ITGA3|ITGAX|L1CAM|LIG4|LIMK1|LTK|CAPRIN1|MAG|MAP1B|NAP1L2|NCK1|NEFL|NGF|NGFR|NKX2-2|NRCAM|ROR1|OPA1|PAFAH1B1|PCP4|PLXNA1|PPP1CC|PRKCH|MAP2K1|RELN|PTEN|TWF1|PTPRZ1|REG1A|REST|ROBO1|SCN1B|CX3CL1|CXCL12|ITSN1|SPINT1|CDKL5|…	-26.3396	-28.6485	19_GO:0048518 positive regulation of biological process	0.467287	13.3735	0	12	0	0	-37.6769	4.58088
0	0	0	1	1	0	0	0	-4.399	-21.7254	GO:0001568	M00011	2	0	794	170	2416	27994	7.03642	GO Biological Processes	19	blood vessel development	2.48083	93|101|183|185|187|196|284|290|302|338|347|348|387|388|657|659|677|688|718|719|729|1045|1046|1232|1386|1399|1482|1906|1942|1944|1969|2022|2049|2050|2064|2069|2191|2254|2294|2296|2308|2624|2701|2702|2719|2737|2828|2833|3082|3164|3200|3280|3339|3373|3569|3576|3687|3725|3726|3728|3848|3952|4066|4091|4092|4215|4240|4776|4804|4897|5155|5156|5228|5286|5290|5311|5315|5333|5345|5578|5594|5598|5604|5728|5…	ACVR2B|ADAM8|AGT|AGTR1|APLNR|AHR|ANGPT1|ANPEP|ANXA2|APOB|APOD|APOE|RHOA|RHOB|BMPR1A|BMPR2|ZFP36L1|KLF5|C3|C3AR1|C6|CDX2|CDX4|CCR3|ATF2|CRKL|NKX2-5|EDN1|EFNA1|EFNA3|EPHA2|ENG|EPHB3|EPHB4|ERBB2|EREG|FAP|FGF9|FOXF1|FOXC1|FOXO1|GATA2|GJA4|GJA5|GPC3|GLI3|GPR4|CXCR3|HGF|NR4A1|HOXA3|HES1|HSPG2|HYAL1|IL6|CXCL8|ITGAX|JUN|JUNB|JUP|KRT1|LEP|LYL1|SMAD6|SMAD7|MAP3K3|MFGE8|NFATC4|NGFR|NRCAM|PDGFB|PDGFRA|PGF|PI…	-26.2751	-28.5799	19_GO:0032502 developmental process	0.520336	13.0098	0	15	0	0	-36.8697	3.00402
0	0	1	0	1	0	0	-3.10577	0	-14.386	GO:0048638	M00101	2	0	353	103	2416	27994	4.26325	GO Biological Processes	19	regulation of developmental growth	3.38089	153|348|367|585|596|657|659|1026|1027|1382|1435|1482|1627|1808|1906|2017|2254|2261|2296|2395|2539|2691|2697|2735|2844|2931|3142|3297|3479|3643|3897|3952|3984|4092|4099|4131|4534|4593|4803|4897|5048|5290|5292|5449|5467|5594|5727|5728|5950|5967|6049|6259|6387|6405|6422|6495|6696|6774|6776|6792|6857|6909|6910|6928|7490|8153|8195|8482|8766|8835|8851|8879|9037|9150|9362|9373|9686|10038|10371|10413|105…	ADRB1|APOE|AR|BBS4|BCL2|BMPR1A|BMPR2|CDKN1A|CDKN1B|CRABP2|CSF1|NKX2-5|DBN1|DPYSL2|EDN1|CTTN|FGF9|FGFR3|FOXC1|FXN|G6PD|GHRH|GJA1|GLI1|GPR21|GSK3A|HLX|HSF1|IGF1|INSR|L1CAM|LEP|LIMK1|SMAD7|MAG|MAP1B|MTM1|MUSK|NGF|NRCAM|PAFAH1B1|PIK3CA|PIM1|POU1F1|PPARD|MAPK1|PTCH1|PTEN|RBP4|REG1A|RNF6|RYK|CXCL12|SEMA3F|SFRP1|SIX1|SPP1|STAT3|STAT5A|CDKL5|SYT1|TBX2|TBX5|HNF1B|WT1|RND2|MKKS|SEMA7A|RAB11A|SOCS2|CDK5R1|S…	-26.2742	-28.5751	19_GO:0040007 growth	0.411018	13.8353	0	12	0	0	-37.6769	4.58088
0	0	1	0	1	0	0	-14.6814	0	-5.72241	R-HSA-556833	M00101	2	0	739	162	2416	27994	6.7053	Reactome Gene Sets	6	Metabolism of lipids	2.54003	34|38|47|51|183|196|213|221|247|406|427|570|590|660|706|1081|1103|1384|1557|1584|1586|1588|1622|1645|1800|1962|2053|2101|2173|2180|2194|2581|2687|3033|3074|3156|3291|3295|3422|3635|3636|3837|4051|4199|4363|4534|4598|4952|5019|5096|5286|5290|5293|5298|5319|5321|5338|5467|5499|5500|5501|5538|5567|5728|5730|5868|6095|6309|6319|6342|6713|6715|6720|6721|6785|6916|7421|8202|8310|8398|8529|8560|8611|864…	ACADM|ACAT1|ACLY|ACOX1|AGT|AHR|ALB|ALDH3B1|ALOX15B|ARNTL|ASAH1|BAAT|BCHE|BMX|TSPO|CGA|CHAT|CRAT|CYP2C19|CYP11B1|CYP17A1|CYP19A1|DBI|AKR1C1|DPEP1|EHHADH|EPHX2|ESRRA|FABP7|ACSL1|FASN|GALC|GGT5|HADH|HEXB|HMGCR|HSD11B2|HSD17B4|IDI1|INPP5D|INPPL1|KPNB1|CYP4F3|ME1|ABCC1|MTM1|MVK|OCRL|OXCT1|PCCB|PIK3C2A|PIK3CA|PIK3CD|PI4KB|PLA2G1B|PLA2G4A|PLD2|PPARD|PPP1CA|PPP1CB|PPP1CC|PPT1|PRKACB|PTEN|PTGDS|RAB5A|RORA…	-26.1543	-28.4492		0.508849	13.0397	0	43	1	1	-28.4492	4.59104
0	0	1	0	0	0	0	-20.9325	0	0	R-HSA-69278	M00100	1	0	561	136	2416	27994	5.62914	Reactome Gene Sets	6	Cell Cycle, Mitotic	2.80895	208|595|898|902|991|993|994|1017|1026|1027|1060|1163|1780|1869|1874|1875|1876|2010|3161|3326|3619|3717|3796|3837|4000|4085|4999|5000|5048|5111|5427|5500|5501|5516|5527|5557|5577|5578|5594|5595|5682|5684|5693|5696|5699|5701|5702|5707|5711|5713|5716|5717|5718|5861|5862|5885|5903|5905|5928|5934|5981|5983|5985|6117|6249|6500|6683|7027|7112|7283|7341|7443|7514|8317|8454|8548|8615|9133|9688|9702|10133|…	AKT2|CCND1|CCNE1|CCNH|CDC20|CDC25A|CDC25B|CDK2|CDKN1A|CDKN1B|CENPC|CKS1B|DYNC1I1|E2F1|E2F4|E2F5|E2F6|EMD|HMMR|HSP90AB1|INCENP|JAK2|KIF2A|KPNB1|LMNA|MAD2L1|ORC2|ORC4|PAFAH1B1|PCNA|POLE2|PPP1CB|PPP1CC|PPP2CB|PPP2R5C|PRIM1|PRKAR2B|PRKCA|MAPK1|MAPK3|PSMA1|PSMA3|PSMB5|PSMB8|PSMB10|PSMC2|PSMC3|PSMD1|PSMD5|PSMD7|PSMD10|PSMD11|PSMD12|RAB1A|RAB2A|RAD21|RANBP2|RANGAP1|RBBP4|RBL2|RFC1|RFC3|RFC5|RPA1|CLIP1|S…	-26.1543	-28.4475		0.468912	13.3018	0	38	0	0	-29.8396	3.49447
1	0	1	0	1	-2.32216	0	-10.9719	0	-6.69388	GO:0008610	M10101	3	0	733	161	2416	27994	6.66391	GO Biological Processes	19	lipid biosynthetic process	2.54501	20|47|190|221|222|247|337|338|341|345|348|427|570|660|706|718|1080|1081|1103|1181|1584|1586|1588|1906|2053|2180|2194|2539|3074|3156|3291|3295|3356|3422|3612|3635|3636|3837|3952|4534|4598|4644|4952|5105|5155|5166|5191|5277|5279|5283|5286|5290|5293|5298|5319|5321|5338|5467|5562|5728|5730|5868|5947|5978|6309|6319|6342|6591|6615|6713|6715|6720|6721|6785|6916|7132|7421|7494|7555|8398|8439|8525|8526|85…	ABCA2|ACLY|NR0B1|ALDH3B1|ALDH3B2|ALOX15B|APOA4|APOB|APOC1|APOC3|APOE|ASAH1|BAAT|BMX|TSPO|C3|CFTR|CGA|CHAT|CLCN2|CYP11B1|CYP17A1|CYP19A1|EDN1|EPHX2|ACSL1|FASN|G6PD|HEXB|HMGCR|HSD11B2|HSD17B4|HTR2A|IDI1|IMPA1|INPP5D|INPPL1|KPNB1|LEP|MTM1|MVK|MYO5A|OCRL|PCK1|PDGFB|PDK4|PEX7|PIGA|PIGC|PIGH|PIK3C2A|PIK3CA|PIK3CD|PI4KB|PLA2G1B|PLA2G4A|PLD2|PPARD|PRKAA1|PTEN|PTGDS|RAB5A|RBP1|REST|SC5D|SCD|SCP2|SNAI2|SNA…	-26.0857	-28.375	19_GO:0008152 metabolic process	0.507389	13.0273	0	43	0	0	-28.4492	4.59104
0	0	1	1	1	0	0	-3.73685	-5.51014	-9.32977	GO:0045088	M00111	3	0	459	120	2416	27994	4.96689	GO Biological Processes	19	regulation of innate immune response	3.02926	2|101|338|348|695|708|710|1147|1508|1520|1535|2069|2150|2207|2319|3055|3093|3105|3106|3148|3263|3326|3329|3428|3456|3460|3659|3661|3665|3684|3717|3952|4057|4068|4588|4615|4792|5272|5567|5608|5682|5684|5693|5696|5699|5701|5702|5707|5711|5713|5716|5717|5718|5781|5819|5971|6041|6059|6223|6352|6441|6500|6885|7301|7322|7334|7341|7706|8454|8517|8554|8651|8915|9021|9258|9447|9641|9867|10010|10125|10211|…	A2M|ADAM8|APOB|APOE|BTK|C1QBP|SERPING1|CHUK|CTSB|CTSS|CYBA|EREG|F2RL1|FCER1G|FLOT2|HCK|UBE2K|HLA-A|HLA-B|HMGB2|HPX|HSP90AB1|HSPD1|IFI16|IFNB1|IFNGR2|IRF1|IRF3|IRF7|ITGAM|JAK2|LEP|LTF|SH2D1A|MUC6|MYD88|NFKBIA|SERPINB9|PRKACB|MAP2K6|PSMA1|PSMA3|PSMB5|PSMB8|PSMB10|PSMC2|PSMC3|PSMD1|PSMD5|PSMD7|PSMD10|PSMD11|PSMD12|PTPN11|NECTIN2|RELB|RNASEL|ABCE1|RPS19|CCL5|SFTPD|SKP1|MAP3K7|TYRO3|UBE2D2|UBE2N|SUMO1…	-26.0349	-28.3205	19_GO:0002376 immune system process	0.442009	13.4723	0	34	0	0	-30.1707	3.36394
0	0	1	1	1	0	0	-8.28969	-2.37628	-8.21011	GO:0009306	M00111	3	0	517	129	2416	27994	5.3394	GO Biological Processes	19	protein secretion	2.89113	18|93|101|116|150|152|183|247|291|348|382|384|406|640|821|846|945|1080|1268|1436|2039|2150|2597|2641|2697|2702|2740|3033|3156|3170|3329|3418|3479|3566|3569|3651|3661|3710|3717|3783|3952|4253|4644|5019|5048|5208|5211|5319|5341|5452|5467|5481|5532|5552|5578|5781|5798|5799|5865|5950|5978|6284|6352|6376|6422|6513|6514|6566|6616|6653|6659|6717|6720|6755|6774|6804|6833|6865|6928|7040|7043|7186|7200|729…	ABAT|ACVR2B|ADAM8|ADCYAP1|ADRA2A|ADRA2C|AGT|ALOX15B|SLC25A4|APOE|ARF6|ARG2|ARNTL|BLK|CANX|CASR|CD33|CFTR|CNR1|CSF1R|DMTN|F2RL1|GAPDH|GCG|GJA1|GJA5|GLP1R|HADH|HMGCR|FOXA2|HSPD1|IDH2|IGF1|IL4R|IL6|PDX1|IRF3|ITPR3|JAK2|KCNN4|LEP|MIA2|MYO5A|OXCT1|PAFAH1B1|PFKFB2|PFKL|PLA2G1B|PLEK|POU2F2|PPARD|PPID|PPP3CB|SRGN|PRKCA|PTPN11|PTPRN|PTPRN2|RAB3B|RBP4|REST|S100A13|CCL5|CX3CL1|SFRP1|SLC2A1|SLC2A2|SLC16A1|SN…	-26.0031	-28.2849	19_GO:0051179 localization	0.457386	13.3389	0	8	0	0	-42.4284	3.43316
0	0	1	0	1	0	0	-4.70247	0	-14.1071	GO:0051047	M00101	2	0	374	106	2416	27994	4.38742	GO Biological Processes	19	positive regulation of secretion	3.28399	18|101|116|134|183|247|382|537|553|640|846|945|1080|1141|1268|1361|1436|1535|1588|1906|1908|2150|2207|2587|2597|2624|2641|2691|2697|3329|3479|3566|3569|3651|3661|3684|3717|3783|3952|4878|5019|5208|5319|5467|5481|5532|5608|5781|5868|5950|6382|6387|6453|6622|6653|6659|6696|6717|6774|6804|6812|6857|6863|6865|7036|7040|7043|7110|7200|7293|7494|7879|8027|8398|8529|8600|8723|9146|9173|9255|9341|9498|95…	ABAT|ADAM8|ADCYAP1|ADORA1|AGT|ALOX15B|ARF6|ATP6AP1|AVPR1B|BLK|CASR|CD33|CFTR|CHRNB2|CNR1|CPB2|CSF1R|CYBA|CYP19A1|EDN1|EDN3|F2RL1|FCER1G|GALR1|GAPDH|GATA2|GCG|GHRH|GJA1|HSPD1|IGF1|IL4R|IL6|PDX1|IRF3|ITGAM|JAK2|KCNN4|LEP|NPPA|OXCT1|PFKFB2|PLA2G1B|PPARD|PPID|PPP3CB|MAP2K6|PTPN11|RAB5A|RBP4|SDC1|CXCL12|ITSN1|SNCA|SORL1|SOX4|SPP1|SRI|STAT3|STX1A|STXBP1|SYT1|TAC1|TACR2|TFR2|TGFB1|TGFB3|TMF1|TRH|TNFRSF4…	-25.9417	-28.2198	19_GO:0048518 positive regulation of biological process	0.41669	13.6665	0	8	0	0	-42.4284	3.43316
0	0	0	1	1	0	0	0	-5.20387	-18.6792	GO:0002683	M00011	2	0	492	125	2416	27994	5.17384	GO Biological Processes	19	negative regulation of immune system process	2.94383	2|116|134|259|347|384|558|604|640|677|684|695|708|710|722|864|865|966|1051|1268|1588|1739|1831|2064|2150|2207|2294|2624|2737|3105|3106|3111|3112|3142|3280|3428|3456|3559|3566|3575|3598|3620|3635|3659|3958|4057|4068|4092|4792|5133|5272|5495|5532|5573|5682|5788|5977|6223|6366|6370|6376|6387|6422|6441|6662|6778|7001|7040|7043|7070|7301|7305|7538|8451|8525|8651|8764|8832|8861|8915|8976|9173|9258|9306…	A2M|ADCYAP1|ADORA1|AMBP|APOD|ARG2|AXL|BCL6|BLK|ZFP36L1|BST2|BTK|C1QBP|SERPING1|C4BPA|RUNX3|CBFB|CD59|CEBPB|CNR1|CYP19A1|DLG1|TSC22D3|ERBB2|F2RL1|FCER1G|FOXF1|GATA2|GLI3|HLA-A|HLA-B|HLA-DOA|HLA-DOB|HLX|HES1|IFI16|IFNB1|IL2RA|IL4R|IL7R|IL13RA2|IDO1|INPP5D|IRF1|LGALS3|LTF|SH2D1A|SMAD7|NFKBIA|PDCD1|SERPINB9|PPM1B|PPP3CB|PRKAR1A|PSMA1|PTPRC|DPF2|RPS19|CCL21|CCL25|CX3CL1|CXCL12|SFRP1|SFTPD|SOX9|STAT6|P…	-25.9367	-28.2111	19_GO:0002376 immune system process	0.450632	13.369	0	44	1	1	-28.2111	4.45651
0	0	1	1	1	0	0	-2.04772	-5.17601	-17.0456	GO:0045596	M00111	3	0	772	166	2416	27994	6.87086	GO Biological Processes	19	negative regulation of cell differentiation	2.49149	81|112|116|348|382|387|406|567|595|596|604|657|677|678|706|864|865|1071|1482|1600|1620|1809|1869|1942|1949|1977|2001|2039|2064|2069|2147|2192|2202|2254|2308|2539|2580|2624|2737|2931|3142|3170|3192|3280|3375|3400|3418|3456|3479|3566|3569|3635|3659|4057|4070|4088|4091|4092|4099|4221|4241|4318|4320|4772|4776|4792|4804|4821|5048|5068|5155|5318|5467|5594|5725|5727|5728|5741|5781|5977|5978|6049|6095|62…	ACTN4|ADCY6|ADCYAP1|APOE|ARF6|RHOA|ARNTL|B2M|CCND1|BCL2|BCL6|BMPR1A|ZFP36L1|ZFP36L2|TSPO|RUNX3|CBFB|CETP|NKX2-5|DAB1|BRINP1|DPYSL3|E2F1|EFNA1|EFNB3|EIF4E|ELF5|DMTN|ERBB2|EREG|F2|FBLN1|EFEMP1|FGF9|FOXO1|G6PD|GAK|GATA2|GLI3|GSK3A|HLX|FOXA2|HNRNPU|HES1|IAPP|ID4|IDH2|IFNB1|IGF1|IL4R|IL6|INPP5D|IRF1|LTF|TACSTD2|SMAD3|SMAD6|SMAD7|MAG|MEN1|MELTF|MMP9|MMP11|NFATC1|NFATC4|NFKBIA|NGFR|NKX2-2|PAFAH1B1|REG3A…	-25.861	-28.1318	19_GO:0048519 negative regulation of biological process	0.514636	12.9154	0	45	1	1	-28.1318	6.16201
0	0	1	1	1	0	0	-11.4897	-3.01212	-4.44227	GO:0006732	M00111	3	0	408	111	2416	27994	4.59437	GO Biological Processes	19	coenzyme metabolic process	3.15232	38|47|191|471|570|669|874|1622|1737|1738|2026|2027|2180|2194|2356|2539|2597|2646|2729|3098|3156|3295|3356|3418|3479|3607|3620|3643|3939|4051|4143|4190|4191|4199|4200|4338|4524|4552|4598|4656|4837|4907|5096|5162|5165|5166|5208|5209|5210|5211|5213|5226|5315|5538|5562|5805|5903|6319|6470|6472|6513|6774|6785|8050|8514|8529|8604|8671|8801|8803|8876|8884|8942|9563|9688|10243|10768|23057|23098|23165|234…	ACAT1|ACLY|AHCY|ATIC|BAAT|BPGM|CBR3|DBI|DLAT|DLD|ENO2|ENO3|ACSL1|FASN|FPGS|G6PD|GAPDH|GCKR|GCLC|HK1|HMGCR|HSD17B4|HTR2A|IDH2|IGF1|FOXK2|IDO1|INSR|LDHA|CYP4F3|MAT1A|MDH1|MDH2|ME1|ME2|MOCS2|MTHFR|MTRR|MVK|MYOG|NNMT|NT5E|PCCB|PDHB|PDK3|PDK4|PFKFB2|PFKFB3|PFKFB4|PFKL|PFKM|PGD|PKM|PPT1|PRKAA1|PTS|RANBP2|SCD|SHMT1|SHMT2|SLC2A1|STAT3|ELOVL4|PDHX|KCNAB2|CYP4F2|SLC25A12|SLC4A4|SUCLG2|SUCLA2|VNN1|SLC5A6|KY…	-25.5684	-27.8355	19_GO:0008152 metabolic process	0.425943	13.4596	0	13	0	0	-37.1128	3.94719
0	0	1	0	1	0	0	-14.2975	0	-2.39909	GO:0010564	M00101	2	0	791	168	2416	27994	6.95364	GO Biological Processes	19	regulation of cell cycle process	2.46094	208|324|328|387|585|595|596|604|643|677|678|991|993|994|1017|1026|1027|1111|1213|1263|1869|1874|1876|1894|1906|1908|2069|2191|2735|2765|2770|2810|3161|3192|3306|3326|3373|3479|3619|3642|3643|3832|4085|4221|4591|4656|5048|5111|5119|5139|5155|5311|5325|5573|5577|5682|5684|5693|5696|5699|5701|5702|5707|5711|5713|5716|5717|5718|5728|5884|5885|5888|5928|5932|5934|5962|6422|6496|6500|6659|6662|6683|675…	AKT2|APC|APEX1|RHOA|BBS4|CCND1|BCL2|BCL6|CXCR5|ZFP36L1|ZFP36L2|CDC20|CDC25A|CDC25B|CDK2|CDKN1A|CDKN1B|CHEK1|CLTC|PLK3|E2F1|E2F4|E2F6|ECT2|EDN1|EDN3|EREG|FAP|GLI1|GML|GNAI1|SFN|HMMR|HNRNPU|HSPA2|HSP90AB1|HYAL1|IGF1|INCENP|INSM1|INSR|KIF11|MAD2L1|MEN1|TRIM37|MYOG|PAFAH1B1|PCNA|CHMP1A|PDE3A|PDGFB|PKD2|PLAGL1|PRKAR1A|PRKAR2B|PSMA1|PSMA3|PSMB5|PSMB8|PSMB10|PSMC2|PSMC3|PSMD1|PSMD5|PSMD7|PSMD10|PSMD11|P…	-25.5552	-27.8186	19_GO:0050789 regulation of biological process	0.517496	12.8101	0	46	1	1	-27.8186	3.07053
0	0	1	1	1	0	0	-2.20207	-2.96797	-16.2711	GO:0050878	M00111	3	0	516	128	2416	27994	5.29801	GO Biological Processes	19	regulation of body fluid levels	2.87427	2|18|87|112|134|150|152|187|302|310|348|353|361|540|554|558|595|640|708|710|830|953|966|1080|1361|1364|1465|1535|1906|2039|2147|2150|2153|2157|2159|2161|2191|2192|2207|2623|2624|2697|2702|2778|2810|3046|3170|3291|3456|3569|3659|3705|3710|3717|3783|3848|3868|3998|4233|4580|5104|5155|5156|5265|5290|5321|5327|5328|5329|5341|5345|5471|5567|5573|5576|5577|5578|5583|5594|5595|5781|5868|6337|6338|6776|6…	A2M|ABAT|ACTN1|ADCY6|ADORA1|ADRA2A|ADRA2C|APLNR|ANXA2|ANXA7|APOE|APRT|AQP4|ATP7B|AVPR2|AXL|CCND1|BLK|C1QBP|SERPING1|CAPZA2|ENTPD1|CD59|CFTR|CPB2|CLDN4|CSRP1|CYBA|EDN1|DMTN|F2|F2RL1|F5|F8|F10|F12|FAP|FBLN1|FCER1G|GATA1|GATA2|GJA1|GJA5|GNAS|SFN|HBE1|FOXA2|HSD11B2|IFNB1|IL6|IRF1|ITPK1|ITPR3|JAK2|KCNN4|KRT1|KRT16|LMAN1|MET|MTX1|SERPINA5|PDGFB|PDGFRA|SERPINA1|PIK3CA|PLA2G4A|PLAT|PLAU|PLAUR|PLEK|SERPIN…	-25.5471	-27.807	19_GO:0065007 biological regulation	0.455709	13.207	0	27	0	0	-31.7573	3.95651
1	0	1	1	1	-3.05519	0	-5.0751	-2.9274	-8.71628	GO:0009636	M10111	4	0	523	129	2416	27994	5.3394	GO Biological Processes	19	response to toxic substance	2.85796	18|116|196|213|328|337|348|387|388|445|558|567|595|596|642|847|1026|1135|1136|1137|1141|1147|1268|1616|1665|1894|1906|2053|2176|2235|2308|2395|2539|2741|2742|2882|3046|3082|3156|3208|3297|3329|3359|3383|3569|3651|3725|3746|3778|3939|3952|4131|4233|4493|4495|4496|4499|4501|4502|4747|4985|5019|5111|5155|5292|5516|5562|5594|5595|5598|5728|5741|5888|5903|5950|6188|6324|6352|6354|6382|6571|6648|6649|6…	ABAT|ADCYAP1|AHR|ALB|APEX1|APOA4|APOE|RHOA|RHOB|ASS1|AXL|B2M|CCND1|BCL2|BLMH|CAT|CDKN1A|CHRNA2|CHRNA3|CHRNA4|CHRNB2|CHUK|CNR1|DAXX|DHX15|ECT2|EDN1|EPHX2|FANCC|FECH|FOXO1|FXN|G6PD|GLRA1|GLRA2|GPX7|HBE1|HGF|HMGCR|HPCA|HSF1|HSPD1|HTR3A|ICAM1|IL6|PDX1|JUN|KCNC1|KCNMA1|LDHA|LEP|MAP1B|MET|MT1E|MT1G|MT1H|MT1M|MT1X|MT2A|NEFL|OPRD1|OXCT1|PCNA|PDGFB|PIM1|PPP2CB|PRKAA1|MAPK1|MAPK3|MAPK7|PTEN|PTH|RAD51|RANBP…	-25.511	-27.7668	19_GO:0050896 response to stimulus	0.457386	13.1823	0	47	1	1	-27.7668	3.49941
1	0	1	0	1	-4.62394	0	-4.56886	0	-10.459	GO:1901615	M10101	3	0	556	134	2416	27994	5.54636	GO Biological Processes	19	organic hydroxy compound metabolic process	2.79253	18|20|47|216|221|222|247|337|338|341|348|427|553|570|596|847|1071|1080|1081|1141|1181|1508|1577|1584|1588|1645|1734|2053|2194|2539|3067|3156|3269|3295|3422|3479|3612|3635|3636|3642|3684|3705|3837|3939|3952|3988|4051|4157|4598|4644|4864|4952|5031|5105|5208|5321|5331|5332|5333|5341|5360|5409|5449|5467|5562|5728|5741|5805|5950|5978|6309|6319|6342|6490|6569|6591|6615|6622|6646|6652|6713|6715|6720|672…	ABAT|ABCA2|ACLY|ALDH1A1|ALDH3B1|ALDH3B2|ALOX15B|APOA4|APOB|APOC1|APOE|ASAH1|AVPR1B|BAAT|BCL2|CAT|CETP|CFTR|CGA|CHRNB2|CLCN2|CTSB|CYP3A5|CYP11B1|CYP19A1|AKR1C1|DIO2|EPHX2|FASN|G6PD|HDC|HMGCR|HRH1|HSD17B4|IDI1|IGF1|IMPA1|INPP5D|INPPL1|INSM1|ITGAM|ITPK1|KPNB1|LDHA|LEP|LIPA|CYP4F3|MC1R|MVK|MYO5A|NPC1|OCRL|P2RY6|PCK1|PFKFB2|PLA2G4A|PLCB3|PLCB4|PLCD1|PLEK|PLTP|PNMT|POU1F1|PPARD|PRKAA1|PTEN|PTH|PTS|RBP4…	-25.511	-27.7638	19_GO:0008152 metabolic process	0.465656	13.121	0	48	1	1	-27.7638	4.32765
1	0	1	0	1	-2.94274	0	-8.65018	0	-8.81488	GO:0010817	M10101	3	0	550	133	2416	27994	5.50497	GO Biological Processes	19	regulation of hormone levels	2.80193	18|93|116|134|150|152|174|183|185|216|223|291|406|640|695|706|846|1080|1081|1103|1136|1181|1268|1363|1382|1407|1508|1511|1577|1584|1586|1588|1645|1734|1889|1906|1908|2587|2641|2691|2697|2740|2778|3033|3156|3170|3291|3295|3569|3651|3710|3717|3952|4644|4803|4878|5019|5045|5122|5126|5156|5208|5211|5467|5532|5578|5781|5798|5799|5861|5947|5950|5978|6352|6422|6453|6513|6514|6566|6581|6616|6659|6696|671…	ABAT|ACVR2B|ADCYAP1|ADORA1|ADRA2A|ADRA2C|AFP|AGT|AGTR1|ALDH1A1|ALDH9A1|SLC25A4|ARNTL|BLK|BTK|TSPO|CASR|CFTR|CGA|CHAT|CHRNA3|CLCN2|CNR1|CPE|CRABP2|CRY1|CTSB|CTSG|CYP3A5|CYP11B1|CYP17A1|CYP19A1|AKR1C1|DIO2|ECE1|EDN1|EDN3|GALR1|GCG|GHRH|GJA1|GLP1R|GNAS|HADH|HMGCR|FOXA2|HSD11B2|HSD17B4|IL6|PDX1|ITPR3|JAK2|LEP|MYO5A|NGF|NPPA|OXCT1|FURIN|PCSK1|PCSK2|PDGFRA|PFKFB2|PFKL|PPARD|PPP3CB|PRKCA|PTPN11|PTPRN|PT…	-25.4621	-27.7114	19_GO:0065007 biological regulation	0.464016	13.117	0	8	0	0	-42.4284	3.43316
0	0	1	1	1	0	0	-2.47935	-2.28468	-15.5378	hsa04010	M00111	3	0	320	96	2416	27994	3.97351	KEGG Pathway	24	MAPK signaling pathway	3.47608	208|284|779|784|785|994|1147|1326|1386|1399|1435|1436|1616|1942|1944|1945|1969|2064|2069|2194|2250|2252|2254|2261|2872|3082|3164|3306|3479|3554|3569|3643|3725|4215|4233|4296|4615|4616|4772|4803|4804|4908|5155|5156|5228|5321|5494|5495|5532|5533|5567|5578|5594|5595|5598|5601|5604|5605|5608|5880|5881|5921|5971|6195|6196|6300|6416|6655|6885|7039|7040|7043|7132|7186|7423|7786|7850|8202|8517|8649|8717|…	AKT2|ANGPT1|CACNA1S|CACNB3|CACNB4|CDC25B|CHUK|MAP3K8|ATF2|CRKL|CSF1|CSF1R|DAXX|EFNA1|EFNA3|EFNA4|EPHA2|ERBB2|EREG|FASN|FGF5|FGF7|FGF9|FGFR3|MKNK2|HGF|NR4A1|HSPA2|IGF1|IL1R1|IL6|INSR|JUN|MAP3K3|MET|MAP3K11|MYD88|GADD45B|NFATC1|NGF|NGFR|NTF3|PDGFB|PDGFRA|PGF|PLA2G4A|PPM1A|PPM1B|PPP3CB|PPP3CC|PRKACB|PRKCA|MAPK1|MAPK3|MAPK7|MAPK9|MAP2K1|MAP2K2|MAP2K6|RAC2|RAC3|RASA1|RELB|RPS6KA1|RPS6KA2|MAPK12|MAP2K4…	-25.4528	-27.6987		0.397406	13.6912	0	19	0	0	-34.0494	3.6416
0	0	1	1	1	0	0	-2.80641	-3.34062	-12.8507	GO:0002009	M00111	3	0	557	134	2416	27994	5.54636	GO Biological Processes	19	morphogenesis of an epithelium	2.78752	183|367|387|388|389|585|596|768|846|960|1072|1173|1213|1435|1436|1482|1739|1839|1856|1906|1969|2022|2252|2294|2535|2697|2719|2737|2926|3082|3207|3280|3400|3651|3687|3868|4070|4088|4233|4478|4524|4649|4776|4804|4919|4983|5048|5228|5311|5361|5499|5567|5682|5684|5693|5696|5699|5701|5702|5707|5711|5713|5716|5717|5718|5727|5728|5898|6259|6422|6495|6497|6591|6615|6659|6662|6692|6768|6909|6910|6928|7040…	AGT|AR|RHOA|RHOB|RHOC|BBS4|BCL2|CA9|CASR|CD44|CFL1|AP2M1|CLTC|CSF1|CSF1R|NKX2-5|DLG1|HBEGF|DVL2|EDN1|EPHA2|ENG|FGF7|FOXF1|FZD2|GJA1|GPC3|GLI3|GRSF1|HGF|HOXA11|HES1|ID4|PDX1|ITGAX|KRT16|TACSTD2|SMAD3|MET|MSN|MTHFR|MYO9A|NFATC4|NGFR|ROR1|OPHN1|PAFAH1B1|PGF|PKD2|PLXNA1|PPP1CA|PRKACB|PSMA1|PSMA3|PSMB5|PSMB8|PSMB10|PSMC2|PSMC3|PSMD1|PSMD5|PSMD7|PSMD10|PSMD11|PSMD12|PTCH1|PTEN|RALA|RYK|SFRP1|SIX1|SKI|S…	-25.4392	-27.6816	19_GO:0032502 developmental process	0.465656	13.0963	0	33	0	0	-30.6328	3.31055
0	0	0	1	1	0	0	0	-2.9563	-27.46	GO:0050900	M00011	2	0	518	113	1947	27994	5.8038	GO Biological Processes	19	leukocyte migration	3.13652	101|119|134|284|347|391|399|566|623|643|719|914|960|962|1236|1240|1436|1588|1800|1880|1906|1991|2147|2150|2207|2350|2813|2817|2833|2886|2995|3055|3269|3554|3569|3576|3635|3675|3680|3683|3684|3687|3695|3897|3952|3958|4099|4478|4485|4680|5155|5228|5293|5319|5595|5880|5919|6223|6352|6354|6357|6360|6363|6366|6367|6370|6374|6376|6382|6387|6404|6441|6566|7040|7070|7226|7369|7941|8174|8288|8600|8740|876…	ADAM8|ADD2|ADORA1|ANGPT1|APOD|RHOG|RHOH|AZU1|BDKRB1|CXCR5|C3AR1|CD2|CD44|CD48|CCR7|CMKLR1|CSF1R|CYP19A1|DPEP1|GPR183|EDN1|ELANE|F2|F2RL1|FCER1G|FOLR2|GP2|GPC1|CXCR3|GRB7|GYPC|HCK|HRH1|IL1R1|IL6|CXCL8|INPP5D|ITGA3|ITGA9|ITGAL|ITGAM|ITGAX|ITGB7|L1CAM|LEP|LGALS3|MAG|MSN|MST1|CEACAM6|PDGFB|PGF|PIK3CD|PLA2G1B|MAPK3|RAC2|RARRES2|RPS19|CCL5|CCL7|CCL13|CCL16|CCL19|CCL21|CCL22|CCL25|CXCL5|CX3CL1|SDC1|CXCL…	-23.8127	-27.46	19_GO:0040011 locomotion	0.529895	13.4191	0	49	1	1	-27.46	3.67322
0	0	1	0	1	0	0	-18.095	0	-2.96971	GO:0051648	M00101	2	0	334	98	2416	27994	4.05629	GO Biological Processes	19	vesicle localization	3.39976	81|321|488|547|585|966|1137|1141|1268|1294|1488|1780|2153|2157|2332|2890|2901|3356|3800|3998|4542|4641|4642|4644|4647|4648|5030|5048|5217|5265|5590|5728|5861|5868|6616|6622|6804|6809|6812|6857|7039|7476|7879|8195|8224|8452|8517|8546|8615|8766|8973|8976|9371|9498|9527|9554|9581|9863|9871|9892|10059|10125|10175|10282|10312|10427|10484|10497|10540|10675|10802|10948|10959|10972|11127|11196|22920|2312…	ACTN4|APBA2|ATP2A2|KIF1A|BBS4|CD59|CHRNA4|CHRNB2|CNR1|COL7A1|CTBP2|DYNC1I1|F5|F8|FMR1|GRIA1|GRIK5|HTR2A|KIF5C|LMAN1|MYO1F|MYO1C|MYO1D|MYO5A|MYO7A|MYO7B|P2RY4|PAFAH1B1|PFN2|SERPINA1|PRKCZ|PTEN|RAB1A|RAB5A|SNAP25|SNCA|STX1A|STX3|STXBP1|SYT1|TGFA|WNT7A|RAB7A|MKKS|SYN3|CUL3|IKBKG|AP3B1|USO1|RAB11A|CHRNA6|WASL|KIF3B|SLC4A8|GOSR1|SEC22B|PREPL|MAGI2|SEC24D|SNAP91|DNM1L|RASGRP1|CNIH1|BET1|TCIRG1|SEC24B|S…	-25.1823	-27.4213	19_GO:0051179 localization	0.401351	13.5598	0	4	0	0	-45.5852	7.02238
0	0	1	1	1	0	0	-2.69536	-4.67513	-18.1076	GO:0010942	M00111	3	0	749	161	2416	27994	6.66391	GO Biological Processes	19	positive regulation of cell death	2.49065	101|134|183|324|387|388|489|580|596|604|640|658|665|706|708|837|1026|1027|1268|1386|1616|1869|1894|2191|2308|2597|2810|2901|2931|3156|3297|3329|3336|3375|3456|3569|3620|3635|3651|3663|3684|3717|3725|3778|3939|3952|4055|4058|4088|4294|4296|4314|4318|4616|4690|4776|4803|4804|5133|5293|5319|5329|5481|5499|5524|5533|5601|5608|5728|5788|5978|6091|6188|6196|6352|6416|6422|6424|6453|6548|6622|6648|6655|…	ADAM8|ADORA1|AGT|APC|RHOA|RHOB|ATP2A3|BARD1|BCL2|BCL6|BLK|BMPR1B|BNIP3L|TSPO|C1QBP|CASP4|CDKN1A|CDKN1B|CNR1|ATF2|DAXX|E2F1|ECT2|FAP|FOXO1|GAPDH|SFN|GRIK5|GSK3A|HMGCR|HSF1|HSPD1|HSPE1|IAPP|IFNB1|IL6|IDO1|INPP5D|PDX1|IRF5|ITGAM|JAK2|JUN|KCNMA1|LDHA|LEP|LTBR|LTK|SMAD3|MAP3K10|MAP3K11|MMP3|MMP9|GADD45B|NCK1|NFATC4|NGF|NGFR|PDCD1|PIK3CD|PLA2G1B|PLAUR|PPID|PPP1CA|PTPA|PPP3CC|MAPK9|MAP2K6|PTEN|PTPRC|RES…	-25.0327	-27.2683	19_GO:0048518 positive regulation of biological process	0.507389	12.709	0	50	1	1	-27.2683	2.72261
0	0	1	0	1	0	0	-5.34863	0	-12.9953	GO:1903532	M00101	2	0	342	99	2416	27994	4.09768	GO Biological Processes	19	positive regulation of secretion by cell	3.35411	18|101|116|183|247|382|537|640|846|945|1080|1141|1268|1361|1436|1588|1906|1908|2150|2207|2587|2597|2624|2641|2691|2697|3329|3479|3566|3569|3651|3661|3684|3717|3783|3952|4878|5019|5208|5319|5467|5481|5532|5781|5868|5950|6382|6387|6453|6622|6653|6659|6696|6717|6774|6804|6812|6857|6863|6865|7036|7040|7043|7110|7200|7293|7494|7879|8027|8398|8600|8723|9146|9173|9255|9341|9498|9501|9545|9619|10059|1049…	ABAT|ADAM8|ADCYAP1|AGT|ALOX15B|ARF6|ATP6AP1|BLK|CASR|CD33|CFTR|CHRNB2|CNR1|CPB2|CSF1R|CYP19A1|EDN1|EDN3|F2RL1|FCER1G|GALR1|GAPDH|GATA2|GCG|GHRH|GJA1|HSPD1|IGF1|IL4R|IL6|PDX1|IRF3|ITGAM|JAK2|KCNN4|LEP|NPPA|OXCT1|PFKFB2|PLA2G1B|PPARD|PPID|PPP3CB|PTPN11|RAB5A|RBP4|SDC1|CXCL12|ITSN1|SNCA|SORL1|SOX4|SPP1|SRI|STAT3|STX1A|STXBP1|SYT1|TAC1|TACR2|TFR2|TGFB1|TGFB3|TMF1|TRH|TNFRSF4|XBP1|RAB7A|STAM|PLA2G6|TN…	-24.9501	-27.1824	19_GO:0048518 positive regulation of biological process	0.403306	13.4622	0	8	0	0	-42.4284	3.43316
0	0	1	0	1	0	0	-16.869	0	-3.5118	GO:0045786	M00101	2	0	638	145	2416	27994	6.00166	GO Biological Processes	19	negative regulation of cell cycle	2.63339	116|208|247|324|388|580|595|596|604|677|678|864|991|1017|1026|1027|1111|1263|1386|1407|1620|1739|1869|1874|1876|2081|2191|2296|2765|2810|3164|3326|3576|3642|3659|3664|3843|4085|4088|4221|4436|4591|4656|5111|5119|5311|5325|5494|5562|5567|5573|5604|5608|5682|5684|5693|5696|5699|5701|5702|5707|5711|5713|5716|5717|5718|5728|5774|5781|5884|5885|5888|5928|5932|5934|6196|6300|6500|6659|7014|7023|7027|70…	ADCYAP1|AKT2|ALOX15B|APC|RHOB|BARD1|CCND1|BCL2|BCL6|ZFP36L1|ZFP36L2|RUNX3|CDC20|CDK2|CDKN1A|CDKN1B|CHEK1|PLK3|ATF2|CRY1|BRINP1|DLG1|E2F1|E2F4|E2F6|ERN1|FAP|FOXC1|GML|SFN|NR4A1|HSP90AB1|CXCL8|INSM1|IRF1|IRF6|IPO5|MAD2L1|SMAD3|MEN1|MSH2|TRIM37|MYOG|PCNA|CHMP1A|PKD2|PLAGL1|PPM1A|PRKAA1|PRKACB|PRKAR1A|MAP2K1|MAP2K6|PSMA1|PSMA3|PSMB5|PSMB8|PSMB10|PSMC2|PSMC3|PSMD1|PSMD5|PSMD7|PSMD10|PSMD11|PSMD12|PTEN…	-24.945	-27.174	19_GO:0048519 negative regulation of biological process	0.483223	12.8267	0	46	0	0	-27.8186	3.07053
1	0	1	1	1	-2.10326	0	-8.00298	-4.83861	-6.49321	GO:0010038	M10111	4	0	366	103	2416	27994	4.26325	GO Biological Processes	19	response to metal ion	3.2608	18|58|310|445|466|540|567|595|596|706|845|846|847|955|1027|1147|1396|1584|1616|1800|1894|1906|2039|2235|2395|2539|2729|2741|2742|2931|3208|3297|3383|3651|3710|3725|3726|3746|3756|3778|3981|4205|4318|4493|4495|4496|4499|4501|4502|4656|4776|4864|4891|5111|5311|5499|5516|5562|5594|5595|5601|5728|5741|6284|6382|6569|6622|6649|6652|6678|6857|6898|7031|7036|7220|7222|7226|7341|7390|7779|8604|8895|9361|…	ABAT|ACTA1|ANXA7|ASS1|ATF1|ATP7B|B2M|CCND1|BCL2|TSPO|CASQ2|CASR|CAT|ENTPD6|CDKN1B|CHUK|CRIP1|CYP11B1|DAXX|DPEP1|ECT2|EDN1|DMTN|FECH|FXN|G6PD|GCLC|GLRA1|GLRA2|GSK3A|HPCA|HSF1|ICAM1|PDX1|ITPR3|JUN|JUNB|KCNC1|KCNH1|KCNMA1|LIG4|MEF2A|MMP9|MT1E|MT1G|MT1H|MT1M|MT1X|MT2A|MYOG|NFATC4|NPC1|SLC11A2|PCNA|PKD2|PPP1CA|PPP2CB|PRKAA1|MAPK1|MAPK3|MAPK9|PTEN|PTH|S100A13|SDC1|SLC34A1|SNCA|SOD3|SORD|SPARC|SYT1|TAT|…	-24.9334	-27.1591	19_GO:0050896 response to stimulus	0.411018	13.3804	0	11	0	0	-38.3396	3.2608
0	0	1	1	1	0	0	-3.02772	-5.09285	-18.0146	GO:0043065	M00111	3	0	687	152	2416	27994	6.29139	GO Biological Processes	19	positive regulation of apoptotic process	2.56363	101|183|324|387|388|489|580|596|604|640|658|665|706|708|837|1268|1386|1869|1894|2191|2308|2597|2810|2901|2931|3156|3297|3329|3336|3375|3456|3569|3620|3635|3663|3684|3717|3725|3778|3939|3952|4055|4058|4088|4294|4296|4318|4616|4690|4776|4803|4804|5133|5293|5319|5329|5481|5499|5524|5533|5601|5608|5728|5788|5978|6091|6188|6196|6352|6416|6422|6424|6453|6548|6622|6648|6655|6659|7023|7027|7043|7052|7132…	ADAM8|AGT|APC|RHOA|RHOB|ATP2A3|BARD1|BCL2|BCL6|BLK|BMPR1B|BNIP3L|TSPO|C1QBP|CASP4|CNR1|ATF2|E2F1|ECT2|FAP|FOXO1|GAPDH|SFN|GRIK5|GSK3A|HMGCR|HSF1|HSPD1|HSPE1|IAPP|IFNB1|IL6|IDO1|INPP5D|IRF5|ITGAM|JAK2|JUN|KCNMA1|LDHA|LEP|LTBR|LTK|SMAD3|MAP3K10|MAP3K11|MMP9|GADD45B|NCK1|NFATC4|NGF|NGFR|PDCD1|PIK3CD|PLA2G1B|PLAUR|PPID|PPP1CA|PTPA|PPP3CC|MAPK9|MAP2K6|PTEN|PTPRC|REST|ROBO1|RPS3|RPS6KA2|CCL5|MAP2K4|SFR…	-24.9278	-27.1502	19_GO:0048518 positive regulation of biological process	0.493986	12.7531	0	50	0	0	-27.2683	2.72261
0	0	1	0	1	0	0	-17.9851	0	-2.79704	GO:0051650	M00101	2	0	319	95	2416	27994	3.93212	GO Biological Processes	19	establishment of vesicle localization	3.45065	81|321|488|547|585|966|1137|1141|1268|1294|1488|1780|2153|2157|2332|2890|2901|3356|3800|3998|4542|4641|4642|4644|4647|4648|5030|5048|5217|5265|5590|5861|5868|6616|6622|6804|6809|6812|6857|7039|7476|7879|8195|8452|8517|8546|8615|8766|8973|8976|9371|9498|9527|9554|9581|9871|9892|10059|10125|10175|10282|10312|10427|10484|10497|10540|10675|10802|10948|10959|10972|11127|11196|22920|23122|23208|23256|2…	ACTN4|APBA2|ATP2A2|KIF1A|BBS4|CD59|CHRNA4|CHRNB2|CNR1|COL7A1|CTBP2|DYNC1I1|F5|F8|FMR1|GRIA1|GRIK5|HTR2A|KIF5C|LMAN1|MYO1F|MYO1C|MYO1D|MYO5A|MYO7A|MYO7B|P2RY4|PAFAH1B1|PFN2|SERPINA1|PRKCZ|RAB1A|RAB5A|SNAP25|SNCA|STX1A|STX3|STXBP1|SYT1|TGFA|WNT7A|RAB7A|MKKS|CUL3|IKBKG|AP3B1|USO1|RAB11A|CHRNA6|WASL|KIF3B|SLC4A8|GOSR1|SEC22B|PREPL|SEC24D|SNAP91|DNM1L|RASGRP1|CNIH1|BET1|TCIRG1|SEC24B|SEC23A|UNC13B|DCT…	-24.9248	-27.1439	19_GO:0051179 localization	0.395416	13.5292	0	4	0	0	-45.5852	7.02238
0	0	0	1	1	0	0	0	-6.66166	-18.5678	GO:0045785	M00011	2	0	428	113	2416	27994	4.67715	GO Biological Processes	19	positive regulation of cell adhesion	3.05916	101|284|387|399|566|604|708|864|865|920|921|923|960|970|1236|1326|1399|1435|1445|1947|1949|1991|2039|2064|2294|2319|2737|3105|3115|3142|3170|3280|3329|3373|3383|3479|3559|3566|3569|3575|3594|3675|3717|3728|3952|4088|4092|4680|4690|4814|5105|5133|5290|5329|5345|5578|5590|5781|5788|5881|6188|6281|6352|6363|6366|6370|6376|6387|6422|6659|6809|7030|7052|7070|7494|8013|8440|8546|8600|8651|8740|8764|880…	ADAM8|ANGPT1|RHOA|RHOH|AZU1|BCL6|C1QBP|RUNX3|CBFB|CD4|CD5|CD6|CD44|CD70|CCR7|MAP3K8|CRKL|CSF1|CSK|EFNB1|EFNB3|ELANE|DMTN|ERBB2|FOXF1|FLOT2|GLI3|HLA-A|HLA-DPB1|HLX|FOXA2|HES1|HSPD1|HYAL1|ICAM1|IGF1|IL2RA|IL4R|IL6|IL7R|IL12RB1|ITGA3|JAK2|JUP|LEP|SMAD3|SMAD7|CEACAM6|NCK1|NINJ1|PCK1|PDCD1|PIK3CA|PLAUR|SERPINF2|PRKCA|PRKCZ|PTPN11|PTPRC|RAC3|RPS3|S100A10|CCL5|CCL19|CCL21|CCL25|CX3CL1|CXCL12|SFRP1|SOX4|…	-24.8755	-27.0915	19_GO:0022610 biological adhesion	0.429577	13.1937	0	14	0	0	-36.8826	3.53125
0	0	1	1	1	0	0	-14.867	-2.49365	-2.30409	GO:0006753	M00111	3	0	724	157	2416	27994	6.49834	GO Biological Processes	19	nucleoside phosphate metabolic process	2.51263	38|47|112|116|132|272|353|387|471|523|526|570|669|706|956|978|1345|1622|1633|1635|1737|1738|1739|1836|1969|2026|2027|2180|2194|2272|2395|2539|2597|2646|2773|3098|3156|3208|3295|3356|3418|3479|3607|3620|3643|3939|4190|4191|4199|4200|4338|4354|4436|4598|4621|4656|4698|4701|4705|4712|4719|4724|4837|4878|4907|4976|5152|5162|5165|5166|5208|5209|5210|5211|5213|5226|5315|5471|5538|5562|5594|5631|5741|59…	ACAT1|ACLY|ADCY6|ADCYAP1|ADK|AMPD3|APRT|RHOA|ATIC|ATP6V1A|ATP6V1B2|BAAT|BPGM|TSPO|ENTPD3|CDA|COX6C|DBI|DCK|DCTD|DLAT|DLD|DLG1|SLC26A2|EPHA2|ENO2|ENO3|ACSL1|FASN|FHIT|FXN|G6PD|GAPDH|GCKR|GNAI3|HK1|HMGCR|HPCA|HSD17B4|HTR2A|IDH2|IGF1|FOXK2|IDO1|INSR|LDHA|MDH1|MDH2|ME1|ME2|MOCS2|MPP1|MSH2|MVK|MYH3|MYOG|NDUFA5|NDUFA7|NDUFA10|NDUFB6|NDUFS1|NDUFS4|NNMT|NPPA|NT5E|OPA1|PDE9A|PDHB|PDK3|PDK4|PFKFB2|PFKFB3|P…	-24.8173	-27.03	19_GO:0008152 metabolic process	0.50149	12.6736	0	13	0	0	-37.1128	3.94719
0	0	1	1	1	0	0	-14.3106	-2.52355	-2.40199	GO:0009117	M00111	3	0	717	156	2416	27994	6.45695	GO Biological Processes	19	nucleotide metabolic process	2.521	38|47|112|116|132|272|353|387|471|523|526|570|669|706|978|1345|1622|1633|1635|1737|1738|1739|1836|1969|2026|2027|2180|2194|2272|2395|2539|2597|2646|2773|3098|3156|3208|3295|3356|3418|3479|3607|3620|3643|3939|4190|4191|4199|4200|4338|4354|4436|4598|4621|4656|4698|4701|4705|4712|4719|4724|4837|4878|4907|4976|5152|5162|5165|5166|5208|5209|5210|5211|5213|5226|5315|5471|5538|5562|5594|5631|5741|5903|5…	ACAT1|ACLY|ADCY6|ADCYAP1|ADK|AMPD3|APRT|RHOA|ATIC|ATP6V1A|ATP6V1B2|BAAT|BPGM|TSPO|CDA|COX6C|DBI|DCK|DCTD|DLAT|DLD|DLG1|SLC26A2|EPHA2|ENO2|ENO3|ACSL1|FASN|FHIT|FXN|G6PD|GAPDH|GCKR|GNAI3|HK1|HMGCR|HPCA|HSD17B4|HTR2A|IDH2|IGF1|FOXK2|IDO1|INSR|LDHA|MDH1|MDH2|ME1|ME2|MOCS2|MPP1|MSH2|MVK|MYH3|MYOG|NDUFA5|NDUFA7|NDUFA10|NDUFB6|NDUFS1|NDUFS4|NNMT|NPPA|NT5E|OPA1|PDE9A|PDHB|PDK3|PDK4|PFKFB2|PFKFB3|PFKFB4|P…	-24.814	-27.0235	19_GO:0008152 metabolic process	0.500001	12.6804	0	13	0	0	-37.1128	3.94719
0	0	1	1	1	0	0	-2.88745	-5.02929	-18.4684	GO:0043068	M00111	3	0	696	153	2416	27994	6.33278	GO Biological Processes	19	positive regulation of programmed cell death	2.54712	101|183|324|387|388|489|580|596|604|640|658|665|706|708|837|1026|1268|1386|1869|1894|2191|2308|2597|2810|2901|2931|3156|3297|3329|3336|3375|3456|3569|3620|3635|3663|3684|3717|3725|3778|3939|3952|4055|4058|4088|4294|4296|4318|4616|4690|4776|4803|4804|5133|5293|5319|5329|5481|5499|5524|5533|5601|5608|5728|5788|5978|6091|6188|6196|6352|6416|6422|6424|6453|6548|6622|6648|6655|6659|7023|7027|7043|7052…	ADAM8|AGT|APC|RHOA|RHOB|ATP2A3|BARD1|BCL2|BCL6|BLK|BMPR1B|BNIP3L|TSPO|C1QBP|CASP4|CDKN1A|CNR1|ATF2|E2F1|ECT2|FAP|FOXO1|GAPDH|SFN|GRIK5|GSK3A|HMGCR|HSF1|HSPD1|HSPE1|IAPP|IFNB1|IL6|IDO1|INPP5D|IRF5|ITGAM|JAK2|JUN|KCNMA1|LDHA|LEP|LTBR|LTK|SMAD3|MAP3K10|MAP3K11|MMP9|GADD45B|NCK1|NFATC4|NGF|NGFR|PDCD1|PIK3CD|PLA2G1B|PLAUR|PPID|PPP1CA|PTPA|PPP3CC|MAPK9|MAP2K6|PTEN|PTPRC|REST|ROBO1|RPS3|RPS6KA2|CCL5|MAP…	-24.8038	-27.0102	19_GO:0048518 positive regulation of biological process	0.495499	12.7029	0	50	0	0	-27.2683	2.72261
1	0	1	0	1	-2.38812	0	-3.7962	0	-14.6687	GO:0016049	M10101	3	0	493	123	2416	27994	5.09106	GO Biological Processes	19	cell growth	2.89085	91|183|185|348|387|596|604|623|659|684|978|1026|1027|1382|1399|1535|1627|1808|1839|1906|2017|2064|2147|2395|2539|2697|2810|2931|3326|3373|3479|3484|3897|3984|4088|4092|4099|4131|4241|4692|4803|4878|4897|5048|5361|5467|5532|5538|5590|5716|5967|6049|6195|6259|6387|6405|6416|6422|6446|6456|6548|6595|6662|6696|6792|6857|7040|7414|7490|8153|8239|8314|8482|8751|8766|8828|8835|8851|8936|9037|9150|9201|9…	ACVR1B|AGT|AGTR1|APOE|RHOA|BCL2|BCL6|BDKRB1|BMPR2|BST2|CDA|CDKN1A|CDKN1B|CRABP2|CRKL|CYBA|DBN1|DPYSL2|HBEGF|EDN1|CTTN|ERBB2|F2|FXN|G6PD|GJA1|SFN|GSK3A|HSP90AB1|HYAL1|IGF1|IGFBP1|L1CAM|LIMK1|SMAD3|SMAD7|MAG|MAP1B|MELTF|NDN|NGF|NPPA|NRCAM|PAFAH1B1|PLXNA1|PPARD|PPP3CB|PPT1|PRKCZ|PSMD10|REG1A|RNF6|RPS6KA1|RYK|CXCL12|SEMA3F|MAP2K4|SFRP1|SGK1|SH3GL2|SLC9A1|SMARCA2|SOX9|SPP1|CDKL5|SYT1|TGFB1|VCL|WT1|RND…	-24.777	-26.9803	19_GO:0040007 growth	0.447208	13.0181	0	12	0	0	-37.6769	4.58088
0	0	1	0	1	0	0	-4.8993	0	-12.5531	GO:0007015	M00101	2	0	436	114	2416	27994	4.71854	GO Biological Processes	19	actin filament organization	3.02961	58|81|87|119|382|387|388|389|391|395|399|585|596|822|830|1072|1236|1496|1627|1729|1739|1809|2017|2039|2150|2314|2764|3055|3383|3636|3693|3717|3984|4070|4088|4233|4542|4641|4642|4644|4647|4648|4690|5217|5319|5341|5345|5756|5880|5881|5921|5962|6281|6366|6376|6387|6422|6548|6840|6863|7043|7111|7171|7408|8153|8195|8440|8452|8936|8976|9037|9168|9181|9270|9353|9463|9844|10006|10092|10097|10411|10456|10…	ACTA1|ACTN4|ACTN1|ADD2|ARF6|RHOA|RHOB|RHOC|RHOG|ARHGAP6|RHOH|BBS4|BCL2|CAPG|CAPZA2|CFL1|CCR7|CTNNA2|DBN1|DIAPH1|DLG1|DPYSL3|CTTN|DMTN|F2RL1|FLII|GMFB|HCK|ICAM1|INPPL1|ITGB5|JAK2|LIMK1|TACSTD2|SMAD3|MET|MYO1F|MYO1C|MYO1D|MYO5A|MYO7A|MYO7B|NCK1|PFN2|PLA2G1B|PLEK|SERPINF2|TWF1|RAC2|RAC3|RASA1|RDX|S100A10|CCL21|CX3CL1|CXCL12|SFRP1|SLC9A1|SVIL|TAC1|TGFB3|TMOD1|TPM4|VASP|RND2|MKKS|NCK2|CUL3|WASF1|WASL|…	-24.7282	-26.9283	19_GO:0071840 cellular component organization or biogenesis	0.43138	13.1272	0	5	0	0	-44.9801	3.56986
1	0	0	1	1	-2.21846	0	0	-5.99001	-19.3615	GO:0032103	M10011	3	0	339	98	2416	27994	4.05629	GO Biological Processes	19	positive regulation of response to external stimulus	3.34961	101|183|185|566|659|695|708|718|719|846|923|1051|1233|1236|1240|1268|1361|1435|1436|1535|1906|1908|2147|2150|2161|2207|2828|3329|3569|3576|3620|3717|4088|4233|4363|4615|4792|4878|4908|5155|5228|5345|5578|5594|5595|5650|5733|5880|5919|6223|6352|6354|6363|6366|6376|6387|6622|6774|6809|6863|7040|7052|7132|7423|8600|8717|8723|8740|8817|8823|9037|9173|9353|9943|10059|10133|10318|10392|10497|10563|2376…	ADAM8|AGT|AGTR1|AZU1|BMPR2|BTK|C1QBP|C3|C3AR1|CASR|CD6|CEBPB|CCR4|CCR7|CMKLR1|CNR1|CPB2|CSF1|CSF1R|CYBA|EDN1|EDN3|F2|F2RL1|F12|FCER1G|GPR4|HSPD1|IL6|CXCL8|IDO1|JAK2|SMAD3|MET|ABCC1|MYD88|NFKBIA|NPPA|NTF3|PDGFB|PGF|SERPINF2|PRKCA|MAPK1|MAPK3|KLK7|PTGER3|RAC2|RARRES2|RPS19|CCL5|CCL7|CCL19|CCL21|CX3CL1|CXCL12|SNCA|STAT3|STX3|TAC1|TGFB1|TGM2|TNFRSF1A|VEGFB|TNFSF11|TRADD|SNX4|TNFSF14|FGF18|FGF16|SEMA5…	-24.6656	-26.8627	19_GO:0048518 positive regulation of biological process	0.401351	13.3767	0	51	1	1	-26.8627	3.37952
0	0	1	0	1	0	0	-6.10485	0	-13.4661	GO:0010769	M00101	2	0	310	93	2416	27994	3.84934	GO Biological Processes	19	regulation of cell morphogenesis involved in differentiation	3.47608	81|348|387|547|659|708|1072|1123|1136|1141|1382|1399|1600|1627|1808|1942|1949|2017|2039|2049|2192|3897|3984|4070|4076|4099|4131|4241|4747|4776|4803|4804|4897|4976|5048|5361|5604|5649|5728|5881|6049|6091|6259|6281|6383|6387|6405|6696|6792|6900|7070|7101|7476|8153|8482|8766|8851|9037|9270|9353|9762|9839|10059|10097|10371|10512|10630|10675|11078|11344|23011|23043|23077|23098|23316|23394|23566|23654|…	ACTN4|APOE|RHOA|KIF1A|BMPR2|C1QBP|CFL1|CHN1|CHRNA3|CHRNB2|CRABP2|CRKL|DAB1|DBN1|DPYSL2|EFNA1|EFNB3|CTTN|DMTN|EPHB3|FBLN1|L1CAM|LIMK1|TACSTD2|CAPRIN1|MAG|MAP1B|MELTF|NEFL|NFATC4|NGF|NGFR|NRCAM|OPA1|PAFAH1B1|PLXNA1|MAP2K1|RELN|PTEN|RAC3|RNF6|ROBO1|RYK|S100A10|SDC2|CXCL12|SEMA3F|SPP1|CDKL5|CNTN2|THY1|NR2E1|WNT7A|RND2|SEMA7A|RAB11A|CDK5R1|SEMA5A|ITGB1BP1|SLIT2|LZTS3|ZEB2|DNM1L|ACTR2|SEMA3A|SEMA3C|PDP…	-24.6556	-26.8495	19_GO:0032502 developmental process	0.3914	13.4732	0	12	0	0	-37.6769	4.58088
0	0	1	0	1	0	0	-6.56031	0	-9.03829	GO:1902903	M00101	2	0	372	103	2416	27994	4.26325	GO Biological Processes	19	regulation of supramolecular fiber organization	3.20821	119|324|348|382|387|389|395|585|822|830|1027|1072|1236|1496|1627|1739|1906|2017|2039|2150|2242|2314|2764|3055|3375|3383|3984|4070|4088|4131|4233|4641|4690|5217|5341|5345|5756|5921|5962|6188|6249|6281|6366|6376|6387|6422|6548|6622|6683|6840|6863|6904|7043|7111|7408|8195|8440|8851|8936|8976|9037|9168|9181|9270|9353|9463|10092|10097|10142|10300|10411|10456|10552|10602|10787|10810|11075|11078|11214|1…	ADD2|APC|APOE|ARF6|RHOA|RHOC|ARHGAP6|BBS4|CAPG|CAPZA2|CDKN1B|CFL1|CCR7|CTNNA2|DBN1|DLG1|EDN1|CTTN|DMTN|F2RL1|FES|FLII|GMFB|HCK|IAPP|ICAM1|LIMK1|TACSTD2|SMAD3|MAP1B|MET|MYO1C|NCK1|PFN2|PLEK|SERPINF2|TWF1|RASA1|RDX|RPS3|CLIP1|S100A10|CCL21|CX3CL1|CXCL12|SFRP1|SLC9A1|SNCA|SPAST|SVIL|TAC1|TBCD|TGFB3|TMOD1|VASP|MKKS|NCK2|CDK5R1|WASF1|WASL|SEMA5A|TMSB10|ARHGEF2|ITGB1BP1|SLIT2|PICK1|ARPC5|ACTR2|AKAP9|KA…	-24.3415	-26.5324	19_GO:0071840 cellular component organization or biogenesis	0.411018	13.1772	0	5	0	0	-44.9801	3.56986
0	0	0	1	1	0	0	0	-3.42536	-17.7602	GO:0043009	M00011	2	0	647	145	2416	27994	6.00166	GO Biological Processes	19	chordate embryonic development	2.59676	86|91|284|321|338|367|585|657|659|677|705|729|860|1044|1045|1046|1051|1072|1280|1482|1603|1627|1739|1856|1889|1906|1969|1999|2131|2254|2294|2296|2535|2623|2624|2707|2709|2737|2778|3200|3207|3227|3280|3297|3373|3479|3705|3726|3856|3880|3981|4010|4071|4088|4188|4436|4524|4952|5045|5155|5156|5311|5333|5567|5594|5604|5702|5727|5898|5932|5950|6422|6495|6497|6615|6659|6662|6692|6768|6899|6928|6932|6949…	ACTL6A|ACVR1B|ANGPT1|APBA2|APOB|AR|BBS4|BMPR1A|BMPR2|ZFP36L1|BYSL|C6|RUNX2|CDX1|CDX2|CDX4|CEBPB|CFL1|COL2A1|NKX2-5|DAD1|DBN1|DLG1|DVL2|ECE1|EDN1|EPHA2|ELF3|EXT1|FGF9|FOXF1|FOXC1|FZD2|GATA1|GATA2|GJB3|GJB5|GLI3|GNAS|HOXA3|HOXA11|HOXC11|HES1|HSF1|HYAL1|IGF1|ITPK1|JUNB|KRT8|KRT19|LIG4|LMX1B|TM4SF1|SMAD3|MDFI|MSH2|MTHFR|OCRL|FURIN|PDGFB|PDGFRA|PKD2|PLCD1|PRKACB|MAPK1|MAP2K1|PSMC3|PTCH1|RALA|RBBP8|RBP…	-24.3225	-26.5104	19_GO:0032502 developmental process	0.483223	12.6292	0	52	1	1	-26.5104	2.67853
0	0	1	0	0	0	0	-16.0039	0	0	GO:0006914	M00100	1	0	539	129	2416	27994	5.3394	GO Biological Processes	19	autophagy	2.77312	310|523|526|528|596|665|706|823|1213|1263|1977|2017|2081|2308|2597|2670|2773|2931|3082|3394|3428|3607|3691|3920|3952|4233|4534|4864|5286|5290|5562|5595|5768|5861|5868|6622|6625|6720|6721|6774|6829|6885|7345|7405|7494|7507|7879|8027|8517|8649|8832|8851|8925|9110|9146|9373|9528|9531|9554|9804|10059|10133|10193|10241|10254|10287|10312|10325|10392|10456|10475|10558|10645|10670|11345|22863|22878|23118…	ANXA7|ATP6V1A|ATP6V1B2|ATP6V1C1|BCL2|BNIP3L|TSPO|CAPN1|CLTC|PLK3|EIF4E|CTTN|ERN1|FOXO1|GAPDH|GFAP|GNAI3|GSK3A|HGF|IRF8|IFI16|FOXK2|ITGB4|LAMP2|LEP|MET|MTM1|NPC1|PIK3C2A|PIK3CA|PRKAA1|MAPK3|QSOX1|RAB1A|RAB5A|SNCA|SNRNP70|SREBF1|SREBF2|STAT3|SUPT5H|MAP3K7|UCHL1|UVRAG|XBP1|XPA|RAB7A|STAM|IKBKG|LAMTOR3|CD84|CDK5R1|HERC1|MTMR4|HGS|PLAA|TMEM59|BAG3|SEC22B|TOMM20|DNM1L|OPTN|RNF41|CALCOCO2|STAM2|RGS19|TC…	-24.2502	-26.4321	19_GO:0008152 metabolic process	0.457386	12.775	0	53	1	1	-26.4321	3.29174
0	0	1	0	0	0	0	-16.0039	0	0	GO:0061919	M00100	1	0	539	129	2416	27994	5.3394	GO Biological Processes	19	process utilizing autophagic mechanism	2.77312	310|523|526|528|596|665|706|823|1213|1263|1977|2017|2081|2308|2597|2670|2773|2931|3082|3394|3428|3607|3691|3920|3952|4233|4534|4864|5286|5290|5562|5595|5768|5861|5868|6622|6625|6720|6721|6774|6829|6885|7345|7405|7494|7507|7879|8027|8517|8649|8832|8851|8925|9110|9146|9373|9528|9531|9554|9804|10059|10133|10193|10241|10254|10287|10312|10325|10392|10456|10475|10558|10645|10670|11345|22863|22878|23118…	ANXA7|ATP6V1A|ATP6V1B2|ATP6V1C1|BCL2|BNIP3L|TSPO|CAPN1|CLTC|PLK3|EIF4E|CTTN|ERN1|FOXO1|GAPDH|GFAP|GNAI3|GSK3A|HGF|IRF8|IFI16|FOXK2|ITGB4|LAMP2|LEP|MET|MTM1|NPC1|PIK3C2A|PIK3CA|PRKAA1|MAPK3|QSOX1|RAB1A|RAB5A|SNCA|SNRNP70|SREBF1|SREBF2|STAT3|SUPT5H|MAP3K7|UCHL1|UVRAG|XBP1|XPA|RAB7A|STAM|IKBKG|LAMTOR3|CD84|CDK5R1|HERC1|MTMR4|HGS|PLAA|TMEM59|BAG3|SEC22B|TOMM20|DNM1L|OPTN|RNF41|CALCOCO2|STAM2|RGS19|TC…	-24.2502	-26.4321	19_GO:0009987 cellular process	0.457386	12.775	0	53	0	0	-26.4321	3.29174
0	0	0	1	1	0	0	0	-2.55787	-15.4944	GO:0042060	M00011	2	0	593	137	2416	27994	5.67053	GO Biological Processes	19	wound healing	2.67691	2|18|87|150|152|302|347|348|387|389|558|640|688|708|710|830|953|960|966|1026|1027|1361|1364|1465|1832|1839|1906|2027|2039|2064|2069|2125|2147|2150|2153|2157|2159|2161|2191|2192|2207|2623|2624|2697|2737|2778|2828|3046|3156|3170|3456|3479|3484|3569|3659|3680|3705|3710|3717|3848|3998|4088|4656|4814|5068|5104|5155|5156|5265|5290|5315|5321|5327|5328|5329|5339|5341|5345|5467|5567|5573|5576|5577|5578|55…	A2M|ABAT|ACTN1|ADRA2A|ADRA2C|ANXA2|APOD|APOE|RHOA|RHOC|AXL|BLK|KLF5|C1QBP|SERPING1|CAPZA2|ENTPD1|CD44|CD59|CDKN1A|CDKN1B|CPB2|CLDN4|CSRP1|DSP|HBEGF|EDN1|ENO3|DMTN|ERBB2|EREG|EVPL|F2|F2RL1|F5|F8|F10|F12|FAP|FBLN1|FCER1G|GATA1|GATA2|GJA1|GLI3|GNAS|GPR4|HBE1|HMGCR|FOXA2|IFNB1|IGF1|IGFBP1|IL6|IRF1|ITGA9|ITPK1|ITPR3|JAK2|KRT1|LMAN1|SMAD3|MYOG|NINJ1|REG3A|SERPINA5|PDGFB|PDGFRA|SERPINA1|PIK3CA|PKM|PLA2G…	-24.2496	-26.4286	19_GO:0050896 response to stimulus	0.47053	12.6851	0	27	0	0	-31.7573	3.95651
0	0	1	1	1	0	0	-2.00952	-3.32577	-17.7593	GO:0009792	M00111	3	0	665	147	2416	27994	6.08444	GO Biological Processes	19	embryo development ending in birth or egg hatching	2.56132	86|91|284|321|338|367|585|657|659|677|705|729|860|1044|1045|1046|1051|1072|1280|1482|1603|1627|1739|1856|1889|1906|1969|1999|2131|2254|2294|2296|2395|2535|2623|2624|2707|2709|2737|2778|3200|3207|3227|3280|3297|3373|3479|3705|3726|3856|3880|3981|4010|4071|4088|4188|4436|4524|4952|5045|5155|5156|5311|5333|5567|5594|5604|5702|5727|5898|5932|5950|6422|6495|6497|6615|6659|6662|6692|6768|6899|6928|6932…	ACTL6A|ACVR1B|ANGPT1|APBA2|APOB|AR|BBS4|BMPR1A|BMPR2|ZFP36L1|BYSL|C6|RUNX2|CDX1|CDX2|CDX4|CEBPB|CFL1|COL2A1|NKX2-5|DAD1|DBN1|DLG1|DVL2|ECE1|EDN1|EPHA2|ELF3|EXT1|FGF9|FOXF1|FOXC1|FXN|FZD2|GATA1|GATA2|GJB3|GJB5|GLI3|GNAS|HOXA3|HOXA11|HOXC11|HES1|HSF1|HYAL1|IGF1|ITPK1|JUNB|KRT8|KRT19|LIG4|LMX1B|TM4SF1|SMAD3|MDFI|MSH2|MTHFR|OCRL|FURIN|PDGFB|PDGFRA|PKD2|PLCD1|PRKACB|MAPK1|MAP2K1|PSMC3|PTCH1|RALA|RBBP8…	-24.0439	-26.2199	19_GO:0032502 developmental process	0.486329	12.5236	0	52	0	0	-26.5104	2.67853
0	0	1	0	1	0	0	-4.77039	0	-10.9003	GO:0032970	M00101	2	0	406	108	2416	27994	4.4702	GO Biological Processes	19	regulation of actin filament-based process	3.08224	119|134|382|387|388|389|391|395|399|488|585|684|822|830|1072|1236|1436|1496|1627|1739|1832|1894|1906|2017|2039|2150|2242|2314|2702|2764|3055|3383|3728|3984|4070|4088|4233|4641|4690|4908|5156|5217|5318|5341|5345|5756|5880|5881|5921|5962|6281|6366|6376|6387|6422|6548|6717|6840|6863|7043|7111|7226|7341|7408|8153|8195|8440|8851|8936|8976|9037|9168|9270|9344|9353|9463|10092|10097|10142|10411|10456|105…	ADD2|ADORA1|ARF6|RHOA|RHOB|RHOC|RHOG|ARHGAP6|RHOH|ATP2A2|BBS4|BST2|CAPG|CAPZA2|CFL1|CCR7|CSF1R|CTNNA2|DBN1|DLG1|DSP|ECT2|EDN1|CTTN|DMTN|F2RL1|FES|FLII|GJA5|GMFB|HCK|ICAM1|JUP|LIMK1|TACSTD2|SMAD3|MET|MYO1C|NCK1|NTF3|PDGFRA|PFN2|PKP2|PLEK|SERPINF2|TWF1|RAC2|RAC3|RASA1|RDX|S100A10|CCL21|CX3CL1|CXCL12|SFRP1|SLC9A1|SRI|SVIL|TAC1|TGFB3|TMOD1|TRPM2|SUMO1|VASP|RND2|MKKS|NCK2|CDK5R1|WASF1|WASL|SEMA5A|TMSB…	-24.0332	-26.2063	19_GO:0050789 regulation of biological process	0.420421	12.9889	0	5	0	0	-44.9801	3.56986
0	0	1	0	1	0	0	-11.9421	0	-3.34284	GO:0043254	M00101	2	0	497	122	2416	27994	5.04967	GO Biological Processes	19	regulation of protein complex assembly	2.84427	119|348|382|387|389|585|822|830|1027|1236|1482|1496|1627|1643|1739|2017|2039|2242|2314|2670|2764|2959|3055|3297|3375|3383|3642|3725|3958|4091|4131|4233|4314|4478|4641|4690|4985|5217|5341|5494|5562|5590|5601|5610|5701|5702|5756|5781|5921|5962|6117|6188|6249|6366|6622|6653|6804|6812|6840|6904|6928|7040|7111|7186|7341|7408|7507|8195|8440|8451|8543|8851|8936|8976|9168|9181|9353|9440|9463|9774|10092|1…	ADD2|APOE|ARF6|RHOA|RHOC|BBS4|CAPG|CAPZA2|CDKN1B|CCR7|NKX2-5|CTNNA2|DBN1|DDB2|DLG1|CTTN|DMTN|FES|FLII|GFAP|GMFB|GTF2B|HCK|HSF1|IAPP|ICAM1|INSM1|JUN|LGALS3|SMAD6|MAP1B|MET|MMP3|MSN|MYO1C|NCK1|OPRD1|PFN2|PLEK|PPM1A|PRKAA1|PRKCZ|MAPK9|EIF2AK2|PSMC2|PSMC3|TWF1|PTPN11|RASA1|RDX|RPA1|RPS3|CLIP1|CCL21|SNCA|SORL1|STX1A|STXBP1|SVIL|TBCD|HNF1B|TGFB1|TMOD1|TRAF2|SUMO1|VASP|XPA|MKKS|NCK2|CUL4A|LMO4|CDK5R1|WA…	-23.9054	-26.0755	19_GO:0071840 cellular component organization or biogenesis	0.445483	12.7497	0	5	0	0	-44.9801	3.56986
0	0	1	0	1	0	0	-6.26343	0	-10.5768	GO:0007420	M00101	2	0	761	160	2416	27994	6.62252	GO Biological Processes	19	brain development	2.43615	18|38|116|190|347|372|378|387|401|471|473|490|547|554|558|567|585|596|657|659|1141|1203|1399|1436|1445|1496|1600|1808|1869|2049|2131|2173|2176|2254|2296|2356|2539|2624|2691|2735|2737|2773|3176|3208|3280|3339|3400|3684|3746|4221|4642|4724|4747|4821|4900|4983|5019|5048|5090|5449|5453|5533|5538|5604|5649|5727|5728|5781|5881|6091|6095|6259|6387|6422|6453|6496|6497|6513|6594|6656|6715|6857|6900|6928|7…	ABAT|ACAT1|ADCYAP1|NR0B1|APOD|ARCN1|ARF4|RHOA|PHOX2A|ATIC|RERE|ATP2B1|KIF1A|AVPR2|AXL|B2M|BBS4|BCL2|BMPR1A|BMPR2|CHRNB2|CLN5|CRKL|CSF1R|CSK|CTNNA2|DAB1|DPYSL2|E2F1|EPHB3|EXT1|FABP7|FANCC|FGF9|FOXC1|FPGS|G6PD|GATA2|GHRH|GLI1|GLI3|GNAI3|HNMT|HPCA|HES1|HSPG2|ID4|ITGAM|KCNC1|MEN1|MYO1D|NDUFS4|NEFL|NKX2-2|NRGN|OPHN1|OXCT1|PAFAH1B1|PBX3|POU1F1|POU3F1|PPP3CC|PPT1|MAP2K1|RELN|PTCH1|PTEN|PTPN11|RAC3|ROBO1…	-23.824	-25.9913	19_GO:0032502 developmental process	0.505923	12.3448	0	54	1	1	-25.9913	5.14974
0	0	1	0	1	0	0	-8.09838	0	-12.2806	GO:0051345	M00101	2	0	783	163	2416	27994	6.74669	GO Biological Processes	19	positive regulation of hydrolase activity	2.41209	116|153|183|185|208|216|337|378|387|389|391|392|394|395|400|444|489|553|837|846|945|1121|1123|1236|1364|1399|1856|1894|1942|1944|1969|2064|2150|2192|2261|3148|3192|3208|3297|3306|3326|3329|3336|3356|3383|3428|3717|3725|4088|4436|4649|4803|4804|4908|4952|4983|5031|5111|5156|5217|5319|5341|5524|5590|5595|5741|5788|5903|5905|5909|5910|5921|5978|6091|6188|6281|6300|6352|6354|6357|6360|6363|6366|6367|…	ADCYAP1|ADRB1|AGT|AGTR1|AKT2|ALDH1A1|APOA4|ARF4|RHOA|RHOC|RHOG|ARHGAP1|ARHGAP5|ARHGAP6|ARL1|ASPH|ATP2A3|AVPR1B|CASP4|CASR|CD33|CHM|CHN1|CCR7|CLDN4|CRKL|DVL2|ECT2|EFNA1|EFNA3|EPHA2|ERBB2|F2RL1|FBLN1|FGFR3|HMGB2|HNRNPU|HPCA|HSF1|HSPA2|HSP90AB1|HSPD1|HSPE1|HTR2A|ICAM1|IFI16|JAK2|JUN|SMAD3|MSH2|MYO9A|NGF|NGFR|NTF3|OCRL|OPHN1|P2RY6|PCNA|PDGFRA|PFN2|PLA2G1B|PLEK|PTPA|PRKCZ|MAPK3|PTH|PTPRC|RANBP2|RANGAP…	-23.8124	-25.9768	19_GO:0065007 biological regulation	0.510304	12.3172	0	55	1	1	-25.9768	2.41209
0	0	1	0	1	0	0	-7.53335	0	-6.18571	R-HSA-9006925	M00101	2	0	306	91	2416	27994	3.76656	Reactome Gene Sets	6	Intracellular signaling by second messengers	3.44578	112|208|391|814|1026|1027|1107|1108|1147|1386|1839|2064|2069|2250|2252|2254|2261|2308|2931|3082|3164|3643|3710|3725|4233|4615|5155|5156|5290|5293|5516|5527|5567|5573|5576|5577|5578|5594|5595|5682|5684|5693|5696|5699|5701|5702|5707|5711|5713|5716|5717|5718|5728|5781|5880|5928|5978|6199|6591|6615|7039|7101|8535|8649|8726|8817|8822|8823|9173|9365|10213|10325|10645|10670|10768|22955|23028|23186|23198…	ADCY6|AKT2|RHOG|CAMK4|CDKN1A|CDKN1B|CHD3|CHD4|CHUK|ATF2|HBEGF|ERBB2|EREG|FGF5|FGF7|FGF9|FGFR3|FOXO1|GSK3A|HGF|NR4A1|INSR|ITPR3|JUN|MET|MYD88|PDGFB|PDGFRA|PIK3CA|PIK3CD|PPP2CB|PPP2R5C|PRKACB|PRKAR1A|PRKAR2A|PRKAR2B|PRKCA|MAPK1|MAPK3|PSMA1|PSMA3|PSMB5|PSMB8|PSMB10|PSMC2|PSMC3|PSMD1|PSMD5|PSMD7|PSMD10|PSMD11|PSMD12|PTEN|PTPN11|RAC2|RBBP4|REST|RPS6KB2|SNAI2|SNAI1|TGFA|NR2E1|CBX4|LAMTOR3|EED|FGF18|FGF…	-23.8123	-25.9738		0.387335	13.2213	0	56	1	1	-25.9738	4.93869
0	0	0	1	1	0	0	0	-5.69042	-19.194	GO:0007159	M00011	2	0	364	100	2416	27994	4.13907	GO Biological Processes	19	leukocyte cell-cell adhesion	3.18322	101|119|337|384|387|399|445|604|864|865|920|921|923|960|970|1051|1236|1326|1445|1739|1947|1949|1991|2064|2319|2737|3105|3115|3142|3280|3329|3383|3456|3479|3559|3566|3569|3575|3594|3620|3659|3683|3695|3952|3958|4092|4478|4690|4907|5105|5133|5290|5573|5590|5781|5788|5880|6188|6352|6363|6366|6370|6387|6404|6441|6659|7001|7070|7494|8013|8174|8440|8546|8600|8651|8740|8764|8808|8876|8915|9306|9655|1012…	ADAM8|ADD2|APOA4|ARG2|RHOA|RHOH|ASS1|BCL6|RUNX3|CBFB|CD4|CD5|CD6|CD44|CD70|CEBPB|CCR7|MAP3K8|CSK|DLG1|EFNB1|EFNB3|ELANE|ERBB2|FLOT2|GLI3|HLA-A|HLA-DPB1|HLX|HES1|HSPD1|ICAM1|IFNB1|IGF1|IL2RA|IL4R|IL6|IL7R|IL12RB1|IDO1|IRF1|ITGAL|ITGB7|LEP|LGALS3|SMAD7|MSN|NCK1|NT5E|PCK1|PDCD1|PIK3CA|PRKAR1A|PRKCZ|PTPN11|PTPRC|RAC2|RPS3|CCL5|CCL19|CCL21|CCL25|CXCL12|SELPLG|SFTPD|SOX4|PRDX2|THY1|XBP1|NR4A3|MADCAM1|N…	-23.325	-25.4837	19_GO:0022610 biological adhesion	0.405251	12.8854	0	14	0	0	-36.8826	3.53125
0	0	1	0	1	0	0	-17.0628	0	-2.09659	GO:0016050	M00101	2	0	340	96	2416	27994	3.97351	GO Biological Processes	19	vesicle organization	3.2716	208|302|596|950|966|1173|1182|1294|2060|2153|2157|2773|2890|2901|3998|4647|5048|5119|5265|5552|5798|5819|5861|5990|6281|6382|6490|6616|6622|6804|6809|6812|6857|6890|7039|7110|7405|7879|8027|8411|8452|8546|8615|8674|8724|8766|8934|8976|9002|9101|9146|9341|9519|9527|9554|9839|9871|9882|9892|10175|10254|10282|10427|10451|10483|10484|10497|10564|10802|10959|10972|11196|22937|23208|23256|23339|26052|2…	AKT2|ANXA2|BCL2|SCARB2|CD59|AP2M1|CLCN3|COL7A1|EPS15|F5|F8|GNAI3|GRIA1|GRIK5|LMAN1|MYO7A|PAFAH1B1|CHMP1A|SERPINA1|SRGN|PTPRN|NECTIN2|RAB1A|RFX2|S100A10|SDC1|PMEL|SNAP25|SNCA|STX1A|STX3|STXBP1|SYT1|TAP1|TGFA|TMF1|UVRAG|RAB7A|STAM|EEA1|CUL3|AP3B1|USO1|VAMP4|SNX3|RAB11A|RAB29|WASL|F2RL3|USP8|HGS|VAMP3|TBPL1|GOSR1|SEC22B|ZEB2|SEC24D|TBC1D4|SNAP91|CNIH1|STAM2|BET1|SEC24B|VAV3|SEC23B|SEC23A|UNC13B|ARFG…	-23.3112	-25.4671	19_GO:0071840 cellular component organization or biogenesis	0.397406	12.9519	0	4	0	0	-45.5852	7.02238
0	0	1	1	1	0	0	-6.27118	-3.05339	-5.5761	GO:1901653	M00111	3	0	402	106	2416	27994	4.38742	GO Biological Processes	19	cellular response to peptide	3.05526	112|183|185|208|324|328|353|445|490|523|526|528|537|677|688|837|846|1445|1535|1584|1906|2101|2308|2641|2697|2729|2740|2844|2886|2887|2931|3164|3297|3383|3479|3484|3643|3717|3952|4131|4221|4363|4641|4644|4690|4804|4976|5105|5166|5286|5290|5315|5319|5471|5562|5567|5573|5576|5577|5590|5728|5781|5905|5919|5967|6198|6548|6653|6715|6720|6774|6776|6778|7494|8013|8615|8651|8835|8850|9021|9181|9365|9882|1…	ADCY6|AGT|AGTR1|AKT2|APC|APEX1|APRT|ASS1|ATP2B1|ATP6V1A|ATP6V1B2|ATP6V1C1|ATP6AP1|ZFP36L1|KLF5|CASP4|CASR|CSK|CYBA|CYP11B1|EDN1|ESRRA|FOXO1|GCG|GJA1|GCLC|GLP1R|GPR21|GRB7|GRB10|GSK3A|NR4A1|HSF1|ICAM1|IGF1|IGFBP1|INSR|JAK2|LEP|MAP1B|MEN1|ABCC1|MYO1C|MYO5A|NCK1|NGFR|OPA1|PCK1|PDK4|PIK3C2A|PIK3CA|PKM|PLA2G1B|PPAT|PRKAA1|PRKACB|PRKAR1A|PRKAR2A|PRKAR2B|PRKCZ|PTEN|PTPN11|RANGAP1|RARRES2|REG1A|RPS6KB1|S…	-23.2416	-25.3919	19_GO:0050896 response to stimulus	0.41669	12.7564	0	9	0	0	-41.4627	3.96395
0	0	1	0	1	0	0	-5.31901	0	-9.36838	GO:0051222	M00101	2	0	365	100	2416	27994	4.13907	GO Biological Processes	19	positive regulation of protein transport	3.1745	18|101|208|247|382|640|784|846|945|1080|1263|1436|1894|2010|2064|2150|2597|2641|2697|2737|2810|2931|3208|3326|3329|3479|3566|3569|3651|3661|3684|3717|3728|3783|3843|3952|4088|4641|5019|5208|5319|5467|5481|5494|5532|5562|5590|5594|5880|5950|6653|6659|6717|6721|6774|7040|7043|7200|7293|7494|8314|8398|8851|8934|9173|9270|9341|9501|9531|9619|9695|10059|10155|10411|10497|10541|10802|11235|22885|23601|…	ABAT|ADAM8|AKT2|ALOX15B|ARF6|BLK|CACNB3|CASR|CD33|CFTR|PLK3|CSF1R|ECT2|EMD|ERBB2|F2RL1|GAPDH|GCG|GJA1|GLI3|SFN|GSK3A|HPCA|HSP90AB1|HSPD1|IGF1|IL4R|IL6|PDX1|IRF3|ITGAM|JAK2|JUP|KCNN4|IPO5|LEP|SMAD3|MYO1C|OXCT1|PFKFB2|PLA2G1B|PPARD|PPID|PPM1A|PPP3CB|PRKAA1|PRKCZ|MAPK1|RAC2|RBP4|SORL1|SOX4|SRI|SREBF2|STAT3|TGFB1|TGFB3|TRH|TNFRSF4|XBP1|BAP1|PLA2G6|CDK5R1|RAB29|IL1RL1|ITGB1BP1|VAMP3|RPH3AL|BAG3|ABCG1|…	-23.2346	-25.3822	19_GO:0048518 positive regulation of biological process	0.405251	12.8518	0	8	0	0	-42.4284	3.43316
0	0	1	0	1	0	0	-14.5006	0	-2.54113	GO:0007346	M00101	2	0	671	146	2416	27994	6.04305	GO Biological Processes	19	regulation of mitotic cell cycle	2.52115	324|328|595|596|604|677|678|991|993|994|1017|1026|1027|1111|1163|1164|1213|1263|1386|1620|1739|1869|1874|1906|1908|1977|2069|2191|2296|2765|2770|2810|3161|3192|3280|3297|3306|3373|3479|3619|3643|3832|4085|4088|4436|5048|5111|5119|5155|5311|5325|5577|5578|5682|5684|5693|5696|5699|5701|5702|5707|5711|5713|5716|5717|5718|5727|5728|5774|5781|5884|5885|5934|5962|6198|6500|6659|7023|7027|7039|7040|7077…	APC|APEX1|CCND1|BCL2|BCL6|ZFP36L1|ZFP36L2|CDC20|CDC25A|CDC25B|CDK2|CDKN1A|CDKN1B|CHEK1|CKS1B|CKS2|CLTC|PLK3|ATF2|BRINP1|DLG1|E2F1|E2F4|EDN1|EDN3|EIF4E|EREG|FAP|FOXC1|GML|GNAI1|SFN|HMMR|HNRNPU|HES1|HSF1|HSPA2|HYAL1|IGF1|INCENP|INSR|KIF11|MAD2L1|SMAD3|MSH2|PAFAH1B1|PCNA|CHMP1A|PDGFB|PKD2|PLAGL1|PRKAR2B|PRKCA|PSMA1|PSMA3|PSMB5|PSMB8|PSMB10|PSMC2|PSMC3|PSMD1|PSMD5|PSMD7|PSMD10|PSMD11|PSMD12|PTCH1|PTE…	-23.1599	-25.3045	19_GO:0050789 regulation of biological process	0.484779	12.2577	0	46	0	0	-27.8186	3.07053
0	0	0	1	1	0	0	0	-8.27001	-16.1549	GO:0022407	M00011	2	0	441	112	2416	27994	4.63576	GO Biological Processes	19	regulation of cell-cell adhesion	2.94271	18|101|384|387|399|445|604|640|864|865|920|921|923|960|970|1051|1236|1326|1445|1739|1947|1949|1991|2039|2049|2064|2319|2737|3105|3115|3142|3170|3280|3329|3383|3456|3479|3559|3566|3569|3575|3594|3620|3659|3717|3952|3958|4092|4680|4690|5105|5133|5290|5329|5345|5573|5578|5590|5598|5781|5788|5962|6188|6352|6363|6366|6370|6376|6387|6441|6659|7001|7040|7070|7494|8013|8440|8546|8600|8651|8740|8764|8808|…	ABAT|ADAM8|ARG2|RHOA|RHOH|ASS1|BCL6|BLK|RUNX3|CBFB|CD4|CD5|CD6|CD44|CD70|CEBPB|CCR7|MAP3K8|CSK|DLG1|EFNB1|EFNB3|ELANE|DMTN|EPHB3|ERBB2|FLOT2|GLI3|HLA-A|HLA-DPB1|HLX|FOXA2|HES1|HSPD1|ICAM1|IFNB1|IGF1|IL2RA|IL4R|IL6|IL7R|IL12RB1|IDO1|IRF1|JAK2|LEP|LGALS3|SMAD7|CEACAM6|NCK1|PCK1|PDCD1|PIK3CA|PLAUR|SERPINF2|PRKAR1A|PRKCA|PRKCZ|MAPK7|PTPN11|PTPRC|RDX|RPS3|CCL5|CCL19|CCL21|CCL25|CX3CL1|CXCL12|SFTPD|SOX…	-23.1599	-25.3021	19_GO:0022610 biological adhesion	0.427765	12.6381	0	14	0	0	-36.8826	3.53125
0	0	1	0	1	0	0	-5.18615	0	-8.89697	GO:1904951	M00101	2	0	403	106	2416	27994	4.38742	GO Biological Processes	19	positive regulation of establishment of protein localization	3.04768	18|101|208|247|382|596|640|784|846|945|1080|1263|1436|1869|1894|2010|2064|2150|2597|2641|2697|2737|2810|2931|3208|3326|3329|3479|3566|3569|3651|3661|3684|3717|3728|3783|3843|3952|4088|4641|5019|5208|5319|5467|5481|5494|5532|5533|5562|5590|5594|5880|5950|6653|6659|6717|6721|6774|7027|7040|7043|7200|7293|7494|8314|8398|8851|8934|9173|9270|9341|9501|9531|9619|9695|10059|10155|10411|10497|10541|10802…	ABAT|ADAM8|AKT2|ALOX15B|ARF6|BCL2|BLK|CACNB3|CASR|CD33|CFTR|PLK3|CSF1R|E2F1|ECT2|EMD|ERBB2|F2RL1|GAPDH|GCG|GJA1|GLI3|SFN|GSK3A|HPCA|HSP90AB1|HSPD1|IGF1|IL4R|IL6|PDX1|IRF3|ITGAM|JAK2|JUP|KCNN4|IPO5|LEP|SMAD3|MYO1C|OXCT1|PFKFB2|PLA2G1B|PPARD|PPID|PPM1A|PPP3CB|PPP3CC|PRKAA1|PRKCZ|MAPK1|RAC2|RBP4|SORL1|SOX4|SRI|SREBF2|STAT3|TFDP1|TGFB1|TGFB3|TRH|TNFRSF4|XBP1|BAP1|PLA2G6|CDK5R1|RAB29|IL1RL1|ITGB1BP1|V…	-23.1574	-25.2969	19_GO:0048518 positive regulation of biological process	0.41669	12.7254	0	8	0	0	-42.4284	3.43316
0	0	1	0	1	0	0	-5.51398	0	-9.31384	GO:0071902	M00101	2	0	348	97	2416	27994	4.0149	GO Biological Processes	19	positive regulation of protein serine/threonine kinase activity	3.22969	101|134|150|183|387|595|905|1027|1163|1164|1326|1399|1436|1445|1616|1856|1906|1908|1991|2064|2081|2180|2914|3082|3326|3356|3479|3619|3643|3717|4057|4215|4294|4296|4486|4616|4803|4908|5155|5311|5319|5562|5594|5595|5604|5605|5608|5610|5716|5781|5788|6091|6188|6363|6416|6622|6885|7001|7039|7040|7043|7186|7334|7477|7786|8322|8517|8600|8649|8817|8844|8851|9294|9344|9500|9839|10125|10253|10392|10595|10…	ADAM8|ADORA1|ADRA2A|AGT|RHOA|CCND1|CCNT2|CDKN1B|CKS1B|CKS2|MAP3K8|CRKL|CSF1R|CSK|DAXX|DVL2|EDN1|EDN3|ELANE|ERBB2|ERN1|ACSL1|GRM4|HGF|HSP90AB1|HTR2A|IGF1|INCENP|INSR|JAK2|LTF|MAP3K3|MAP3K10|MAP3K11|MST1R|GADD45B|NGF|NTF3|PDGFB|PKD2|PLA2G1B|PRKAA1|MAPK1|MAPK3|MAP2K1|MAP2K2|MAP2K6|EIF2AK2|PSMD10|PTPN11|PTPRC|ROBO1|RPS3|CCL19|MAP2K4|SNCA|MAP3K7|PRDX2|TGFA|TGFB1|TGFB3|TRAF2|UBE2N|WNT7B|MAP3K12|FZD4|IK…	-23.121	-25.2577	19_GO:0048518 positive regulation of biological process	0.399384	12.8634	0	3	0	0	-47.8645	3.36829
0	0	0	1	1	0	0	0	-5.00481	-18.811	GO:0051249	M00011	2	0	515	123	2416	27994	5.09106	GO Biological Processes	19	regulation of lymphocyte activation	2.76736	101|196|384|387|399|558|596|604|640|677|678|695|814|864|865|914|920|921|923|970|1026|1051|1141|1236|1326|1445|1739|1880|1947|1949|2064|2319|2737|3105|3111|3115|3142|3280|3329|3456|3479|3559|3566|3569|3575|3594|3620|3635|3659|3952|3958|4092|4292|4436|4690|5105|5133|5290|5573|5590|5781|5788|5880|6188|6352|6363|6366|6422|6441|6659|6778|6863|6932|7001|7040|7070|7133|7293|7301|7305|7494|8440|8546|8600…	ADAM8|AHR|ARG2|RHOA|RHOH|AXL|BCL2|BCL6|BLK|ZFP36L1|ZFP36L2|BTK|CAMK4|RUNX3|CBFB|CD2|CD4|CD5|CD6|CD70|CDKN1A|CEBPB|CHRNB2|CCR7|MAP3K8|CSK|DLG1|GPR183|EFNB1|EFNB3|ERBB2|FLOT2|GLI3|HLA-A|HLA-DOA|HLA-DPB1|HLX|HES1|HSPD1|IFNB1|IGF1|IL2RA|IL4R|IL6|IL7R|IL12RB1|IDO1|INPP5D|IRF1|LEP|LGALS3|SMAD7|MLH1|MSH2|NCK1|PCK1|PDCD1|PIK3CA|PRKAR1A|PRKCZ|PTPN11|PTPRC|RAC2|RPS3|CCL5|CCL19|CCL21|SFRP1|SFTPD|SOX4|STAT6|…	-22.998	-25.132	19_GO:0002376 immune system process	0.447208	12.4414	0	14	0	0	-36.8826	3.53125
0	0	1	0	1	0	0	-13.9813	0	-2.04161	GO:0006091	M00101	2	0	522	124	2416	27994	5.13245	GO Biological Processes	19	generation of precursor metabolites and energy	2.75245	38|51|208|216|291|387|444|669|847|1345|1353|1535|1588|1737|1738|2026|2027|2108|2110|2235|2271|2395|2597|2646|2673|2778|2931|2992|2997|3098|3356|3418|3419|3479|3607|3620|3643|3651|3939|3952|4190|4191|4199|4200|4436|4656|4698|4701|4705|4712|4719|4724|4776|5019|5162|5208|5209|5210|5211|5213|5290|5315|5467|5499|5500|5501|5502|5504|5562|5741|5834|5837|5903|6390|6392|6472|6622|6715|6774|7360|7385|8013|…	ACAT1|ACOX1|AKT2|ALDH1A1|SLC25A4|RHOA|ASPH|BPGM|CAT|COX6C|COX11|CYBA|CYP19A1|DLAT|DLD|ENO2|ENO3|ETFA|ETFDH|FECH|FH|FXN|GAPDH|GCKR|GFPT1|GNAS|GSK3A|GYG1|GYS1|HK1|HTR2A|IDH2|IDH3A|IGF1|FOXK2|IDO1|INSR|PDX1|LDHA|LEP|MDH1|MDH2|ME1|ME2|MSH2|MYOG|NDUFA5|NDUFA7|NDUFA10|NDUFB6|NDUFS1|NDUFS4|NFATC4|OXCT1|PDHB|PFKFB2|PFKFB3|PFKFB4|PFKL|PFKM|PIK3CA|PKM|PPARD|PPP1CA|PPP1CB|PPP1CC|PPP1R1A|PPP1R2|PRKAA1|PTH|PY…	-22.9751	-25.1065	19_GO:0008152 metabolic process	0.448924	12.4215	0	57	1	1	-25.1065	4.10676
0	0	1	0	0	0	0	-18.3272	0	0	GO:0044770	M00100	1	0	647	142	2416	27994	5.87748	GO Biological Processes	19	cell cycle phase transition	2.54303	91|324|328|595|596|677|678|898|901|902|991|993|994|1017|1026|1027|1111|1163|1164|1263|1869|1874|1876|1977|2735|2765|2810|3161|3306|3373|3400|4085|4221|4296|4999|5000|5048|5111|5243|5311|5325|5427|5471|5500|5557|5577|5682|5684|5693|5696|5699|5701|5702|5707|5711|5713|5716|5717|5718|5728|5788|5884|5885|5932|5934|5962|6117|6198|6496|6500|6659|6683|6873|7023|7027|7283|7508|7832|8065|8317|8451|8452|845…	ACVR1B|APC|APEX1|CCND1|BCL2|ZFP36L1|ZFP36L2|CCNE1|CCNG2|CCNH|CDC20|CDC25A|CDC25B|CDK2|CDKN1A|CDKN1B|CHEK1|CKS1B|CKS2|PLK3|E2F1|E2F4|E2F6|EIF4E|GLI1|GML|SFN|HMMR|HSPA2|HYAL1|ID4|MAD2L1|MEN1|MAP3K11|ORC2|ORC4|PAFAH1B1|PCNA|ABCB1|PKD2|PLAGL1|POLE2|PPAT|PPP1CB|PRIM1|PRKAR2B|PSMA1|PSMA3|PSMB5|PSMB8|PSMB10|PSMC2|PSMC3|PSMD1|PSMD5|PSMD7|PSMD10|PSMD11|PSMD12|PTEN|PTPRC|RAD17|RAD21|RBBP8|RBL2|RDX|RPA1|RPS…	-22.8803	-25.0091	19_GO:0009987 cellular process	0.478513	12.2043	0	46	0	0	-27.8186	3.07053
1	0	1	1	1	-2.80256	0	-2.34806	-2.59211	-15.8439	GO:0006875	M10111	4	0	586	133	2416	27994	5.50497	GO Biological Processes	19	cellular metal ion homeostasis	2.6298	116|134|183|185|187|310|348|488|489|490|491|495|523|537|540|553|596|623|624|643|719|784|845|846|920|1232|1233|1236|1238|1240|1268|1535|1729|1906|1908|1991|2147|2150|2359|2395|2587|2624|2697|2740|2828|2833|2843|2859|2890|3062|3074|3263|3356|3375|3710|3717|3778|4057|4088|4493|4495|4496|4499|4501|4502|4644|4891|5030|5031|5156|5311|5319|5732|5733|5741|5788|5910|6352|6354|6357|6363|6366|6376|6387|6500…	ADCYAP1|ADORA1|AGT|AGTR1|APLNR|ANXA7|APOE|ATP2A2|ATP2A3|ATP2B1|ATP2B2|ATP4A|ATP6V1A|ATP6AP1|ATP7B|AVPR1B|BCL2|BDKRB1|BDKRB2|CXCR5|C3AR1|CACNB3|CASQ2|CASR|CD4|CCR3|CCR4|CCR7|ACKR2|CMKLR1|CNR1|CYBA|DIAPH1|EDN1|EDN3|ELANE|F2|F2RL1|FPR3|FXN|GALR1|GATA2|GJA1|GLP1R|GPR4|CXCR3|GPR20|GPR35|GRIA1|HCRTR2|HEXB|HPX|HTR2A|IAPP|ITPR3|JAK2|KCNMA1|LTF|SMAD3|MT1E|MT1G|MT1H|MT1M|MT1X|MT2A|MYO5A|SLC11A2|P2RY4|P2RY6…	-22.7604	-24.8866	19_GO:0065007 biological regulation	0.464016	12.2542	0	17	0	0	-35.476	3.43356
0	0	0	1	1	0	0	0	-4.65285	-13.6145	GO:0003013	M00011	2	0	559	129	2416	27994	5.3394	GO Biological Processes	19	circulatory system process	2.6739	18|112|116|134|150|152|153|183|185|284|290|348|367|387|444|488|489|490|491|553|554|566|585|623|624|659|710|719|779|784|785|845|846|1268|1482|1511|1535|1584|1739|1832|1839|1874|1889|1906|1908|2150|2153|2296|2697|2702|2729|2740|2775|2828|2931|3156|3269|3291|3352|3356|3383|3710|3717|3728|3778|3784|3816|3952|4088|4092|4205|4878|5139|5155|5286|5290|5318|5331|5345|5349|5467|5608|5732|5910|5973|6324|638…	ABAT|ADCY6|ADCYAP1|ADORA1|ADRA2A|ADRA2C|ADRB1|AGT|AGTR1|ANGPT1|ANPEP|APOE|AR|RHOA|ASPH|ATP2A2|ATP2A3|ATP2B1|ATP2B2|AVPR1B|AVPR2|AZU1|BBS4|BDKRB1|BDKRB2|BMPR2|SERPING1|C3AR1|CACNA1S|CACNB3|CACNB4|CASQ2|CASR|CNR1|NKX2-5|CTSG|CYBA|CYP11B1|DLG1|DSP|HBEGF|E2F4|ECE1|EDN1|EDN3|F2RL1|F5|FOXC1|GJA1|GJA5|GCLC|GLP1R|GNAO1|GPR4|GSK3A|HMGCR|HRH1|HSD11B2|HTR1D|HTR2A|ICAM1|ITPR3|JAK2|JUP|KCNMA1|KCNQ1|KLK1|LEP|S…	-22.7313	-24.8548	19_GO:0032501 multicellular organismal process	0.457386	12.2864	0	58	1	1	-24.8548	3.08276
0	0	0	1	1	0	0	0	-4.71844	-17.041	GO:0018212	M00011	2	0	378	101	2416	27994	4.18046	GO Biological Processes	19	peptidyl-tyrosine modification	3.09598	134|150|183|284|558|640|660|695|920|960|1195|1436|1445|1839|1856|1942|1969|2039|2049|2050|2064|2069|2202|2242|2252|2261|2623|3055|3082|3263|3280|3297|3356|3383|3479|3569|3643|3717|3952|4058|4233|4486|4593|4750|4908|4919|5155|5156|5590|5595|5604|5605|5608|5610|5649|5756|5781|5788|6259|6352|6416|6422|6503|6690|6774|7039|7040|7070|7132|7301|8440|8445|8459|8651|8764|9021|9052|9094|9181|9625|9655|9961…	ADORA1|ADRA2A|AGT|ANGPT1|AXL|BLK|BMX|BTK|CD4|CD44|CLK1|CSF1R|CSK|HBEGF|DVL2|EFNA1|EPHA2|DMTN|EPHB3|EPHB4|ERBB2|EREG|EFEMP1|FES|FGF7|FGFR3|GATA1|HCK|HGF|HPX|HES1|HSF1|HTR2A|ICAM1|IGF1|IL6|INSR|JAK2|LEP|LTK|MET|MST1R|MUSK|NEK1|NTF3|ROR1|PDGFB|PDGFRA|PRKCZ|MAPK3|MAP2K1|MAP2K2|MAP2K6|EIF2AK2|RELN|TWF1|PTPN11|PTPRC|RYK|CCL5|MAP2K4|SFRP1|SLA|SPINK1|STAT3|TGFA|TGFB1|THY1|TNFRSF1A|TYRO3|NCK2|DYRK2|TPST2|…	-22.5816	-24.7025	19_GO:0008152 metabolic process	0.407184	12.6093	0	59	1	1	-24.7025	3.36507
0	0	1	1	1	0	0	-2.63997	-4.38622	-17.5631	GO:0002446	M00111	3	0	502	120	2416	27994	4.96689	GO Biological Processes	19	neutrophil mediated immunity	2.76978	12|47|101|175|221|272|290|302|353|387|391|427|566|567|684|718|719|823|847|945|960|966|978|1118|1315|1508|1511|1520|1535|1675|1729|1832|1991|1992|2147|2150|2207|2992|3074|3106|3107|3326|3569|3683|3684|3687|3728|3837|3848|3920|3958|4057|4069|4318|4680|5211|5265|5269|5315|5319|5328|5329|5594|5646|5701|5702|5707|5713|5717|5718|5768|5788|5799|5806|5834|6282|6372|6590|6616|6813|7077|7133|7226|7305|7414…	SERPINA3|ACLY|ADAM8|AGA|ALDH3B1|AMPD3|ANPEP|ANXA2|APRT|RHOA|RHOG|ASAH1|AZU1|B2M|BST2|C3|C3AR1|CAPN1|CAT|CD33|CD44|CD59|CDA|CHIT1|COPB1|CTSB|CTSG|CTSS|CYBA|CFD|DIAPH1|DSP|ELANE|SERPINB1|F2|F2RL1|FCER1G|GYG1|HEXB|HLA-B|HLA-C|HSP90AB1|IL6|ITGAL|ITGAM|ITGAX|JUP|KPNB1|KRT1|LAMP2|LGALS3|LTF|LYZ|MMP9|CEACAM6|PFKL|SERPINA1|SERPINB6|PKM|PLA2G1B|PLAU|PLAUR|MAPK1|PRSS3|PSMC2|PSMC3|PSMD1|PSMD7|PSMD11|PSMD12|…	-22.4457	-24.5641	19_GO:0002376 immune system process	0.442009	12.2973	0	10	0	0	-41.3658	3.01888
0	0	1	0	1	0	0	-4.09712	0	-11.3988	GO:0032956	M00101	2	0	361	98	2416	27994	4.05629	GO Biological Processes	19	regulation of actin cytoskeleton organization	3.14548	119|382|387|388|389|391|395|399|585|684|822|830|1072|1236|1436|1496|1627|1739|1894|1906|2017|2039|2150|2242|2314|2764|3055|3383|3984|4070|4088|4233|4641|4690|4908|5156|5217|5341|5345|5756|5880|5881|5921|5962|6281|6366|6376|6387|6422|6548|6840|6863|7043|7111|7226|7408|8153|8195|8440|8851|8936|8976|9037|9168|9270|9344|9353|9463|10092|10097|10411|10456|10552|10602|10787|10810|11078|11214|11344|22836…	ADD2|ARF6|RHOA|RHOB|RHOC|RHOG|ARHGAP6|RHOH|BBS4|BST2|CAPG|CAPZA2|CFL1|CCR7|CSF1R|CTNNA2|DBN1|DLG1|ECT2|EDN1|CTTN|DMTN|F2RL1|FES|FLII|GMFB|HCK|ICAM1|LIMK1|TACSTD2|SMAD3|MET|MYO1C|NCK1|NTF3|PDGFRA|PFN2|PLEK|SERPINF2|TWF1|RAC2|RAC3|RASA1|RDX|S100A10|CCL21|CX3CL1|CXCL12|SFRP1|SLC9A1|SVIL|TAC1|TGFB3|TMOD1|TRPM2|VASP|RND2|MKKS|NCK2|CDK5R1|WASF1|WASL|SEMA5A|TMSB10|ITGB1BP1|TAOK2|SLIT2|PICK1|ARPC5|ACTR2|…	-22.4372	-24.553	19_GO:0071840 cellular component organization or biogenesis	0.401351	12.6097	0	5	0	0	-44.9801	3.56986
0	0	0	1	1	0	0	0	-5.76173	-19.5304	GO:0002699	M00011	2	0	223	74	2416	27994	3.06291	GO Biological Processes	19	positive regulation of immune effector process	3.84499	563|567|640|695|718|729|909|1653|2150|2207|2242|2294|2624|3105|3106|3142|3263|3329|3554|3566|3569|3594|3598|3684|4068|4292|4436|4878|5105|5590|5650|5788|5819|5880|5950|6223|6363|6778|6812|6813|6885|7040|7186|7293|7494|8013|8482|8723|8764|8832|8915|9341|9655|10125|10666|10859|10892|11314|22890|22976|23529|25818|50487|51704|51744|54440|55198|56253|56848|64127|64332|79132|90865|148022	AZGP1|B2M|BLK|BTK|C3|C6|CD1A|DDX1|F2RL1|FCER1G|FES|FOXF1|GATA2|HLA-A|HLA-B|HLX|HPX|HSPD1|IL1R1|IL4R|IL6|IL12RB1|IL13RA2|ITGAM|SH2D1A|MLH1|MSH2|NPPA|PCK1|PRKCZ|KLK7|PTPRC|NECTIN2|RAC2|RBP4|RPS19|CCL19|STAT6|STXBP1|STXBP2|MAP3K7|TGFB1|TRAF2|TNFRSF4|XBP1|NR4A3|SEMA7A|SNX4|TNFRSF14|CD84|BCL10|VAMP3|SOCS5|RASGRP1|CD226|LILRB1|MALT1|CD300A|ZBTB1|PAXIP1|CLCF1|KLK5|PLA2G3|GPRC5B|CD244|SASH3|APPL2|CRTAM|S…	-22.3693	-24.4826	19_GO:0002376 immune system process	0.350561	13.1092	0	60	1	1	-24.4826	4.4241
0	0	1	0	1	0	0	-7.42422	0	-10.7852	GO:0007264	M00101	2	0	510	121	2416	27994	5.00828	GO Biological Processes	19	small GTPase mediated signal transduction	2.74905	2|150|185|345|348|382|387|388|389|391|392|394|395|399|403|604|1017|1026|1072|1121|1123|1147|1399|1435|1600|1796|1894|2150|2828|2843|2859|3479|3675|3717|3725|3837|3984|4233|4649|4803|4804|4952|4983|5338|5516|5649|5741|5863|5880|5881|5898|5909|5921|5962|6091|6453|6655|7077|8036|8153|8452|8615|8844|8936|9002|9046|9077|9101|9181|9265|9267|9322|9353|9710|9828|9844|9922|10125|10155|10211|10253|10287|10…	A2M|ADRA2A|AGTR1|APOC3|APOE|ARF6|RHOA|RHOB|RHOC|RHOG|ARHGAP1|ARHGAP5|ARHGAP6|RHOH|ARL3|BCL6|CDK2|CDKN1A|CFL1|CHM|CHN1|CHUK|CRKL|CSF1|DAB1|DOK1|ECT2|F2RL1|GPR4|GPR20|GPR35|IGF1|ITGA3|JAK2|JUN|KPNB1|LIMK1|MET|MYO9A|NGF|NGFR|OCRL|OPHN1|PLD2|PPP2CB|RELN|PTH|RGL2|RAC2|RAC3|RALA|RAP1GAP|RASA1|RDX|ROBO1|ITSN1|SOS2|TIMP2|SHOC2|RND2|CUL3|USO1|KSR1|WASF1|F2RL3|DOK2|DIRAS3|USP8|ARHGEF2|CYTH3|CYTH1|TRIP10|SL…	-22.3472	-24.4579	19_GO:0023052 signaling	0.44375	12.2515	0	61	1	1	-24.4579	3.28707
0	0	0	1	1	0	0	0	-3.97445	-16.6967	GO:0018108	M00011	2	0	375	100	2416	27994	4.13907	GO Biological Processes	19	peptidyl-tyrosine phosphorylation	3.08985	134|150|183|284|558|640|660|695|920|960|1195|1436|1445|1839|1856|1942|1969|2039|2049|2050|2064|2069|2202|2242|2252|2261|2623|3055|3082|3263|3280|3297|3356|3383|3479|3569|3643|3717|3952|4058|4233|4486|4593|4750|4908|4919|5155|5156|5590|5595|5604|5605|5608|5610|5649|5756|5781|5788|6259|6352|6416|6422|6503|6690|6774|7039|7040|7070|7132|7301|8440|8445|8651|8764|9021|9052|9094|9181|9625|9655|9961|1000…	ADORA1|ADRA2A|AGT|ANGPT1|AXL|BLK|BMX|BTK|CD4|CD44|CLK1|CSF1R|CSK|HBEGF|DVL2|EFNA1|EPHA2|DMTN|EPHB3|EPHB4|ERBB2|EREG|EFEMP1|FES|FGF7|FGFR3|GATA1|HCK|HGF|HPX|HES1|HSF1|HTR2A|ICAM1|IGF1|IL6|INSR|JAK2|LEP|LTK|MET|MST1R|MUSK|NEK1|NTF3|ROR1|PDGFB|PDGFRA|PRKCZ|MAPK3|MAP2K1|MAP2K2|MAP2K6|EIF2AK2|RELN|TWF1|PTPN11|PTPRC|RYK|CCL5|MAP2K4|SFRP1|SLA|SPINK1|STAT3|TGFA|TGFB1|THY1|TNFRSF1A|TYRO3|NCK2|DYRK2|SOCS1|…	-22.2827	-24.3909	19_GO:0008152 metabolic process	0.405251	12.5218	0	59	0	0	-24.7025	3.36507
0	0	1	1	1	0	0	-2.62799	-2.97832	-14.298	GO:0001503	M00111	3	0	413	106	2416	27994	4.38742	GO Biological Processes	19	ossification	2.97388	93|387|490|537|596|649|657|658|659|846|847|860|864|865|1051|1052|1213|1280|1435|1836|1969|2101|2131|2194|2254|2261|2296|2623|2719|2735|2737|2778|3082|3192|3295|3336|3400|3479|3569|3636|3726|3952|4057|4088|4091|4092|4221|4656|4958|5191|5552|5594|5595|5701|5727|5741|5781|5978|6422|6497|6569|6591|6615|6662|6678|6696|6779|6863|7040|7043|7171|7290|7477|8326|8482|8519|8600|8817|9260|9350|9365|9451|9464…	ACVR2B|RHOA|ATP2B1|ATP6AP1|BCL2|BMP1|BMPR1A|BMPR1B|BMPR2|CASR|CAT|RUNX2|RUNX3|CBFB|CEBPB|CEBPD|CLTC|COL2A1|CSF1|SLC26A2|EPHA2|ESRRA|EXT1|FASN|FGF9|FGFR3|FOXC1|GATA1|GPC3|GLI1|GLI3|GNAS|HGF|HNRNPU|HSD17B4|HSPE1|ID4|IGF1|IL6|INPPL1|JUNB|LEP|LTF|SMAD3|SMAD6|SMAD7|MEN1|MYOG|OMD|PEX7|SRGN|MAPK1|MAPK3|PSMC2|PTCH1|PTH|PTPN11|REST|SFRP1|SKI|SLC34A1|SNAI2|SNAI1|SOX9|SPARC|SPP1|STATH|TAC1|TGFB1|TGFB3|TPM4|…	-22.2612	-24.3669	19_GO:0032501 multicellular organismal process	0.41669	12.4203	0	62	1	1	-24.3669	4.3451
0	0	0	1	1	0	0	0	-3.68606	-18.8229	GO:0048514	M00011	2	0	707	149	2416	27994	6.16722	GO Biological Processes	19	blood vessel morphogenesis	2.44194	101|183|185|187|284|290|302|338|347|348|387|388|657|659|677|688|718|719|729|1232|1386|1482|1906|1942|1944|1969|2022|2049|2050|2064|2069|2191|2254|2294|2296|2624|2702|2828|2833|3082|3164|3200|3280|3339|3373|3569|3576|3687|3725|3726|3728|3848|3952|4092|4215|4240|4776|4804|4897|5156|5228|5286|5290|5311|5315|5333|5345|5578|5598|5728|5921|6091|6095|6376|6422|6444|6495|6505|6659|6678|6688|6774|6899|690…	ADAM8|AGT|AGTR1|APLNR|ANGPT1|ANPEP|ANXA2|APOB|APOD|APOE|RHOA|RHOB|BMPR1A|BMPR2|ZFP36L1|KLF5|C3|C3AR1|C6|CCR3|ATF2|NKX2-5|EDN1|EFNA1|EFNA3|EPHA2|ENG|EPHB3|EPHB4|ERBB2|EREG|FAP|FGF9|FOXF1|FOXC1|GATA2|GJA5|GPR4|CXCR3|HGF|NR4A1|HOXA3|HES1|HSPG2|HYAL1|IL6|CXCL8|ITGAX|JUN|JUNB|JUP|KRT1|LEP|SMAD7|MAP3K3|MFGE8|NFATC4|NGFR|NRCAM|PDGFRA|PGF|PIK3C2A|PIK3CA|PKD2|PKM|PLCD1|SERPINF2|PRKCA|MAPK7|PTEN|RASA1|ROBO…	-22.222	-24.3252	19_GO:0032502 developmental process	0.489411	11.9349	0	15	0	0	-36.8697	3.00402
0	0	1	0	0	0	0	-15.3122	0	0	GO:0072521	M00100	1	0	622	137	2416	27994	5.67053	GO Biological Processes	19	purine-containing compound metabolic process	2.5521	38|47|112|116|132|191|272|353|387|471|523|526|570|669|706|1345|1622|1633|1737|1738|1739|1836|1969|2026|2027|2180|2194|2272|2395|2597|2646|2773|3098|3156|3208|3295|3356|3479|3607|3643|3939|4338|4354|4436|4552|4598|4621|4656|4698|4701|4705|4712|4719|4724|4878|4907|4976|5152|5162|5165|5166|5208|5209|5210|5211|5213|5315|5471|5538|5562|5631|5741|5903|5957|6095|6319|6392|6470|6472|6622|6774|6785|6820|7…	ACAT1|ACLY|ADCY6|ADCYAP1|ADK|AHCY|AMPD3|APRT|RHOA|ATIC|ATP6V1A|ATP6V1B2|BAAT|BPGM|TSPO|COX6C|DBI|DCK|DLAT|DLD|DLG1|SLC26A2|EPHA2|ENO2|ENO3|ACSL1|FASN|FHIT|FXN|GAPDH|GCKR|GNAI3|HK1|HMGCR|HPCA|HSD17B4|HTR2A|IGF1|FOXK2|INSR|LDHA|MOCS2|MPP1|MSH2|MTRR|MVK|MYH3|MYOG|NDUFA5|NDUFA7|NDUFA10|NDUFB6|NDUFS1|NDUFS4|NPPA|NT5E|OPA1|PDE9A|PDHB|PDK3|PDK4|PFKFB2|PFKFB3|PFKFB4|PFKL|PFKM|PKM|PPAT|PPT1|PRKAA1|PRPS1|P…	-22.1936	-24.2943	19_GO:0008152 metabolic process	0.47053	12.031	0	13	0	0	-37.1128	3.94719
0	0	1	0	0	0	0	-19.1614	0	0	GO:0044772	M00100	1	0	602	134	2416	27994	5.54636	GO Biological Processes	19	mitotic cell cycle phase transition	2.57915	91|324|328|595|596|677|678|898|901|902|991|993|994|1017|1026|1027|1163|1164|1263|1869|1874|1876|1977|2765|2810|3161|3306|3373|3400|4085|4999|5000|5048|5111|5243|5311|5325|5427|5471|5500|5557|5577|5682|5684|5693|5696|5699|5701|5702|5707|5711|5713|5716|5717|5718|5728|5884|5885|5932|5934|5962|6117|6198|6500|6659|6683|6873|7023|7027|7283|7508|7832|8065|8317|8451|8452|8453|8454|8554|8555|8738|8766|888…	ACVR1B|APC|APEX1|CCND1|BCL2|ZFP36L1|ZFP36L2|CCNE1|CCNG2|CCNH|CDC20|CDC25A|CDC25B|CDK2|CDKN1A|CDKN1B|CKS1B|CKS2|PLK3|E2F1|E2F4|E2F6|EIF4E|GML|SFN|HMMR|HSPA2|HYAL1|ID4|MAD2L1|ORC2|ORC4|PAFAH1B1|PCNA|ABCB1|PKD2|PLAGL1|POLE2|PPAT|PPP1CB|PRIM1|PRKAR2B|PSMA1|PSMA3|PSMB5|PSMB8|PSMB10|PSMC2|PSMC3|PSMD1|PSMD5|PSMD7|PSMD10|PSMD11|PSMD12|PTEN|RAD17|RAD21|RBBP8|RBL2|RDX|RPA1|RPS6KB1|SKP1|SOX4|SPAST|TAF2|TFAP…	-22.1278	-24.2236	19_GO:0009987 cellular process	0.465656	12.0379	0	46	0	0	-27.8186	3.07053
0	0	0	1	1	0	0	0	-3.69122	-17.3189	GO:0048598	M00011	2	0	602	134	2416	27994	5.54636	GO Biological Processes	19	embryonic morphogenesis	2.57915	93|187|367|585|657|659|677|860|1072|1280|1294|1382|1482|1738|1739|1856|1889|1906|1942|1969|2001|2022|2114|2131|2139|2202|2254|2294|2296|2535|2624|2697|2702|2709|2719|2735|2737|2778|2926|3142|3170|3200|3207|3227|3280|3373|3651|3675|3691|3693|4088|4188|4318|4524|4621|4647|5156|5311|5567|5573|5594|5595|5598|5727|5898|5950|6422|6495|6496|6497|6615|6659|6662|6692|6768|6899|6909|6910|6928|6932|7040|704…	ACVR2B|APLNR|AR|BBS4|BMPR1A|BMPR2|ZFP36L1|RUNX2|CFL1|COL2A1|COL7A1|CRABP2|NKX2-5|DLD|DLG1|DVL2|ECE1|EDN1|EFNA1|EPHA2|ELF5|ENG|ETS2|EXT1|EYA2|EFEMP1|FGF9|FOXF1|FOXC1|FZD2|GATA2|GJA1|GJA5|GJB5|GPC3|GLI1|GLI3|GNAS|GRSF1|HLX|FOXA2|HOXA3|HOXA11|HOXC11|HES1|HYAL1|PDX1|ITGA3|ITGB4|ITGB5|SMAD3|MDFI|MMP9|MTHFR|MYH3|MYO7A|PDGFRA|PKD2|PRKACB|PRKAR1A|MAPK1|MAPK3|MAPK7|PTCH1|RALA|RBP4|SFRP1|SIX1|SIX3|SKI|SNAI…	-22.1278	-24.2236	19_GO:0032502 developmental process	0.465656	12.0379	0	52	0	0	-26.5104	2.67853
0	0	1	0	1	0	0	-5.95397	0	-8.78386	GO:0002791	M00101	2	0	434	109	2416	27994	4.51159	GO Biological Processes	19	regulation of peptide secretion	2.91008	18|101|116|134|150|152|247|291|348|382|384|406|640|846|945|1080|1268|1436|2150|2597|2641|2691|2697|2702|2740|3033|3156|3170|3329|3418|3479|3566|3569|3651|3661|3710|3717|3783|3952|5019|5208|5211|5319|5467|5481|5532|5552|5578|5781|5950|5978|6352|6376|6422|6453|6513|6514|6566|6616|6653|6659|6717|6720|6755|6774|6804|6833|7036|7040|7043|7186|7200|7293|7494|8398|8600|8609|8651|8864|9173|9255|9341|9463|…	ABAT|ADAM8|ADCYAP1|ADORA1|ADRA2A|ADRA2C|ALOX15B|SLC25A4|APOE|ARF6|ARG2|ARNTL|BLK|CASR|CD33|CFTR|CNR1|CSF1R|F2RL1|GAPDH|GCG|GHRH|GJA1|GJA5|GLP1R|HADH|HMGCR|FOXA2|HSPD1|IDH2|IGF1|IL4R|IL6|PDX1|IRF3|ITPR3|JAK2|KCNN4|LEP|OXCT1|PFKFB2|PFKL|PLA2G1B|PPARD|PPID|PPP3CB|SRGN|PRKCA|PTPN11|RBP4|REST|CCL5|CX3CL1|SFRP1|ITSN1|SLC2A1|SLC2A2|SLC16A1|SNAP25|SORL1|SOX4|SRI|SREBF1|SSTR5|STAT3|STX1A|ABCC8|TFR2|TGFB1|…	-22.1158	-24.2092	19_GO:0051179 localization	0.422271	12.3253	0	8	0	0	-42.4284	3.43316
0	0	1	0	1	0	0	-8.562	0	-6.7337	GO:0016055	M00101	2	0	520	122	2416	27994	5.04967	GO Biological Processes	19	Wnt signaling pathway	2.71847	324|348|387|406|595|865|898|1173|1213|1363|1482|1501|1856|2010|2254|2300|2308|2535|2719|2735|2737|2775|2869|2887|2931|3484|3675|3728|4088|4139|4188|4693|4772|4776|4919|5311|5331|5494|5495|5499|5532|5562|5682|5684|5693|5696|5699|5701|5702|5707|5711|5713|5716|5717|5718|5728|5868|5881|6259|6382|6422|6424|6425|6496|6497|6500|6591|6659|6662|6885|6928|6932|7040|7041|7090|7403|7476|7477|7976|8322|8323|8…	APC|APOE|RHOA|ARNTL|CCND1|CBFB|CCNE1|AP2M1|CLTC|CPE|NKX2-5|CTNND2|DVL2|EMD|FGF9|FOXL1|FOXO1|FZD2|GPC3|GLI1|GLI3|GNAO1|GRK5|GRB10|GSK3A|IGFBP1|ITGA3|JUP|SMAD3|MARK1|MDFI|NDP|NFATC1|NFATC4|ROR1|PKD2|PLCB3|PPM1A|PPM1B|PPP1CA|PPP3CB|PRKAA1|PSMA1|PSMA3|PSMB5|PSMB8|PSMB10|PSMC2|PSMC3|PSMD1|PSMD5|PSMD7|PSMD10|PSMD11|PSMD12|PTEN|RAB5A|RAC3|RYK|SDC1|SFRP1|SFRP4|SFRP5|SIX3|SKI|SKP1|SNAI2|SOX4|SOX9|MAP3K7|H…	-22.1069	-24.1979	19_GO:0023052 signaling	0.445483	12.1569	0	39	0	0	-29.0641	4.71026
0	0	1	0	1	0	0	-8.49214	0	-6.67026	GO:0198738	M00101	2	0	522	122	2416	27994	5.04967	GO Biological Processes	19	cell-cell signaling by wnt	2.70805	324|348|387|406|595|865|898|1173|1213|1363|1482|1501|1856|2010|2254|2300|2308|2535|2719|2735|2737|2775|2869|2887|2931|3484|3675|3728|4088|4139|4188|4693|4772|4776|4919|5311|5331|5494|5495|5499|5532|5562|5682|5684|5693|5696|5699|5701|5702|5707|5711|5713|5716|5717|5718|5728|5868|5881|6259|6382|6422|6424|6425|6496|6497|6500|6591|6659|6662|6885|6928|6932|7040|7041|7090|7403|7476|7477|7976|8322|8323|8…	APC|APOE|RHOA|ARNTL|CCND1|CBFB|CCNE1|AP2M1|CLTC|CPE|NKX2-5|CTNND2|DVL2|EMD|FGF9|FOXL1|FOXO1|FZD2|GPC3|GLI1|GLI3|GNAO1|GRK5|GRB10|GSK3A|IGFBP1|ITGA3|JUP|SMAD3|MARK1|MDFI|NDP|NFATC1|NFATC4|ROR1|PKD2|PLCB3|PPM1A|PPM1B|PPP1CA|PPP3CB|PRKAA1|PSMA1|PSMA3|PSMB5|PSMB8|PSMB10|PSMC2|PSMC3|PSMD1|PSMD5|PSMD7|PSMD10|PSMD11|PSMD12|PTEN|RAB5A|RAC3|RYK|SDC1|SFRP1|SFRP4|SFRP5|SIX3|SKI|SKP1|SNAI2|SOX4|SOX9|MAP3K7|H…	-21.9526	-24.0412	19_GO:0023052 signaling	0.445483	12.1069	0	39	0	0	-29.0641	4.71026
0	0	1	0	0	0	0	-23.974	0	0	GO:0048193	M00100	1	0	380	84	1748	27994	4.80549	GO Biological Processes	19	Golgi vesicle transport	3.54013	372|378|400|403|830|1315|1780|2060|2157|3796|3797|3832|3998|4253|4644|5861|5862|6643|6653|6683|7405|8452|8548|8615|8674|8724|8934|9276|9341|9371|9522|9527|9554|9581|9648|9871|9950|10133|10175|10282|10427|10434|10466|10483|10484|10564|10671|10802|10959|10972|11127|11196|11236|11258|11345|22796|22878|22920|23041|23230|23256|24137|26286|50999|51125|51128|51143|51290|51552|51560|51614|54832|55062|554…	ARCN1|ARF4|ARL1|ARL3|CAPZA2|COPB1|DYNC1I1|EPS15|F8|KIF2A|KIF3C|KIF11|LMAN1|MIA2|MYO5A|RAB1A|RAB2A|SNX2|SORL1|SPAST|UVRAG|CUL3|BLZF1|USO1|VAMP4|SNX3|RAB29|COPB2|VAMP3|KIF3B|SCAMP1|GOSR1|SEC22B|PREPL|GCC2|SEC24D|GOLGA5|OPTN|CNIH1|BET1|SEC24B|LYPLA1|COG5|SEC23B|SEC23A|ARFGEF2|DCTN6|SEC24A|TMED2|TMED10|KIF3A|SEC23IP|RNF139|DCTN3|GABARAPL2|COG2|TRAPPC8|KIFAP3|MON2|VPS13A|SCFD1|KIF4A|ARFGAP3|TMED5|GOLG…	-20.7069	-23.974	19_GO:0051179 localization	0.511569	12.8661	0	63	1	1	-23.974	3.62601
0	0	0	1	1	0	0	0	-6.27521	-13.9223	GO:0001819	M00011	2	0	463	113	2416	27994	4.67715	GO Biological Processes	19	positive regulation of cytokine production	2.82791	101|116|150|183|247|566|567|602|708|718|719|914|920|923|1051|1147|1236|1386|1436|1535|1653|1991|2069|2150|2207|2597|3082|3105|3115|3148|3329|3394|3428|3554|3566|3569|3594|3620|3659|3661|3663|3665|3717|3952|4088|4615|4776|5045|5345|5440|5452|5590|5610|5781|5788|6095|6188|6363|6376|6653|6774|6778|6885|7040|7110|7186|7305|7494|7706|8013|8482|8764|8808|8915|9173|9181|9447|9451|10125|10159|10211|10392…	ADAM8|ADCYAP1|ADRA2A|AGT|ALOX15B|AZU1|B2M|BCL3|C1QBP|C3|C3AR1|CD2|CD4|CD6|CEBPB|CHUK|CCR7|ATF2|CSF1R|CYBA|DDX1|ELANE|EREG|F2RL1|FCER1G|GAPDH|HGF|HLA-A|HLA-DPB1|HMGB2|HSPD1|IRF8|IFI16|IL1R1|IL4R|IL6|IL12RB1|IDO1|IRF1|IRF3|IRF5|IRF7|JAK2|LEP|SMAD3|MYD88|NFATC4|FURIN|SERPINF2|POLR2K|POU2F2|PRKCZ|EIF2AK2|PTPN11|PTPRC|RORA|RPS3|CCL19|CX3CL1|SORL1|STAT3|STAT6|MAP3K7|TGFB1|TMF1|TRAF2|TYROBP|XBP1|TRIM25|…	-21.8714	-23.9575	19_GO:0048518 positive regulation of biological process	0.429577	12.1892	0	64	1	1	-23.9575	2.95585
0	0	1	1	1	0	0	-2.6228	-4.37843	-17.5042	GO:0042119	M00111	3	0	503	119	2416	27994	4.9255	GO Biological Processes	19	neutrophil activation	2.74124	12|47|101|175|221|272|290|302|353|387|391|427|566|567|684|718|719|823|847|945|960|966|978|1118|1315|1508|1511|1520|1535|1675|1729|1832|1991|1992|2150|2207|2992|3074|3106|3107|3326|3576|3683|3684|3687|3728|3837|3848|3920|3958|4057|4069|4318|4680|5211|5265|5269|5315|5328|5329|5594|5646|5701|5702|5707|5713|5717|5718|5768|5788|5799|5806|5834|6282|6352|6372|6590|6616|6813|7077|7133|7226|7305|7414|7879…	SERPINA3|ACLY|ADAM8|AGA|ALDH3B1|AMPD3|ANPEP|ANXA2|APRT|RHOA|RHOG|ASAH1|AZU1|B2M|BST2|C3|C3AR1|CAPN1|CAT|CD33|CD44|CD59|CDA|CHIT1|COPB1|CTSB|CTSG|CTSS|CYBA|CFD|DIAPH1|DSP|ELANE|SERPINB1|F2RL1|FCER1G|GYG1|HEXB|HLA-B|HLA-C|HSP90AB1|CXCL8|ITGAL|ITGAM|ITGAX|JUP|KPNB1|KRT1|LAMP2|LGALS3|LTF|LYZ|MMP9|CEACAM6|PFKL|SERPINA1|SERPINB6|PKM|PLAU|PLAUR|MAPK1|PRSS3|PSMC2|PSMC3|PSMD1|PSMD7|PSMD11|PSMD12|QSOX1|PTP…	-21.8623	-23.9461	19_GO:0002376 immune system process	0.440259	12.1112	0	10	0	0	-41.3658	3.01888
0	0	0	1	1	0	0	0	-8.79917	-18.4955	GO:0002697	M00011	2	0	470	114	2416	27994	4.71854	GO Biological Processes	19	regulation of immune effector process	2.81044	2|563|567|604|629|640|684|695|708|710|713|715|716|717|718|719|722|729|732|909|966|1361|1653|2147|2150|2207|2242|2294|2624|3075|3105|3106|3142|3263|3329|3456|3554|3559|3566|3569|3575|3594|3598|3684|3952|3958|4068|4092|4292|4436|4878|5105|5272|5495|5532|5590|5650|5788|5819|5880|5950|6223|6363|6372|6778|6812|6813|6885|7040|7043|7133|7186|7293|7494|8013|8482|8723|8764|8832|8915|9341|9447|9655|9984|10…	A2M|AZGP1|B2M|BCL6|CFB|BLK|BST2|BTK|C1QBP|SERPING1|C1QB|C1R|C1S|C2|C3|C3AR1|C4BPA|C6|C8B|CD1A|CD59|CPB2|DDX1|F2|F2RL1|FCER1G|FES|FOXF1|GATA2|CFH|HLA-A|HLA-B|HLX|HPX|HSPD1|IFNB1|IL1R1|IL2RA|IL4R|IL6|IL7R|IL12RB1|IL13RA2|ITGAM|LEP|LGALS3|SH2D1A|SMAD7|MLH1|MSH2|NPPA|PCK1|SERPINB9|PPM1B|PPP3CB|PRKCZ|KLK7|PTPRC|NECTIN2|RAC2|RBP4|RPS19|CCL19|CXCL6|STAT6|STXBP1|STXBP2|MAP3K7|TGFB1|TGFB3|TNFRSF1B|TRAF2|T…	-21.8419	-23.9233	19_GO:0002376 immune system process	0.43138	12.1652	0	60	0	0	-24.4826	4.4241
0	0	1	1	1	0	0	-7.57837	-2.45529	-5.10106	GO:0044262	M00111	3	0	295	86	2416	27994	3.5596	GO Biological Processes	19	cellular carbohydrate metabolic process	3.37788	208|553|950|1353|1407|2131|2308|2641|2646|2931|2992|2997|3098|3170|3269|3418|3479|3607|3612|3643|3705|3952|4485|4656|4952|5031|5105|5165|5166|5208|5209|5210|5226|5321|5341|5449|5499|5500|5501|5502|5504|5728|5741|5834|5837|5903|6095|6513|6622|6652|6774|7360|8445|8604|8706|8707|8789|8850|8864|8898|8908|9334|9348|9653|9677|9852|10020|10331|10499|10580|10776|11266|23262|27124|51294|51548|51744|51763|…	AKT2|AVPR1B|SCARB2|COX11|CRY1|EXT1|FOXO1|GCG|GCKR|GSK3A|GYG1|GYS1|HK1|FOXA2|HRH1|IDH2|IGF1|FOXK2|IMPA1|INSR|ITPK1|LEP|MST1|MYOG|OCRL|P2RY6|PCK1|PDK3|PDK4|PFKFB2|PFKFB3|PFKFB4|PGD|PLA2G4A|PLEK|POU1F1|PPP1CA|PPP1CB|PPP1CC|PPP1R1A|PPP1R2|PTEN|PTH|PYGB|PYGM|RANBP2|RORA|SLC2A1|SNCA|SORD|STAT3|UGP2|DYRK2|SLC25A12|B3GALNT1|B3GALT2|FBP2|KAT2B|PER2|MTMR2|GYG2|B4GALT5|NDST3|HS2ST1|PPIP5K1|EPM2AIP1|GNE|B3GN…	-21.8387	-23.9178	19_GO:0008152 metabolic process	0.376948	12.6185	0	41	0	0	-28.7509	4.29837
1	0	1	0	1	-3.80646	0	-10.4072	0	-6.54127	R-HSA-382551	M10101	3	0	728	151	2416	27994	6.25	Reactome Gene Sets	6	Transport of small molecules	2.40333	2|20|21|112|119|213|291|338|341|345|347|348|361|444|488|489|490|491|495|523|526|528|537|540|554|563|649|845|1071|1080|1173|1179|1181|1182|1186|1213|1831|1836|2039|2778|2787|2788|3988|4363|4864|4891|5002|5045|5243|5349|5360|5567|5573|5576|5577|5682|5684|5693|5696|5699|5701|5702|5707|5711|5713|5716|5717|5718|5824|6005|6337|6338|6339|6446|6500|6505|6507|6513|6514|6536|6548|6549|6560|6566|6569|6571|6…	A2M|ABCA2|ABCA3|ADCY6|ADD2|ALB|SLC25A4|APOB|APOC1|APOC3|APOD|APOE|AQP4|ASPH|ATP2A2|ATP2A3|ATP2B1|ATP2B2|ATP4A|ATP6V1A|ATP6V1B2|ATP6V1C1|ATP6AP1|ATP7B|AVPR2|AZGP1|BMP1|CASQ2|CETP|CFTR|AP2M1|CLCA1|CLCN2|CLCN3|CLCN7|CLTC|TSC22D3|SLC26A2|DMTN|GNAS|GNG5|GNG7|LIPA|ABCC1|NPC1|SLC11A2|SLC22A18|FURIN|ABCB1|FXYD3|PLTP|PRKACB|PRKAR1A|PRKAR2A|PRKAR2B|PSMA1|PSMA3|PSMB5|PSMB8|PSMB10|PSMC2|PSMC3|PSMD1|PSMD5|PSM…	-21.8295	-23.9062		0.492467	11.7911	0	65	1	1	-23.9062	2.40333
1	0	0	1	1	-3.11039	0	0	-2.56262	-14.4751	GO:0043269	M10011	3	0	708	148	2416	27994	6.12583	GO Biological Processes	19	regulation of ion transport	2.42212	18|81|116|134|150|183|187|208|348|387|490|553|567|596|623|706|779|784|785|823|845|846|920|945|1051|1071|1080|1136|1137|1141|1181|1268|1482|1520|1535|1622|1729|1739|1906|1908|2147|2332|2539|2641|2697|2702|2859|2890|2891|2893|3208|3306|3356|3359|3383|3744|3746|3756|3763|3765|3772|3773|3778|3784|3787|3952|3958|4318|4644|4747|4878|4985|5031|5155|5243|5311|5318|5319|5349|5608|5649|5728|5741|5774|5865|…	ABAT|ACTN4|ADCYAP1|ADORA1|ADRA2A|AGT|APLNR|AKT2|APOE|RHOA|ATP2B1|AVPR1B|B2M|BCL2|BDKRB1|TSPO|CACNA1S|CACNB3|CACNB4|CAPN1|CASQ2|CASR|CD4|CD33|CEBPB|CETP|CFTR|CHRNA3|CHRNA4|CHRNB2|CLCN2|CNR1|NKX2-5|CTSS|CYBA|DBI|DIAPH1|DLG1|EDN1|EDN3|F2|FMR1|G6PD|GCG|GJA1|GJA5|GPR35|GRIA1|GRIA2|GRIA4|HPCA|HSPA2|HTR2A|HTR3A|ICAM1|KCNA10|KCNC1|KCNH1|KCNJ6|KCNJ9|KCNJ15|KCNJ16|KCNMA1|KCNQ1|KCNS1|LEP|LGALS3|MMP9|MYO5A|N…	-21.7158	-23.7902	19_GO:0051179 localization	0.487873	11.7794	0	66	1	1	-23.7902	3.14152
0	0	1	1	1	0	0	-6.29699	-2.24623	-5.06226	GO:0046677	M00111	3	0	326	91	2416	27994	3.76656	GO Biological Processes	19	response to antibiotic	3.23439	18|112|116|196|328|387|388|558|595|596|847|1027|1080|1141|1147|1233|1268|1396|1616|1894|1906|2235|2308|2395|2539|2741|2742|2770|3082|3156|3297|3329|3359|3373|3383|3569|3717|3725|3939|3952|4233|4747|4976|5019|5111|5155|5321|5516|5562|5598|5728|5741|5950|6188|6354|6382|6507|6548|6678|6688|6715|6774|6778|6915|7226|7295|7390|8013|8639|9131|10097|10213|10287|10365|10628|10935|11179|11235|23028|23135|5…	ABAT|ADCY6|ADCYAP1|AHR|APEX1|RHOA|RHOB|AXL|CCND1|BCL2|CAT|CDKN1B|CFTR|CHRNB2|CHUK|CCR4|CNR1|CRIP1|DAXX|ECT2|EDN1|FECH|FOXO1|FXN|G6PD|GLRA1|GLRA2|GNAI1|HGF|HMGCR|HSF1|HSPD1|HTR3A|HYAL1|ICAM1|IL6|JAK2|JUN|LDHA|LEP|MET|NEFL|OPA1|OXCT1|PCNA|PDGFB|PLA2G4A|PPP2CB|PRKAA1|MAPK7|PTEN|PTH|RBP4|RPS3|CCL7|SDC1|SLC1A3|SLC9A1|SPARC|SPI1|SRD5A1|STAT3|STAT6|TBXA2R|TRPM2|TXN|UROS|NR4A3|AOC3|AIFM1|ACTR2|PSMD14|RGS…	-21.7067	-23.7788	19_GO:0050896 response to stimulus	0.387335	12.4715	0	47	0	0	-27.7668	3.49941
0	0	1	0	1	0	0	-5.99939	0	-11.895	GO:0007268	M00101	2	0	724	150	2416	27994	6.20861	GO Biological Processes	19	chemical synaptic transmission	2.40061	18|116|134|183|273|321|348|488|590|784|785|991|1103|1135|1136|1137|1141|1146|1268|1488|1627|1739|1906|1949|1977|2332|2555|2557|2563|2566|2569|2571|2572|2741|2742|2743|2770|2890|2891|2901|2914|2931|3062|3269|3352|3356|3359|3710|3717|4131|4359|4644|4776|4803|4857|4884|4900|4908|4983|5030|5048|5217|5327|5332|5532|5538|5552|5577|5590|5594|5649|5728|5799|5865|5868|5881|6376|6455|6505|6507|6536|6560|65…	ABAT|ADCYAP1|ADORA1|AGT|AMPH|APBA2|APOE|ATP2A2|BCHE|CACNB3|CACNB4|CDC20|CHAT|CHRNA2|CHRNA3|CHRNA4|CHRNB2|CHRNG|CNR1|CTBP2|DBN1|DLG1|EDN1|EFNB3|EIF4E|FMR1|GABRA2|GABRA4|GABRD|GABRG2|GABRR1|GAD1|GAD2|GLRA1|GLRA2|GLRB|GNAI1|GRIA1|GRIA2|GRIK5|GRM4|GSK3A|HCRTR2|HRH1|HTR1D|HTR2A|HTR3A|ITPR3|JAK2|MAP1B|MPZ|MYO5A|NFATC4|NGF|NOVA1|NPTX1|NRGN|NTF3|OPHN1|P2RY4|PAFAH1B1|PFN2|PLAT|PLCB4|PPP3CB|PPT1|SRGN|PRKAR…	-21.6297	-23.6972	19_GO:0023052 signaling	0.490942	11.735	0	67	1	1	-23.6972	3.86231
0	0	1	0	1	0	0	-5.99939	0	-11.895	GO:0098916	M00101	2	0	724	150	2416	27994	6.20861	GO Biological Processes	19	anterograde trans-synaptic signaling	2.40061	18|116|134|183|273|321|348|488|590|784|785|991|1103|1135|1136|1137|1141|1146|1268|1488|1627|1739|1906|1949|1977|2332|2555|2557|2563|2566|2569|2571|2572|2741|2742|2743|2770|2890|2891|2901|2914|2931|3062|3269|3352|3356|3359|3710|3717|4131|4359|4644|4776|4803|4857|4884|4900|4908|4983|5030|5048|5217|5327|5332|5532|5538|5552|5577|5590|5594|5649|5728|5799|5865|5868|5881|6376|6455|6505|6507|6536|6560|65…	ABAT|ADCYAP1|ADORA1|AGT|AMPH|APBA2|APOE|ATP2A2|BCHE|CACNB3|CACNB4|CDC20|CHAT|CHRNA2|CHRNA3|CHRNA4|CHRNB2|CHRNG|CNR1|CTBP2|DBN1|DLG1|EDN1|EFNB3|EIF4E|FMR1|GABRA2|GABRA4|GABRD|GABRG2|GABRR1|GAD1|GAD2|GLRA1|GLRA2|GLRB|GNAI1|GRIA1|GRIA2|GRIK5|GRM4|GSK3A|HCRTR2|HRH1|HTR1D|HTR2A|HTR3A|ITPR3|JAK2|MAP1B|MPZ|MYO5A|NFATC4|NGF|NOVA1|NPTX1|NRGN|NTF3|OPHN1|P2RY4|PAFAH1B1|PFN2|PLAT|PLCB4|PPP3CB|PPT1|SRGN|PRKAR…	-21.6297	-23.6972	19_GO:0023052 signaling	0.490942	11.735	0	67	0	0	-23.6972	3.86231
0	0	1	0	1	0	0	-10.0779	0	-4.88735	GO:0046879	M00101	2	0	321	90	2416	27994	3.72517	GO Biological Processes	19	hormone secretion	3.24867	18|93|116|134|150|152|183|185|291|406|640|695|846|1080|1136|1268|1363|1407|1588|1906|1908|2587|2641|2691|2697|2740|2778|3033|3156|3170|3569|3651|3710|3717|3952|4644|4878|5019|5208|5211|5467|5532|5578|5781|5798|5799|5861|5950|5978|6352|6422|6453|6513|6514|6566|6616|6659|6696|6717|6720|6755|6804|6833|6863|6865|6928|7036|7110|7200|8322|8398|8600|8609|8723|8864|9255|9341|9463|9501|10312|10411|11069|2…	ABAT|ACVR2B|ADCYAP1|ADORA1|ADRA2A|ADRA2C|AGT|AGTR1|SLC25A4|ARNTL|BLK|BTK|CASR|CFTR|CHRNA3|CNR1|CPE|CRY1|CYP19A1|EDN1|EDN3|GALR1|GCG|GHRH|GJA1|GLP1R|GNAS|HADH|HMGCR|FOXA2|IL6|PDX1|ITPR3|JAK2|LEP|MYO5A|NPPA|OXCT1|PFKFB2|PFKL|PPARD|PPP3CB|PRKCA|PTPN11|PTPRN|PTPRN2|RAB1A|RBP4|REST|CCL5|SFRP1|ITSN1|SLC2A1|SLC2A2|SLC16A1|SNAP25|SOX4|SPP1|SRI|SREBF1|SSTR5|STX1A|ABCC8|TAC1|TACR2|HNF1B|TFR2|TMF1|TRH|FZD4|…	-21.607	-23.6722	19_GO:0023052 signaling	0.385284	12.4535	0	8	0	0	-42.4284	3.43316
0	0	1	0	1	0	0	-14.3668	0	-2.6666	GO:0051301	M00101	2	0	603	133	2416	27994	5.50497	GO Biological Processes	19	cell division	2.55566	324|382|387|388|389|403|585|595|643|678|847|898|901|905|991|993|994|1017|1060|1068|1072|1163|1164|1213|1263|1894|2069|2250|2252|2254|2770|2773|2810|3192|3619|3622|3796|3832|3833|3981|4085|4674|4750|5048|5119|5155|5228|5499|5500|5501|5727|5885|5898|5921|5932|5934|6188|6683|6755|6840|7039|7040|7043|7150|7405|7423|7443|7476|7813|8202|8239|8317|8452|8555|8766|8976|9055|9094|9101|9133|9150|9181|9270|9…	APC|ARF6|RHOA|RHOB|RHOC|ARL3|BBS4|CCND1|CXCR5|ZFP36L2|CAT|CCNE1|CCNG2|CCNT2|CDC20|CDC25A|CDC25B|CDK2|CENPC|CETN1|CFL1|CKS1B|CKS2|CLTC|PLK3|ECT2|EREG|FGF5|FGF7|FGF9|GNAI1|GNAI3|SFN|HNRNPU|INCENP|ING2|KIF2A|KIF11|KIFC1|LIG4|MAD2L1|NAP1L2|NEK1|PAFAH1B1|CHMP1A|PDGFB|PGF|PPP1CA|PPP1CB|PPP1CC|PTCH1|RAD21|RALA|RASA1|RBBP8|RBL2|RPS3|SPAST|SSTR5|SVIL|TGFA|TGFB1|TGFB3|TOP1|UVRAG|VEGFB|VRK1|WNT7A|EVI5|NCOA3…	-21.5906	-23.6535	19_GO:0009987 cellular process	0.464016	11.8688	0	68	1	1	-23.6535	3.65067
0	0	0	1	1	0	0	0	-2.9253	-17.4134	GO:0050867	M00011	2	0	421	106	2416	27994	4.38742	GO Biological Processes	19	positive regulation of cell activation	2.91737	101|387|399|558|596|604|695|864|865|914|920|921|923|970|1026|1141|1236|1326|1445|1880|1947|1949|2039|2150|2207|2319|2624|2737|3105|3115|3142|3280|3329|3479|3559|3566|3569|3575|3594|3635|3684|3717|3952|4292|4436|4690|4878|5105|5133|5290|5321|5341|5590|5781|5788|5819|6188|6195|6352|6363|6366|6659|6778|6812|6863|7040|7070|7293|7305|7494|8013|8440|8546|8600|8651|8723|8740|8764|8808|8876|8915|9173|965…	ADAM8|RHOA|RHOH|AXL|BCL2|BCL6|BTK|RUNX3|CBFB|CD2|CD4|CD5|CD6|CD70|CDKN1A|CHRNB2|CCR7|MAP3K8|CSK|GPR183|EFNB1|EFNB3|DMTN|F2RL1|FCER1G|FLOT2|GATA2|GLI3|HLA-A|HLA-DPB1|HLX|HES1|HSPD1|IGF1|IL2RA|IL4R|IL6|IL7R|IL12RB1|INPP5D|ITGAM|JAK2|LEP|MLH1|MSH2|NCK1|NPPA|PCK1|PDCD1|PIK3CA|PLA2G4A|PLEK|PRKCZ|PTPN11|PTPRC|NECTIN2|RPS3|RPS6KA1|CCL5|CCL19|CCL21|SOX4|STAT6|STXBP1|TAC1|TGFB1|THY1|TNFRSF4|TYROBP|XBP1|NR…	-21.5885	-23.6492	19_GO:0048518 positive regulation of biological process	0.41669	12.1827	0	14	0	0	-36.8826	3.53125
0	0	1	1	1	0	0	-3.04089	-4.56272	-15.8637	R-HSA-6798695	M00111	3	0	480	115	2416	27994	4.75993	Reactome Gene Sets	6	Neutrophil degranulation	2.77603	12|47|101|175|221|272|290|302|353|387|391|427|566|567|684|718|719|823|847|945|960|966|978|1118|1315|1508|1511|1520|1535|1675|1729|1832|1991|1992|2207|2992|3074|3105|3106|3107|3326|3683|3684|3687|3728|3837|3848|3920|3958|4057|4069|4318|4680|5211|5265|5269|5315|5328|5329|5594|5646|5701|5702|5707|5713|5717|5718|5768|5788|5799|5806|5834|6282|6590|6616|7077|7133|7226|7305|7414|7879|8514|8560|8649|8876…	SERPINA3|ACLY|ADAM8|AGA|ALDH3B1|AMPD3|ANPEP|ANXA2|APRT|RHOA|RHOG|ASAH1|AZU1|B2M|BST2|C3|C3AR1|CAPN1|CAT|CD33|CD44|CD59|CDA|CHIT1|COPB1|CTSB|CTSG|CTSS|CYBA|CFD|DIAPH1|DSP|ELANE|SERPINB1|FCER1G|GYG1|HEXB|HLA-A|HLA-B|HLA-C|HSP90AB1|ITGAL|ITGAM|ITGAX|JUP|KPNB1|KRT1|LAMP2|LGALS3|LTF|LYZ|MMP9|CEACAM6|PFKL|SERPINA1|SERPINB6|PKM|PLAU|PLAUR|MAPK1|PRSS3|PSMC2|PSMC3|PSMD1|PSMD7|PSMD11|PSMD12|QSOX1|PTPRC|PTP…	-21.5877	-23.6462		0.433173	12.0624	0	10	0	0	-41.3658	3.01888
0	0	0	1	1	0	0	0	-4.73754	-12.4158	GO:0008015	M00011	2	0	548	125	2416	27994	5.17384	GO Biological Processes	19	blood circulation	2.643	18|112|116|134|150|152|153|183|185|284|290|348|367|387|444|488|489|490|491|553|554|566|585|623|624|659|710|719|779|784|785|845|846|1268|1482|1511|1535|1584|1739|1832|1839|1874|1889|1906|1908|2150|2153|2296|2697|2702|2729|2740|2775|2828|2931|3156|3269|3291|3352|3356|3383|3710|3717|3728|3778|3784|3816|3952|4088|4092|4205|4878|5139|5155|5286|5290|5318|5331|5345|5349|5467|5608|5732|5910|5973|6324|638…	ABAT|ADCY6|ADCYAP1|ADORA1|ADRA2A|ADRA2C|ADRB1|AGT|AGTR1|ANGPT1|ANPEP|APOE|AR|RHOA|ASPH|ATP2A2|ATP2A3|ATP2B1|ATP2B2|AVPR1B|AVPR2|AZU1|BBS4|BDKRB1|BDKRB2|BMPR2|SERPING1|C3AR1|CACNA1S|CACNB3|CACNB4|CASQ2|CASR|CNR1|NKX2-5|CTSG|CYBA|CYP11B1|DLG1|DSP|HBEGF|E2F4|ECE1|EDN1|EDN3|F2RL1|F5|FOXC1|GJA1|GJA5|GCLC|GLP1R|GNAO1|GPR4|GSK3A|HMGCR|HRH1|HSD11B2|HTR1D|HTR2A|ICAM1|ITPR3|JAK2|JUP|KCNMA1|KCNQ1|KLK1|LEP|S…	-21.5598	-23.616	19_GO:0032501 multicellular organismal process	0.450632	11.9379	0	58	0	0	-24.8548	3.08276
0	0	1	1	1	0	0	-4.28071	-4.09866	-10.6364	GO:0061458	M00111	3	0	448	110	2416	27994	4.55298	GO Biological Processes	19	reproductive system development	2.845	116|174|190|247|367|558|595|596|658|659|677|1027|1045|1046|1051|1396|1399|1508|1588|1739|2069|2254|2296|2623|2624|2697|2707|2709|2735|2737|3148|3207|3280|3295|3297|3326|3383|3400|3622|3643|3726|3856|3880|3952|4188|4221|4436|4693|5104|5155|5156|5311|5333|5467|5594|5595|5604|5727|5728|5781|5798|5806|5926|5950|6382|6422|6615|6662|6692|6696|6715|6768|6932|7110|7274|7301|7421|7476|7477|7490|8031|8195|…	ADCYAP1|AFP|NR0B1|ALOX15B|AR|AXL|CCND1|BCL2|BMPR1B|BMPR2|ZFP36L1|CDKN1B|CDX2|CDX4|CEBPB|CRIP1|CRKL|CTSB|CYP19A1|DLG1|EREG|FGF9|FOXC1|GATA1|GATA2|GJA1|GJB3|GJB5|GLI1|GLI3|HMGB2|HOXA11|HES1|HSD17B4|HSF1|HSP90AB1|ICAM1|ID4|ING2|INSR|JUNB|KRT8|KRT19|LEP|MDFI|MEN1|MSH2|NDP|SERPINA5|PDGFB|PDGFRA|PKD2|PLCD1|PPARD|MAPK1|MAPK3|MAP2K1|PTCH1|PTEN|PTPN11|PTPRN|PTX3|ARID4A|RBP4|SDC1|SFRP1|SNAI1|SOX9|SPINT1|SP…	-21.5081	-23.5621	19_GO:0032502 developmental process	0.424112	12.0989	0	69	1	1	-23.5621	2.92107
1	0	1	0	1	-2.6584	0	-2.34928	0	-14.789	GO:0044057	M10101	3	0	626	136	2416	27994	5.62914	GO Biological Processes	19	regulation of system process	2.51729	18|134|150|152|153|183|185|337|387|444|488|489|490|491|553|554|624|659|779|784|785|845|846|1136|1264|1407|1482|1535|1739|1832|1839|1889|1906|1908|2017|2150|2308|2332|2539|2587|2697|2702|2740|2741|2775|2778|2859|2931|3082|3269|3356|3383|3479|3687|3710|3717|3728|3778|3784|3952|4000|4088|4092|4099|4205|4656|4878|4884|4985|5090|5152|5155|5318|5349|5578|5590|5649|5728|5732|5733|5781|6324|6329|6446|645…	ABAT|ADORA1|ADRA2A|ADRA2C|ADRB1|AGT|AGTR1|APOA4|RHOA|ASPH|ATP2A2|ATP2A3|ATP2B1|ATP2B2|AVPR1B|AVPR2|BDKRB2|BMPR2|CACNA1S|CACNB3|CACNB4|CASQ2|CASR|CHRNA3|CNN1|CRY1|NKX2-5|CYBA|DLG1|DSP|HBEGF|ECE1|EDN1|EDN3|CTTN|F2RL1|FOXO1|FMR1|G6PD|GALR1|GJA1|GJA5|GLP1R|GLRA1|GNAO1|GNAS|GPR35|GSK3A|HGF|HRH1|HTR2A|ICAM1|IGF1|ITGAX|ITPR3|JAK2|JUP|KCNMA1|KCNQ1|LEP|LMNA|SMAD3|SMAD7|MAG|MEF2A|MYOG|NPPA|NPTX1|OPRD1|PBX3…	-21.4716	-23.5234	19_GO:0032501 multicellular organismal process	0.468912	11.7998	0	58	0	0	-24.8548	3.08276
0	0	1	0	1	0	0	-6.294	0	-6.37029	R-HSA-1257604	M00101	2	0	264	80	2416	27994	3.31126	Reactome Gene Sets	6	PIP3 activates AKT signaling	3.51119	208|391|1026|1027|1107|1108|1147|1386|1839|2064|2069|2250|2252|2254|2261|2308|2931|3082|3164|3643|3725|4233|4615|5155|5156|5290|5293|5516|5527|5594|5595|5682|5684|5693|5696|5699|5701|5702|5707|5711|5713|5716|5717|5718|5728|5781|5880|5928|5978|6199|6591|6615|7039|7101|8535|8649|8726|8817|8822|8823|9173|9365|10213|10325|10670|22955|23028|23186|23198|23396|23466|51564|53615|54815|57332|58528|64223|7…	AKT2|RHOG|CDKN1A|CDKN1B|CHD3|CHD4|CHUK|ATF2|HBEGF|ERBB2|EREG|FGF5|FGF7|FGF9|FGFR3|FOXO1|GSK3A|HGF|NR4A1|INSR|JUN|MET|MYD88|PDGFB|PDGFRA|PIK3CA|PIK3CD|PPP2CB|PPP2R5C|MAPK1|MAPK3|PSMA1|PSMA3|PSMB5|PSMB8|PSMB10|PSMC2|PSMC3|PSMD1|PSMD5|PSMD7|PSMD10|PSMD11|PSMD12|PTEN|PTPN11|RAC2|RBBP4|REST|RPS6KB2|SNAI2|SNAI1|TGFA|NR2E1|CBX4|LAMTOR3|EED|FGF18|FGF17|FGF16|IL1RL1|KL|PSMD14|RRAGB|RRAGA|SCMH1|KDM1A|RCOR1…	-21.4427	-23.4923		0.364029	12.5993	0	56	0	0	-25.9738	4.93869
0	0	1	1	1	0	0	-2.52163	-4.33206	-17.652	GO:0036230	M00111	3	0	509	119	2416	27994	4.9255	GO Biological Processes	19	granulocyte activation	2.70893	12|47|101|175|221|272|290|302|353|387|391|427|566|567|684|718|719|823|847|945|960|966|978|1118|1315|1508|1511|1520|1535|1675|1729|1832|1991|1992|2150|2207|2992|3074|3106|3107|3326|3576|3683|3684|3687|3728|3837|3848|3920|3958|4057|4069|4318|4680|5211|5265|5269|5315|5328|5329|5594|5646|5701|5702|5707|5713|5717|5718|5768|5788|5799|5806|5834|6282|6352|6372|6590|6616|6813|7077|7133|7226|7305|7414|7879…	SERPINA3|ACLY|ADAM8|AGA|ALDH3B1|AMPD3|ANPEP|ANXA2|APRT|RHOA|RHOG|ASAH1|AZU1|B2M|BST2|C3|C3AR1|CAPN1|CAT|CD33|CD44|CD59|CDA|CHIT1|COPB1|CTSB|CTSG|CTSS|CYBA|CFD|DIAPH1|DSP|ELANE|SERPINB1|F2RL1|FCER1G|GYG1|HEXB|HLA-B|HLA-C|HSP90AB1|CXCL8|ITGAL|ITGAM|ITGAX|JUP|KPNB1|KRT1|LAMP2|LGALS3|LTF|LYZ|MMP9|CEACAM6|PFKL|SERPINA1|SERPINB6|PKM|PLAU|PLAUR|MAPK1|PRSS3|PSMC2|PSMC3|PSMD1|PSMD7|PSMD11|PSMD12|QSOX1|PTP…	-21.4255	-23.4729	19_GO:0002376 immune system process	0.440259	11.9584	0	10	0	0	-41.3658	3.01888
0	0	1	0	1	0	0	-4.09658	0	-10.2452	GO:0048588	M00101	2	0	237	75	2416	27994	3.1043	GO Biological Processes	19	developmental cell growth	3.66675	183|348|659|1382|1627|1808|1906|2017|2539|2931|3326|3479|3897|3984|4092|4099|4131|4692|4803|4878|4897|5048|5361|5532|5590|5967|6049|6259|6387|6405|6416|6456|6662|6696|6792|6857|7414|8153|8239|8482|8766|8828|8851|8936|9037|9150|9201|9353|9362|9373|9839|10038|10371|10479|10512|11214|11344|23011|23394|23566|26999|29882|51199|51330|51548|54910|55364|55558|56920|57556|57698|57715|57817|64218|81565	AGT|APOE|BMPR2|CRABP2|DBN1|DPYSL2|EDN1|CTTN|G6PD|GSK3A|HSP90AB1|IGF1|L1CAM|LIMK1|SMAD7|MAG|MAP1B|NDN|NGF|NPPA|NRCAM|PAFAH1B1|PLXNA1|PPP3CB|PRKCZ|REG1A|RNF6|RYK|CXCL12|SEMA3F|MAP2K4|SH3GL2|SOX9|SPP1|CDKL5|SYT1|VCL|RND2|USP9X|SEMA7A|RAB11A|NRP2|CDK5R1|WASF1|SEMA5A|CTDP1|DCLK1|SLIT2|CPNE6|PLAA|ZEB2|PARP2|SEMA3A|SLC9A6|SEMA3C|AKAP13|TWF2|RAB21|ADNP|LPAR3|CYFIP2|ANAPC2|NIN|TNFRSF12A|SIRT6|SEMA4C|IMPAC…	-21.3092	-23.3544	19_GO:0040007 growth	0.352847	12.671	0	12	0	0	-37.6769	4.58088
0	0	1	1	1	0	0	-4.08658	-4.1308	-10.3959	GO:0048608	M00111	3	0	444	109	2416	27994	4.51159	GO Biological Processes	19	reproductive structure development	2.84454	116|174|190|247|367|558|595|596|658|659|677|1027|1045|1046|1051|1396|1399|1508|1588|1739|2069|2254|2296|2623|2624|2697|2707|2709|2735|2737|3148|3207|3280|3295|3297|3326|3383|3400|3622|3643|3726|3856|3880|3952|4188|4221|4436|4693|5104|5155|5156|5311|5333|5467|5594|5595|5604|5727|5728|5781|5798|5806|5926|5950|6382|6422|6615|6662|6692|6696|6715|6768|6932|7110|7274|7301|7421|7476|7477|7490|8031|8195|…	ADCYAP1|AFP|NR0B1|ALOX15B|AR|AXL|CCND1|BCL2|BMPR1B|BMPR2|ZFP36L1|CDKN1B|CDX2|CDX4|CEBPB|CRIP1|CRKL|CTSB|CYP19A1|DLG1|EREG|FGF9|FOXC1|GATA1|GATA2|GJA1|GJB3|GJB5|GLI1|GLI3|HMGB2|HOXA11|HES1|HSD17B4|HSF1|HSP90AB1|ICAM1|ID4|ING2|INSR|JUNB|KRT8|KRT19|LEP|MDFI|MEN1|MSH2|NDP|SERPINA5|PDGFB|PDGFRA|PKD2|PLCD1|PPARD|MAPK1|MAPK3|MAP2K1|PTCH1|PTEN|PTPN11|PTPRN|PTX3|ARID4A|RBP4|SDC1|SFRP1|SNAI1|SOX9|SPINT1|SP…	-21.303	-23.346	19_GO:0022414 reproductive process	0.422271	12.0409	0	69	0	0	-23.5621	2.92107
0	0	1	0	1	0	0	-8.27138	0	-7.86034	GO:0045666	M00101	2	0	380	99	2416	27994	4.09768	GO Biological Processes	19	positive regulation of neuron differentiation	3.0187	116|152|183|348|387|466|596|604|659|950|1268|1382|1482|1600|1620|1627|1809|1856|1894|2242|2332|2624|3082|3675|3897|3984|4058|4076|4131|4674|4690|4747|4803|4804|4821|4897|4919|4976|5048|5121|5361|5604|5649|5728|5756|5967|5978|6091|6324|6376|6387|6453|6792|6857|6929|7077|7436|8153|8322|8482|8648|8724|8766|8835|9037|9181|9353|9362|9373|9839|9863|10059|10097|10300|11075|11344|22849|23011|23028|23316|…	ADCYAP1|ADRA2C|AGT|APOE|RHOA|ATF1|BCL2|BCL6|BMPR2|SCARB2|CNR1|CRABP2|NKX2-5|DAB1|BRINP1|DBN1|DPYSL3|DVL2|ECT2|FES|FMR1|GATA2|HGF|ITGA3|L1CAM|LIMK1|LTK|CAPRIN1|MAP1B|NAP1L2|NCK1|NEFL|NGF|NGFR|NKX2-2|NRCAM|ROR1|OPA1|PAFAH1B1|PCP4|PLXNA1|MAP2K1|RELN|PTEN|TWF1|REG1A|REST|ROBO1|SCN1B|CX3CL1|CXCL12|ITSN1|CDKL5|SYT1|TCF3|TIMP2|VLDLR|RND2|FZD4|SEMA7A|NCOA1|SNX3|RAB11A|SOCS2|SEMA5A|ARHGEF2|SLIT2|CPNE6|PLA…	-21.281	-23.3197	19_GO:0048518 positive regulation of biological process	0.403306	12.1769	0	12	0	0	-37.6769	4.58088
1	0	0	0	1	-2.31905	0	0	0	-17.9767	GO:0072507	M10001	2	0	512	119	2416	27994	4.9255	GO Biological Processes	19	divalent inorganic cation homeostasis	2.69305	116|134|183|185|187|310|348|488|489|490|491|540|553|596|623|624|643|719|784|845|846|920|1232|1233|1236|1238|1240|1268|1535|1729|1906|1908|1991|2147|2150|2359|2587|2624|2697|2740|2828|2833|2843|2859|2890|3062|3074|3356|3375|3710|3717|4088|4493|4495|4496|4499|4501|4502|4644|5030|5031|5156|5311|5319|5732|5733|5741|5788|5910|5967|6352|6354|6357|6363|6366|6376|6387|6444|6622|6717|6863|6869|6915|7052|7…	ADCYAP1|ADORA1|AGT|AGTR1|APLNR|ANXA7|APOE|ATP2A2|ATP2A3|ATP2B1|ATP2B2|ATP7B|AVPR1B|BCL2|BDKRB1|BDKRB2|CXCR5|C3AR1|CACNB3|CASQ2|CASR|CD4|CCR3|CCR4|CCR7|ACKR2|CMKLR1|CNR1|CYBA|DIAPH1|EDN1|EDN3|ELANE|F2|F2RL1|FPR3|GALR1|GATA2|GJA1|GLP1R|GPR4|CXCR3|GPR20|GPR35|GRIA1|HCRTR2|HEXB|HTR2A|IAPP|ITPR3|JAK2|SMAD3|MT1E|MT1G|MT1H|MT1M|MT1X|MT2A|MYO5A|P2RY4|P2RY6|PDGFRA|PKD2|PLA2G1B|PTGER2|PTGER3|PTH|PTPRC|RAP1…	-21.2031	-23.2397	19_GO:0065007 biological regulation	0.440259	11.8829	0	17	0	0	-35.476	3.43356
0	0	0	1	1	0	0	0	-4.01985	-23.1978	GO:0043062	M00011	2	0	458	98	1947	27994	5.03338	GO Biological Processes	19	extracellular structure organization	3.07652	2|101|165|183|213|302|337|341|345|348|633|649|822|823|960|1071|1280|1294|1297|1302|1307|1361|1511|1520|1991|1999|2022|2192|2294|2296|3339|3373|3386|3569|3675|3680|3683|3684|3687|3691|3693|3695|4088|4239|4241|4314|4316|4319|4320|5045|5155|5156|5322|5345|5360|5650|5768|5806|6382|6662|6692|6696|7040|7077|7087|7101|7132|7133|7373|7490|7941|8174|8751|8785|9644|9806|10049|10218|10630|11093|11173|22854|…	A2M|ADAM8|AEBP1|AGT|ALB|ANXA2|APOA4|APOC1|APOC3|APOE|BGN|BMP1|CAPG|CAPN1|CD44|CETP|COL2A1|COL7A1|COL9A1|COL11A2|COL16A1|CPB2|CTSG|CTSS|ELANE|ELF3|ENG|FBLN1|FOXF1|FOXC1|HSPG2|HYAL1|ICAM4|IL6|ITGA3|ITGA9|ITGAL|ITGAM|ITGAX|ITGB4|ITGB5|ITGB7|SMAD3|MFAP4|MELTF|MMP3|MMP7|MMP10|MMP11|FURIN|PDGFB|PDGFRA|PLA2G5|SERPINF2|PLTP|KLK7|QSOX1|PTX3|SDC1|SOX9|SPINT1|SPP1|TGFB1|TIMP2|ICAM5|NR2E1|TNFRSF1A|TNFRSF1B|C…	-19.9977	-23.1978	19_GO:0071840 cellular component organization or biogenesis	0.495487	12.2503	0	70	1	1	-23.1978	3.76924
0	0	1	0	1	0	0	-5.81423	0	-11.9653	GO:0099537	M00101	2	0	732	150	2416	27994	6.20861	GO Biological Processes	19	trans-synaptic signaling	2.37437	18|116|134|183|273|321|348|488|590|784|785|991|1103|1135|1136|1137|1141|1146|1268|1488|1627|1739|1906|1949|1977|2332|2555|2557|2563|2566|2569|2571|2572|2741|2742|2743|2770|2890|2891|2901|2914|2931|3062|3269|3352|3356|3359|3710|3717|4131|4359|4644|4776|4803|4857|4884|4900|4908|4983|5030|5048|5217|5327|5332|5532|5538|5552|5577|5590|5594|5649|5728|5799|5865|5868|5881|6376|6455|6505|6507|6536|6560|65…	ABAT|ADCYAP1|ADORA1|AGT|AMPH|APBA2|APOE|ATP2A2|BCHE|CACNB3|CACNB4|CDC20|CHAT|CHRNA2|CHRNA3|CHRNA4|CHRNB2|CHRNG|CNR1|CTBP2|DBN1|DLG1|EDN1|EFNB3|EIF4E|FMR1|GABRA2|GABRA4|GABRD|GABRG2|GABRR1|GAD1|GAD2|GLRA1|GLRA2|GLRB|GNAI1|GRIA1|GRIA2|GRIK5|GRM4|GSK3A|HCRTR2|HRH1|HTR1D|HTR2A|HTR3A|ITPR3|JAK2|MAP1B|MPZ|MYO5A|NFATC4|NGF|NOVA1|NPTX1|NRGN|NTF3|OPHN1|P2RY4|PAFAH1B1|PFN2|PLAT|PLCB4|PPP3CB|PPT1|SRGN|PRKAR…	-21.1599	-23.1944	19_GO:0023052 signaling	0.490942	11.5803	0	67	0	0	-23.6972	3.86231
0	0	1	1	1	0	0	-2.45481	-10.2464	-8.10636	GO:1903706	M00111	3	0	500	117	2416	27994	4.84272	GO Biological Processes	19	regulation of hemopoiesis	2.71134	91|101|387|399|537|558|567|604|677|678|695|814|864|865|914|920|1051|1435|2064|2101|2242|2296|2623|2624|2737|2778|3106|3111|3142|3148|3280|3456|3559|3566|3575|3594|3635|3659|3665|3725|3958|4057|4092|4792|5105|5292|5578|5590|5610|5682|5684|5693|5696|5699|5701|5702|5707|5711|5713|5716|5717|5718|5788|5977|6363|6422|6659|6688|6774|6929|6932|7001|7030|7040|7305|7494|7538|8013|8451|8546|8600|8651|8808|8…	ACVR1B|ADAM8|RHOA|RHOH|ATP6AP1|AXL|B2M|BCL6|ZFP36L1|ZFP36L2|BTK|CAMK4|RUNX3|CBFB|CD2|CD4|CEBPB|CSF1|ERBB2|ESRRA|FES|FOXC1|GATA1|GATA2|GLI3|GNAS|HLA-B|HLA-DOA|HLX|HMGB2|HES1|IFNB1|IL2RA|IL4R|IL7R|IL12RB1|INPP5D|IRF1|IRF7|JUN|LGALS3|LTF|SMAD7|NFKBIA|PCK1|PIM1|PRKCA|PRKCZ|EIF2AK2|PSMA1|PSMA3|PSMB5|PSMB8|PSMB10|PSMC2|PSMC3|PSMD1|PSMD5|PSMD7|PSMD10|PSMD11|PSMD12|PTPRC|DPF2|CCL19|SFRP1|SOX4|SPI1|STAT3|…	-21.088	-23.1204	19_GO:0002376 immune system process	0.436734	11.867	0	14	0	0	-36.8826	3.53125
0	0	1	0	1	0	0	-6.16657	0	-11.9987	GO:0099536	M00101	2	0	741	151	2416	27994	6.25	GO Biological Processes	19	synaptic signaling	2.36117	18|116|134|183|273|321|348|488|590|784|785|991|1103|1135|1136|1137|1141|1146|1268|1488|1627|1739|1906|1949|1977|2332|2555|2557|2563|2566|2569|2571|2572|2741|2742|2743|2770|2890|2891|2901|2914|2931|3062|3269|3352|3356|3359|3710|3717|3836|4131|4359|4644|4776|4803|4857|4884|4900|4908|4983|5030|5048|5217|5327|5332|5532|5538|5552|5577|5590|5594|5649|5728|5799|5865|5868|5881|6376|6455|6505|6507|6536|65…	ABAT|ADCYAP1|ADORA1|AGT|AMPH|APBA2|APOE|ATP2A2|BCHE|CACNB3|CACNB4|CDC20|CHAT|CHRNA2|CHRNA3|CHRNA4|CHRNB2|CHRNG|CNR1|CTBP2|DBN1|DLG1|EDN1|EFNB3|EIF4E|FMR1|GABRA2|GABRA4|GABRD|GABRG2|GABRR1|GAD1|GAD2|GLRA1|GLRA2|GLRB|GNAI1|GRIA1|GRIA2|GRIK5|GRM4|GSK3A|HCRTR2|HRH1|HTR1D|HTR2A|HTR3A|ITPR3|JAK2|KPNA1|MAP1B|MPZ|MYO5A|NFATC4|NGF|NOVA1|NPTX1|NRGN|NTF3|OPHN1|P2RY4|PAFAH1B1|PFN2|PLAT|PLCB4|PPP3CB|PPT1|SRGN…	-21.0621	-23.0924	19_GO:0023052 signaling	0.492467	11.5413	0	67	0	0	-23.6972	3.86231
0	0	1	1	1	0	0	-3.19013	-3.19329	-6.11886	GO:0002764	M00111	3	0	690	144	2416	27994	5.96026	GO Biological Processes	19	immune response-regulating signaling pathway	2.41814	338|596|640|660|695|708|719|784|865|915|920|945|974|1147|1236|1240|1399|1445|1508|1520|1535|1967|2150|2207|2319|2359|3055|3105|3115|3326|3329|3635|3659|3661|3665|3684|3725|3783|3958|3984|4057|4068|4588|4615|4641|4690|4772|4792|5290|5293|5338|5532|5567|5583|5594|5595|5601|5608|5682|5684|5693|5696|5699|5701|5702|5707|5711|5713|5716|5717|5718|5788|5819|5971|6188|6416|6441|6500|6885|7070|7301|7322|73…	APOB|BCL2|BLK|BMX|BTK|C1QBP|C3AR1|CACNB3|CBFB|CD3D|CD4|CD33|CD79B|CHUK|CCR7|CMKLR1|CRKL|CSK|CTSB|CTSS|CYBA|EIF2B1|F2RL1|FCER1G|FLOT2|FPR3|HCK|HLA-A|HLA-DPB1|HSP90AB1|HSPD1|INPP5D|IRF1|IRF3|IRF7|ITGAM|JUN|KCNN4|LGALS3|LIMK1|LTF|SH2D1A|MUC6|MYD88|MYO1C|NCK1|NFATC1|NFKBIA|PIK3CA|PIK3CD|PLD2|PPP3CB|PRKACB|PRKCH|MAPK1|MAPK3|MAPK9|MAP2K6|PSMA1|PSMA3|PSMB5|PSMB8|PSMB10|PSMC2|PSMC3|PSMD1|PSMD5|PSMD7|PSMD…	-21.0528	-23.0809	19_GO:0002376 immune system process	0.481659	11.5923	0	34	0	0	-30.1707	3.36394
1	0	1	0	1	-2.2455	0	-9.47794	0	-5.1683	GO:0009914	M10101	3	0	333	91	2416	27994	3.76656	GO Biological Processes	19	hormone transport	3.1664	18|93|116|134|150|152|183|185|291|406|640|695|846|1080|1136|1268|1363|1407|1588|1906|1908|2587|2641|2691|2697|2740|2778|3033|3156|3170|3569|3651|3710|3717|3952|4644|4878|5019|5208|5211|5467|5532|5578|5781|5798|5799|5861|5950|5978|6352|6422|6453|6513|6514|6566|6581|6616|6659|6696|6717|6720|6755|6804|6833|6863|6865|6928|7036|7110|7200|8322|8398|8600|8609|8723|8864|9255|9341|9463|9501|10312|10411|11…	ABAT|ACVR2B|ADCYAP1|ADORA1|ADRA2A|ADRA2C|AGT|AGTR1|SLC25A4|ARNTL|BLK|BTK|CASR|CFTR|CHRNA3|CNR1|CPE|CRY1|CYP19A1|EDN1|EDN3|GALR1|GCG|GHRH|GJA1|GLP1R|GNAS|HADH|HMGCR|FOXA2|IL6|PDX1|ITPR3|JAK2|LEP|MYO5A|NPPA|OXCT1|PFKFB2|PFKL|PPARD|PPP3CB|PRKCA|PTPN11|PTPRN|PTPRN2|RAB1A|RBP4|REST|CCL5|SFRP1|ITSN1|SLC2A1|SLC2A2|SLC16A1|SLC22A3|SNAP25|SOX4|SPP1|SRI|SREBF1|SSTR5|STX1A|ABCC8|TAC1|TACR2|HNF1B|TFR2|TMF1|T…	-21.0347	-23.0609	19_GO:0051179 localization	0.387335	12.2227	0	8	0	0	-42.4284	3.43316
0	0	1	1	1	0	0	-2.88985	-3.79572	-15.8989	GO:0043312	M00111	3	0	488	115	2416	27994	4.75993	GO Biological Processes	19	neutrophil degranulation	2.73052	12|47|101|175|221|272|290|302|353|387|391|427|566|567|684|718|719|823|847|945|960|966|978|1118|1315|1508|1511|1520|1535|1675|1729|1832|1991|1992|2207|2992|3074|3106|3107|3326|3683|3684|3687|3728|3837|3848|3920|3958|4057|4069|4318|4680|5211|5265|5269|5315|5328|5329|5594|5646|5701|5702|5707|5713|5717|5718|5768|5788|5799|5806|5834|6282|6590|6616|6813|7077|7133|7226|7305|7414|7879|8514|8560|8649|8876…	SERPINA3|ACLY|ADAM8|AGA|ALDH3B1|AMPD3|ANPEP|ANXA2|APRT|RHOA|RHOG|ASAH1|AZU1|B2M|BST2|C3|C3AR1|CAPN1|CAT|CD33|CD44|CD59|CDA|CHIT1|COPB1|CTSB|CTSG|CTSS|CYBA|CFD|DIAPH1|DSP|ELANE|SERPINB1|FCER1G|GYG1|HEXB|HLA-B|HLA-C|HSP90AB1|ITGAL|ITGAM|ITGAX|JUP|KPNB1|KRT1|LAMP2|LGALS3|LTF|LYZ|MMP9|CEACAM6|PFKL|SERPINA1|SERPINB6|PKM|PLAU|PLAUR|MAPK1|PRSS3|PSMC2|PSMC3|PSMD1|PSMD7|PSMD11|PSMD12|QSOX1|PTPRC|PTPRN2|PT…	-20.9803	-23.0043	19_GO:0002376 immune system process	0.433173	11.8526	0	10	0	0	-41.3658	3.01888
1	0	1	0	1	-2.18324	0	-3.54088	0	-7.65597	GO:0001101	M10101	3	0	347	93	2416	27994	3.84934	GO Biological Processes	19	response to acid chemical	3.10543	112|338|387|445|590|847|1027|1051|1072|1147|1236|1386|1535|1620|1645|1869|1906|2180|2308|2697|2707|2729|2741|2742|2743|3208|3297|3383|3651|3843|3856|3952|4058|4524|4656|4776|4976|5030|5031|5105|5111|5155|5156|5165|5166|5311|5562|5727|5732|5950|5967|6319|6363|6366|6422|6470|6472|6495|6602|6662|6678|6720|6750|6899|7477|7494|8322|8648|8649|8651|8854|9131|9536|9804|10325|10365|10413|10670|11344|22849…	ADCY6|APOB|RHOA|ASS1|BCHE|CAT|CDKN1B|CEBPB|CFL1|CHUK|CCR7|ATF2|CYBA|BRINP1|AKR1C1|E2F1|EDN1|ACSL1|FOXO1|GJA1|GJB3|GCLC|GLRA1|GLRA2|GLRB|HPCA|HSF1|ICAM1|PDX1|IPO5|KRT8|LEP|LTK|MTHFR|MYOG|NFATC4|OPA1|P2RY4|P2RY6|PCK1|PCNA|PDGFB|PDGFRA|PDK3|PDK4|PKD2|PRKAA1|PTCH1|PTGER2|RBP4|REG1A|SCD|CCL19|CCL21|SFRP1|SHMT1|SHMT2|SIX1|SMARCD1|SOX9|SPARC|SREBF1|SST|TBX1|WNT7B|XBP1|FZD4|NCOA1|LAMTOR3|SOCS1|ALDH1A2|AI…	-20.872	-22.892	19_GO:0050896 response to stimulus	0.3914	12.1289	0	71	1	1	-22.892	3.76067
0	0	1	0	1	0	0	-2.69533	0	-11.2136	GO:0043405	M00101	2	0	347	93	2416	27994	3.84934	GO Biological Processes	19	regulation of MAP kinase activity	3.10543	101|134|150|183|348|1326|1399|1445|1616|1856|1906|1908|1991|2064|2081|2914|3082|3156|3356|3479|3643|3717|4215|4294|4296|4486|4616|4803|4878|4908|5155|5319|5562|5594|5595|5604|5605|5608|5610|5781|5788|6091|6188|6363|6416|6422|6653|6885|7001|7039|7040|7043|7186|7334|7345|7477|7786|8322|8517|8600|8649|8817|8823|8844|9146|9294|9344|9500|9839|10125|10253|10392|10595|10636|10912|11184|11214|11235|11314…	ADAM8|ADORA1|ADRA2A|AGT|APOE|MAP3K8|CRKL|CSK|DAXX|DVL2|EDN1|EDN3|ELANE|ERBB2|ERN1|GRM4|HGF|HMGCR|HTR2A|IGF1|INSR|JAK2|MAP3K3|MAP3K10|MAP3K11|MST1R|GADD45B|NGF|NPPA|NTF3|PDGFB|PLA2G1B|PRKAA1|MAPK1|MAPK3|MAP2K1|MAP2K2|MAP2K6|EIF2AK2|PTPN11|PTPRC|ROBO1|RPS3|CCL19|MAP2K4|SFRP1|SORL1|MAP3K7|PRDX2|TGFA|TGFB1|TGFB3|TRAF2|UBE2N|UCHL1|WNT7B|MAP3K12|FZD4|IKBKG|TNFSF11|LAMTOR3|FGF18|FGF16|KSR1|HGS|S1PR2|TAO…	-20.872	-22.892	19_GO:0023052 signaling	0.3914	12.1289	0	3	0	0	-47.8645	3.36829
0	0	1	0	1	0	0	-7.10592	0	-7.60008	GO:0044089	M00101	2	0	565	126	2416	27994	5.21523	GO Biological Processes	19	positive regulation of cellular component biogenesis	2.58399	183|324|382|387|389|585|822|1027|1236|1482|1496|1643|1739|1809|1906|1969|2017|2049|2150|2242|2332|2764|2823|2959|3055|3297|3373|3383|3725|3958|3984|4088|4131|4233|4314|4478|4641|4690|5217|5341|5345|5578|5601|5701|5702|5880|5898|6117|6188|6249|6281|6363|6366|6376|6382|6422|6622|6662|6863|6928|7040|7043|7058|7070|7341|7408|7476|7507|7879|8027|8440|8451|8851|8936|8976|9146|9270|9440|9463|9696|9774|1…	AGT|APC|ARF6|RHOA|RHOC|BBS4|CAPG|CDKN1B|CCR7|NKX2-5|CTNNA2|DDB2|DLG1|DPYSL3|EDN1|EPHA2|CTTN|EPHB3|F2RL1|FES|FMR1|GMFB|GPM6A|GTF2B|HCK|HSF1|HYAL1|ICAM1|JUN|LGALS3|LIMK1|SMAD3|MAP1B|MET|MMP3|MSN|MYO1C|NCK1|PFN2|PLEK|SERPINF2|PRKCA|MAPK9|PSMC2|PSMC3|RAC2|RALA|RPA1|RPS3|CLIP1|S100A10|CCL19|CCL21|CX3CL1|SDC1|SFRP1|SNCA|SOX9|TAC1|HNF1B|TGFB1|TGFB3|THBS2|THY1|SUMO1|VASP|WNT7A|XPA|RAB7A|STAM|NCK2|CUL4A|C…	-20.8569	-22.8748	19_GO:0048518 positive regulation of biological process	0.452332	11.6899	0	5	0	0	-44.9801	3.56986
0	0	0	1	1	0	0	0	-6.11713	-14.9046	GO:1903037	M00011	2	0	329	90	2416	27994	3.72517	GO Biological Processes	19	regulation of leukocyte cell-cell adhesion	3.16967	101|384|387|399|445|604|864|865|920|921|923|960|970|1051|1236|1326|1445|1739|1947|1949|1991|2064|2319|2737|3105|3115|3142|3280|3329|3383|3456|3479|3559|3566|3569|3575|3594|3620|3659|3952|3958|4092|4690|5105|5133|5290|5573|5590|5781|5788|6188|6352|6363|6366|6370|6387|6441|6659|7001|7070|7494|8013|8440|8546|8600|8651|8740|8764|8808|8876|8915|9306|9655|10125|10859|10892|11314|22890|23513|29108|54440…	ADAM8|ARG2|RHOA|RHOH|ASS1|BCL6|RUNX3|CBFB|CD4|CD5|CD6|CD44|CD70|CEBPB|CCR7|MAP3K8|CSK|DLG1|EFNB1|EFNB3|ELANE|ERBB2|FLOT2|GLI3|HLA-A|HLA-DPB1|HLX|HES1|HSPD1|ICAM1|IFNB1|IGF1|IL2RA|IL4R|IL6|IL7R|IL12RB1|IDO1|IRF1|LEP|LGALS3|SMAD7|NCK1|PCK1|PDCD1|PIK3CA|PRKAR1A|PRKCZ|PTPN11|PTPRC|RPS3|CCL5|CCL19|CCL21|CCL25|CXCL12|SFTPD|SOX4|PRDX2|THY1|XBP1|NR4A3|NCK2|AP3B1|TNFSF11|SOCS1|TNFSF14|TNFRSF14|IL1RL2|VNN1…	-20.8323	-22.8482	19_GO:0022610 biological adhesion	0.385284	12.1665	0	14	0	0	-36.8826	3.53125
0	0	1	0	1	0	0	-5.81386	0	-8.01004	GO:0050708	M00101	2	0	405	102	2416	27994	4.22185	GO Biological Processes	19	regulation of protein secretion	2.91819	18|101|150|152|247|291|348|382|384|406|640|846|945|1080|1268|1436|2150|2597|2641|2697|2702|2740|3033|3156|3170|3329|3418|3479|3566|3569|3651|3661|3710|3717|3783|3952|5019|5208|5211|5319|5467|5481|5532|5552|5578|5781|5950|5978|6352|6376|6422|6513|6514|6566|6616|6653|6659|6717|6720|6755|6774|6804|6833|7040|7043|7186|7200|7293|7494|8398|8609|8651|8864|9173|9341|9463|9501|9619|10059|10312|10411|10497…	ABAT|ADAM8|ADRA2A|ADRA2C|ALOX15B|SLC25A4|APOE|ARF6|ARG2|ARNTL|BLK|CASR|CD33|CFTR|CNR1|CSF1R|F2RL1|GAPDH|GCG|GJA1|GJA5|GLP1R|HADH|HMGCR|FOXA2|HSPD1|IDH2|IGF1|IL4R|IL6|PDX1|IRF3|ITPR3|JAK2|KCNN4|LEP|OXCT1|PFKFB2|PFKL|PLA2G1B|PPARD|PPID|PPP3CB|SRGN|PRKCA|PTPN11|RBP4|REST|CCL5|CX3CL1|SFRP1|SLC2A1|SLC2A2|SLC16A1|SNAP25|SORL1|SOX4|SRI|SREBF1|SSTR5|STAT3|STX1A|ABCC8|TGFB1|TGFB3|TRAF2|TRH|TNFRSF4|XBP1|PL…	-20.7721	-22.7859	19_GO:0051179 localization	0.409106	11.9506	0	8	0	0	-42.4284	3.43316
0	0	1	1	1	0	0	-2.83478	-3.77426	-16.2173	GO:0002283	M00111	3	0	491	115	2416	27994	4.75993	GO Biological Processes	19	neutrophil activation involved in immune response	2.71384	12|47|101|175|221|272|290|302|353|387|391|427|566|567|684|718|719|823|847|945|960|966|978|1118|1315|1508|1511|1520|1535|1675|1729|1832|1991|1992|2207|2992|3074|3106|3107|3326|3683|3684|3687|3728|3837|3848|3920|3958|4057|4069|4318|4680|5211|5265|5269|5315|5328|5329|5594|5646|5701|5702|5707|5713|5717|5718|5768|5788|5799|5806|5834|6282|6590|6616|6813|7077|7133|7226|7305|7414|7879|8514|8560|8649|8876…	SERPINA3|ACLY|ADAM8|AGA|ALDH3B1|AMPD3|ANPEP|ANXA2|APRT|RHOA|RHOG|ASAH1|AZU1|B2M|BST2|C3|C3AR1|CAPN1|CAT|CD33|CD44|CD59|CDA|CHIT1|COPB1|CTSB|CTSG|CTSS|CYBA|CFD|DIAPH1|DSP|ELANE|SERPINB1|FCER1G|GYG1|HEXB|HLA-B|HLA-C|HSP90AB1|ITGAL|ITGAM|ITGAX|JUP|KPNB1|KRT1|LAMP2|LGALS3|LTF|LYZ|MMP9|CEACAM6|PFKL|SERPINA1|SERPINB6|PKM|PLAU|PLAUR|MAPK1|PRSS3|PSMC2|PSMC3|PSMD1|PSMD7|PSMD11|PSMD12|QSOX1|PTPRC|PTPRN2|PT…	-20.7564	-22.7682	19_GO:0002376 immune system process	0.433173	11.775	0	10	0	0	-41.3658	3.01888
0	0	1	0	0	0	0	-13.2579	0	0	GO:0006163	M00100	1	0	588	129	2416	27994	5.3394	GO Biological Processes	19	purine nucleotide metabolic process	2.54203	38|47|112|116|132|272|353|387|471|523|526|570|669|706|1345|1622|1633|1737|1738|1739|1836|1969|2026|2027|2180|2194|2272|2395|2597|2646|2773|3098|3156|3208|3295|3356|3479|3607|3643|3939|4338|4354|4436|4598|4621|4656|4698|4701|4705|4712|4719|4724|4878|4907|4976|5152|5162|5165|5166|5208|5209|5210|5211|5213|5315|5471|5538|5562|5631|5741|5903|5957|6095|6319|6392|6472|6622|6774|6785|6820|7040|7385|8050|…	ACAT1|ACLY|ADCY6|ADCYAP1|ADK|AMPD3|APRT|RHOA|ATIC|ATP6V1A|ATP6V1B2|BAAT|BPGM|TSPO|COX6C|DBI|DCK|DLAT|DLD|DLG1|SLC26A2|EPHA2|ENO2|ENO3|ACSL1|FASN|FHIT|FXN|GAPDH|GCKR|GNAI3|HK1|HMGCR|HPCA|HSD17B4|HTR2A|IGF1|FOXK2|INSR|LDHA|MOCS2|MPP1|MSH2|MVK|MYH3|MYOG|NDUFA5|NDUFA7|NDUFA10|NDUFB6|NDUFS1|NDUFS4|NPPA|NT5E|OPA1|PDE9A|PDHB|PDK3|PDK4|PFKFB2|PFKFB3|PFKFB4|PFKL|PFKM|PKM|PPAT|PPT1|PRKAA1|PRPS1|PTH|RANBP2|…	-20.7221	-22.7319	19_GO:0008152 metabolic process	0.457386	11.6144	0	13	0	0	-37.1128	3.94719
0	0	1	1	1	0	0	-9.37525	-5.62049	-2.4995	GO:0019882	M00111	3	0	232	73	2416	27994	3.02152	GO Biological Processes	19	antigen processing and presentation	3.64588	563|567|821|830|909|925|1147|1173|1213|1236|1520|1535|1780|2207|3105|3106|3107|3111|3112|3115|3383|3693|3796|3797|3832|4689|5682|5684|5693|5696|5699|5701|5702|5707|5711|5713|5716|5717|5718|5865|5971|6363|6366|6456|6890|7879|8517|8546|9341|9371|9554|9871|10213|10392|10427|10437|10484|10540|10671|10802|11127|11258|22920|23180|23198|24137|29108|51128|51143|54209|54842|64127|200576	AZGP1|B2M|CANX|CAPZA2|CD1A|CD8A|CHUK|AP2M1|CLTC|CCR7|CTSS|CYBA|DYNC1I1|FCER1G|HLA-A|HLA-B|HLA-C|HLA-DOA|HLA-DOB|HLA-DPB1|ICAM1|ITGB5|KIF2A|KIF3C|KIF11|NCF4|PSMA1|PSMA3|PSMB5|PSMB8|PSMB10|PSMC2|PSMC3|PSMD1|PSMD5|PSMD7|PSMD10|PSMD11|PSMD12|RAB3B|RELB|CCL19|CCL21|SH3GL2|TAP1|RAB7A|IKBKG|AP3B1|VAMP3|KIF3B|SEC22B|SEC24D|PSMD14|NOD1|SEC24B|IFI30|SEC23A|DCTN2|DCTN6|SEC24A|KIF3A|DCTN3|KIFAP3|RFTN1|PSME4|…	-20.5739	-22.5817	19_GO:0002376 immune system process	0.348259	12.4374	0	29	0	0	-31.2564	3.79684
0	0	1	1	1	0	0	-6.87475	-2.87476	-3.88768	GO:0071375	M00111	3	0	332	90	2416	27994	3.72517	GO Biological Processes	19	cellular response to peptide hormone stimulus	3.14103	112|183|185|208|324|328|353|445|490|523|526|528|537|677|1445|1535|1584|1906|2101|2308|2641|2729|2740|2844|2886|2887|2931|3164|3297|3484|3643|3717|3952|4131|4221|4641|4644|4690|4976|5105|5166|5286|5290|5315|5319|5471|5562|5567|5573|5576|5577|5590|5728|5781|5905|5919|5967|6198|6548|6653|6715|6720|6774|6776|6778|7494|8013|8615|8651|8835|8850|9021|9365|9882|10312|10580|10603|10768|23235|23371|23516|2…	ADCY6|AGT|AGTR1|AKT2|APC|APEX1|APRT|ASS1|ATP2B1|ATP6V1A|ATP6V1B2|ATP6V1C1|ATP6AP1|ZFP36L1|CSK|CYBA|CYP11B1|EDN1|ESRRA|FOXO1|GCG|GCLC|GLP1R|GPR21|GRB7|GRB10|GSK3A|NR4A1|HSF1|IGFBP1|INSR|JAK2|LEP|MAP1B|MEN1|MYO1C|MYO5A|NCK1|OPA1|PCK1|PDK4|PIK3C2A|PIK3CA|PKM|PLA2G1B|PPAT|PRKAA1|PRKACB|PRKAR1A|PRKAR2A|PRKAR2B|PRKCZ|PTEN|PTPN11|RANGAP1|RARRES2|REG1A|RPS6KB1|SLC9A1|SORL1|SRD5A1|SREBF1|STAT3|STAT5A|STAT…	-20.5416	-22.5474	19_GO:0050896 response to stimulus	0.385284	12.0612	0	9	0	0	-41.4627	3.96395
0	0	1	0	1	0	0	-4.56342	0	-8.99073	GO:0010563	M00101	2	0	605	131	2416	27994	5.42219	GO Biological Processes	19	negative regulation of phosphorus metabolic process	2.5089	20|183|259|284|324|341|348|387|399|623|624|706|978|1026|1027|1353|1399|1445|1739|1942|2022|2039|2150|2192|2308|2646|2675|2764|2810|2931|3082|3156|3170|3192|3208|3642|3725|3843|3958|4091|4092|4221|4249|4616|4642|4656|4690|4878|4908|5037|5048|5155|5341|5502|5504|5524|5573|5576|5577|5590|5716|5728|5788|6422|6456|6622|6653|6690|6774|6879|7023|7040|7070|7345|8440|8604|8651|8850|9021|9052|9258|9270|935…	ABCA2|AGT|AMBP|ANGPT1|APC|APOC1|APOE|RHOA|RHOH|BDKRB1|BDKRB2|TSPO|CDA|CDKN1A|CDKN1B|COX11|CRKL|CSK|DLG1|EFNA1|ENG|DMTN|F2RL1|FBLN1|FOXO1|GCKR|GFRA2|GMFB|SFN|GSK3A|HGF|HMGCR|FOXA2|HNRNPU|HPCA|INSM1|JUN|IPO5|LGALS3|SMAD6|SMAD7|MEN1|MGAT5|GADD45B|MYO1D|MYOG|NCK1|NPPA|NTF3|PEBP1|PAFAH1B1|PDGFB|PLEK|PPP1R1A|PPP1R2|PTPA|PRKAR1A|PRKAR2A|PRKAR2B|PRKCZ|PSMD10|PTEN|PTPRC|SFRP1|SH3GL2|SNCA|SORL1|SPINK1|STAT…	-20.5298	-22.5325	19_GO:0048519 negative regulation of biological process	0.460716	11.5316	0	72	1	1	-22.5325	2.56157
0	0	0	0	1	0	0	0	0	-13.6054	GO:0007411	M00001	1	0	284	82	2416	27994	3.39404	GO Biological Processes	19	axon guidance	3.34552	391|399|658|659|1123|1436|1600|1796|1808|1942|1944|1945|1947|1949|1969|2049|2050|2064|2131|2675|2737|2817|2886|2887|3730|3800|3897|4684|4756|4804|4897|4983|5290|5293|5361|5578|5594|5595|5598|5649|5727|5781|5880|5909|6091|6259|6324|6387|6405|6900|7408|7436|7976|8013|8482|8609|8828|8851|9037|9046|9260|9353|10048|10371|10381|10512|10752|11127|11313|23077|23654|27020|54538|54910|55558|55715|55816|569…	RHOG|RHOH|BMPR1B|BMPR2|CHN1|CSF1R|DAB1|DOK1|DPYSL2|EFNA1|EFNA3|EFNA4|EFNB1|EFNB3|EPHA2|EPHB3|EPHB4|ERBB2|EXT1|GFRA2|GLI3|GPC1|GRB7|GRB10|ANOS1|KIF5C|L1CAM|NCAM1|NEO1|NGFR|NRCAM|OPHN1|PIK3CA|PIK3CD|PLXNA1|PRKCA|MAPK1|MAPK3|MAPK7|RELN|PTCH1|PTPN11|RAC2|RAP1GAP|ROBO1|RYK|SCN1B|CXCL12|SEMA3F|CNTN2|VASP|VLDLR|FZD3|NR4A3|SEMA7A|KLF7|NRP2|CDK5R1|SEMA5A|DOK2|PDLIM7|SLIT2|RANBP9|SEMA3A|TUBB3|SEMA3C|CHL1|K…	-20.5298	-22.5317	19_GO:0040011 locomotion	0.368393	12.2101	0	2	0	0	-50.2488	3.90645
0	0	1	0	1	0	0	-7.22095	0	-6.86623	GO:0031400	M00101	2	0	641	136	2416	27994	5.62914	GO Biological Processes	19	negative regulation of protein modification process	2.45838	183|259|284|324|348|623|624|706|1026|1027|1399|1407|1445|1622|1739|1942|2022|2039|2150|2192|2308|2539|2675|2729|2764|2810|3082|3156|3642|3725|3843|3958|3984|4085|4091|4092|4221|4249|4616|4690|4878|4908|5037|5048|5502|5504|5524|5562|5573|5576|5577|5590|5716|5728|5788|6188|6422|6456|6497|6622|6653|6659|6688|6690|6879|7023|7040|7070|7345|7375|7515|8440|8651|8850|8864|9021|9052|9258|9270|9353|9373|95…	AGT|AMBP|ANGPT1|APC|APOE|BDKRB1|BDKRB2|TSPO|CDKN1A|CDKN1B|CRKL|CRY1|CSK|DBI|DLG1|EFNA1|ENG|DMTN|F2RL1|FBLN1|FOXO1|G6PD|GFRA2|GCLC|GMFB|SFN|HGF|HMGCR|INSM1|JUN|IPO5|LGALS3|LIMK1|MAD2L1|SMAD6|SMAD7|MEN1|MGAT5|GADD45B|NCK1|NPPA|NTF3|PEBP1|PAFAH1B1|PPP1R1A|PPP1R2|PTPA|PRKAA1|PRKAR1A|PRKAR2A|PRKAR2B|PRKCZ|PSMD10|PTEN|PTPRC|RPS3|SFRP1|SH3GL2|SKI|SNCA|SORL1|SOX4|SPI1|SPINK1|TAF7|TFAP4|TGFB1|THY1|UCHL1|U…	-20.5108	-22.5107	19_GO:0048519 negative regulation of biological process	0.468912	11.4799	0	72	0	0	-22.5325	2.56157
0	0	1	0	1	0	0	-3.11382	0	-8.80924	GO:0035690	M00101	2	0	377	97	2416	27994	4.0149	GO Biological Processes	19	cellular response to drug	2.98125	112|196|328|388|445|558|567|779|845|1017|1080|1136|1137|1141|1399|1535|1616|1800|1894|1906|1977|2235|2308|2332|2395|2729|2741|2742|2770|3082|3297|3326|3383|3569|3728|3746|3784|4233|4314|4502|4548|4976|5030|5105|5111|5155|5471|5532|5562|5594|5595|5598|5728|5888|5978|6188|6354|6422|6662|6688|6715|6778|7023|7186|7226|7295|7345|7372|8013|8648|8751|8851|9101|9131|9181|9353|9400|9447|10365|10392|11179|…	ADCY6|AHR|APEX1|RHOB|ASS1|AXL|B2M|CACNA1S|CASQ2|CDK2|CFTR|CHRNA3|CHRNA4|CHRNB2|CRKL|CYBA|DAXX|DPEP1|ECT2|EDN1|EIF4E|FECH|FOXO1|FMR1|FXN|GCLC|GLRA1|GLRA2|GNAI1|HGF|HSF1|HSP90AB1|ICAM1|IL6|JUP|KCNC1|KCNQ1|MET|MMP3|MT2A|MTR|OPA1|P2RY4|PCK1|PCNA|PDGFB|PPAT|PPP3CB|PRKAA1|MAPK1|MAPK3|MAPK7|PTEN|RAD51|REST|RPS3|CCL7|SFRP1|SOX9|SPI1|SRD5A1|STAT6|TFAP4|TRAF2|TRPM2|TXN|UCHL1|UMPS|NR4A3|NCOA1|ADAM15|CDK5R1|…	-20.4295	-22.4275	19_GO:0050896 response to stimulus	0.399384	11.9031	0	47	0	0	-27.7668	3.49941
0	0	0	0	1	0	0	0	0	-13.5346	GO:0097485	M00001	1	0	285	82	2416	27994	3.39404	GO Biological Processes	19	neuron projection guidance	3.33378	391|399|658|659|1123|1436|1600|1796|1808|1942|1944|1945|1947|1949|1969|2049|2050|2064|2131|2675|2737|2817|2886|2887|3730|3800|3897|4684|4756|4804|4897|4983|5290|5293|5361|5578|5594|5595|5598|5649|5727|5781|5880|5909|6091|6259|6324|6387|6405|6900|7408|7436|7976|8013|8482|8609|8828|8851|9037|9046|9260|9353|10048|10371|10381|10512|10752|11127|11313|23077|23654|27020|54538|54910|55558|55715|55816|569…	RHOG|RHOH|BMPR1B|BMPR2|CHN1|CSF1R|DAB1|DOK1|DPYSL2|EFNA1|EFNA3|EFNA4|EFNB1|EFNB3|EPHA2|EPHB3|EPHB4|ERBB2|EXT1|GFRA2|GLI3|GPC1|GRB7|GRB10|ANOS1|KIF5C|L1CAM|NCAM1|NEO1|NGFR|NRCAM|OPHN1|PIK3CA|PIK3CD|PLXNA1|PRKCA|MAPK1|MAPK3|MAPK7|RELN|PTCH1|PTPN11|RAC2|RAP1GAP|ROBO1|RYK|SCN1B|CXCL12|SEMA3F|CNTN2|VASP|VLDLR|FZD3|NR4A3|SEMA7A|KLF7|NRP2|CDK5R1|SEMA5A|DOK2|PDLIM7|SLIT2|RANBP9|SEMA3A|TUBB3|SEMA3C|CHL1|K…	-20.4259	-22.4219	19_GO:0040011 locomotion	0.368393	12.1706	0	2	0	0	-50.2488	3.90645
0	0	1	1	1	0	0	-2.25984	-8.23583	-8.10446	ko05166	M00111	3	0	256	77	2416	27994	3.18709	KEGG Pathway	24	HTLV-I infection	3.48513	112|208|291|324|466|595|706|821|915|991|1026|1111|1147|1386|1739|1856|1869|2114|2535|3105|3106|3107|3111|3112|3115|3383|3554|3559|3561|3569|3601|3683|3725|4055|4085|4088|4215|4772|4776|4792|5111|5155|5156|5290|5293|5427|5532|5533|5567|5971|6416|6513|6688|6776|6929|7040|7043|7132|7476|7477|7494|7514|7538|7850|7976|8322|8323|8326|8517|8850|9133|9519|10393|29882|54107|54361|57804	ADCY6|AKT2|SLC25A4|APC|ATF1|CCND1|TSPO|CANX|CD3D|CDC20|CDKN1A|CHEK1|CHUK|ATF2|DLG1|DVL2|E2F1|ETS2|FZD2|HLA-A|HLA-B|HLA-C|HLA-DOA|HLA-DOB|HLA-DPB1|ICAM1|IL1R1|IL2RA|IL2RG|IL6|IL15RA|ITGAL|JUN|LTBR|MAD2L1|SMAD3|MAP3K3|NFATC1|NFATC4|NFKBIA|PCNA|PDGFB|PDGFRA|PIK3CA|PIK3CD|POLE2|PPP3CB|PPP3CC|PRKACB|RELB|MAP2K4|SLC2A1|SPI1|STAT5A|TCF3|TGFB1|TGFB3|TNFRSF1A|WNT7A|WNT7B|XBP1|XPO1|ZFP36|IL1R2|FZD3|FZD4|FZ…	-20.4165	-22.4106		0.357368	12.2764	0	42	0	0	-28.6758	3.65283
0	0	0	0	1	0	0	0	0	-17.0068	GO:0055074	M00001	1	0	469	111	2416	27994	4.59437	GO Biological Processes	19	calcium ion homeostasis	2.74232	116|134|183|185|187|310|348|488|489|490|491|540|553|596|623|624|643|719|784|845|846|920|1232|1233|1236|1238|1240|1268|1535|1729|1906|1908|1991|2147|2150|2359|2587|2624|2697|2740|2828|2833|2843|2859|2890|3062|3074|3356|3375|3710|3717|4088|4644|5030|5031|5156|5311|5319|5732|5733|5741|5788|5910|5967|6352|6354|6357|6363|6366|6376|6387|6444|6622|6717|6863|6869|6915|7052|7070|7137|7220|7222|7226|7421|7…	ADCYAP1|ADORA1|AGT|AGTR1|APLNR|ANXA7|APOE|ATP2A2|ATP2A3|ATP2B1|ATP2B2|ATP7B|AVPR1B|BCL2|BDKRB1|BDKRB2|CXCR5|C3AR1|CACNB3|CASQ2|CASR|CD4|CCR3|CCR4|CCR7|ACKR2|CMKLR1|CNR1|CYBA|DIAPH1|EDN1|EDN3|ELANE|F2|F2RL1|FPR3|GALR1|GATA2|GJA1|GLP1R|GPR4|CXCR3|GPR20|GPR35|GRIA1|HCRTR2|HEXB|HTR2A|IAPP|ITPR3|JAK2|SMAD3|MYO5A|P2RY4|P2RY6|PDGFRA|PKD2|PLA2G1B|PTGER2|PTGER3|PTH|PTPRC|RAP1GDS1|REG1A|CCL5|CCL7|CCL13|CCL…	-20.389	-22.3812	19_GO:0065007 biological regulation	0.425943	11.6947	0	17	0	0	-35.476	3.43356
1	0	1	1	1	-3.4961	0	-4.11259	-3.52538	-7.00788	GO:0019216	M10111	4	0	431	105	2416	27994	4.34603	GO Biological Processes	19	regulation of lipid metabolic process	2.8228	12|20|34|51|134|150|183|185|190|208|337|338|341|345|347|348|427|585|706|718|1081|1181|1236|1268|2053|2147|2180|2194|2261|3156|3356|3422|3837|3952|4199|4598|5105|5155|5156|5165|5166|5467|5562|5919|5934|5978|6095|6309|6319|6363|6366|6591|6615|6653|6662|6713|6720|6721|7040|7132|7421|8013|8398|8439|8525|8611|8648|8651|8721|8835|8898|9021|9110|9306|9563|9619|9655|10451|10464|10499|10580|10613|22863|22…	SERPINA3|ABCA2|ACADM|ACOX1|ADORA1|ADRA2A|AGT|AGTR1|NR0B1|AKT2|APOA4|APOB|APOC1|APOC3|APOD|APOE|ASAH1|BBS4|TSPO|C3|CGA|CLCN2|CCR7|CNR1|EPHX2|F2|ACSL1|FASN|FGFR3|HMGCR|HTR2A|IDI1|KPNB1|LEP|ME1|MVK|PCK1|PDGFB|PDGFRA|PDK3|PDK4|PPARD|PRKAA1|RARRES2|RBL2|REST|RORA|SC5D|SCD|CCL19|CCL21|SNAI2|SNAI1|SORL1|SOX9|SQLE|SREBF1|SREBF2|TGFB1|TNFRSF1A|VDR|NR4A3|PLA2G6|NSMAF|DGKZ|PLPP1|NCOA1|SOCS1|EDF1|SOCS2|MTMR2…	-20.2402	-22.2304	19_GO:0050789 regulation of biological process	0.41481	11.7207	0	73	1	1	-22.2304	3.10499
0	0	1	0	1	0	0	-3.54165	0	-8.28602	GO:0051051	M00101	2	0	505	116	2416	27994	4.80132	GO Biological Processes	19	negative regulation of transport	2.66155	18|20|116|134|150|152|208|284|341|345|347|348|382|384|392|554|580|596|684|784|845|945|1268|1407|1445|1906|2039|2150|2294|2332|2697|2729|2859|2887|2931|3033|3156|3356|3383|3418|3598|3952|3958|3998|4043|4131|4318|5211|5311|5552|5728|5733|5741|5781|5905|5978|6376|6422|6424|6536|6622|6690|6717|6720|6721|6865|7032|7132|7133|7200|7293|7295|7341|7779|7879|7881|8326|8529|8609|8724|8832|8898|9094|9270|934…	ABAT|ABCA2|ADCYAP1|ADORA1|ADRA2A|ADRA2C|AKT2|ANGPT1|APOC1|APOC3|APOD|APOE|ARF6|ARG2|ARHGAP1|AVPR2|BARD1|BCL2|BST2|CACNB3|CASQ2|CD33|CNR1|CRY1|CSK|EDN1|DMTN|F2RL1|FOXF1|FMR1|GJA1|GCLC|GPR35|GRB10|GSK3A|HADH|HMGCR|HTR2A|ICAM1|IDH2|IL13RA2|LEP|LGALS3|LMAN1|LRPAP1|MAP1B|MMP9|PFKL|PKD2|SRGN|PTEN|PTGER3|PTH|PTPN11|RANGAP1|REST|CX3CL1|SFRP1|SFRP4|SLC6A9|SNCA|SPINK1|SRI|SREBF1|SREBF2|TACR2|TFF2|TNFRSF1A|…	-20.2245	-22.2128	19_GO:0048519 negative regulation of biological process	0.434958	11.5803	0	74	1	1	-22.2128	2.89673
0	0	1	0	1	0	0	-9.4484	0	-3.31092	R-HSA-8856828	M00101	2	0	146	56	2416	27994	2.31788	Reactome Gene Sets	6	Clathrin-mediated endocytosis	4.4443	185|273|338|382|554|915|920|950|1080|1173|1213|1839|1856|2017|2060|2069|2580|3575|4952|5286|5868|6453|6455|6456|6857|6869|7039|8027|8218|8322|8533|8674|8976|9146|9318|9322|9341|9829|9892|10092|10097|10254|10552|23208|23396|25977|26052|26119|29763|29924|29978|50813|51138|54874|55738|58513	AGTR1|AMPH|APOB|ARF6|AVPR2|CD3D|CD4|SCARB2|CFTR|AP2M1|CLTC|HBEGF|DVL2|CTTN|EPS15|EREG|GAK|IL7R|OCRL|PIK3C2A|RAB5A|ITSN1|SH3GL1|SH3GL2|SYT1|TACR1|TGFA|STAM|CLTCL1|FZD4|COPS3|VAMP4|WASL|HGS|COPS2|TRIP10|VAMP3|DNAJC6|SNAP91|ARPC5|ACTR2|STAM2|ARPC1A|SYT11|PIP5K1C|NECAP1|DNM3|LDLRAP1|PACSIN3|EPN1|UBQLN2|COPS7A|COPS4|FNBP1L|ARFGAP1|EPS15L1	-20.1917	-22.1781		0.306129	12.8239	0	7	0	0	-42.7315	4.4443
0	0	1	0	0	0	0	-13.0795	0	0	GO:0019693	M00100	1	0	582	127	2416	27994	5.25662	GO Biological Processes	19	ribose phosphate metabolic process	2.52842	38|47|112|116|132|272|353|387|471|523|526|570|669|706|1345|1622|1737|1738|1739|1836|1969|2026|2027|2180|2194|2395|2539|2597|2646|2773|3098|3156|3295|3356|3479|3607|3643|3939|4338|4354|4436|4598|4621|4656|4698|4701|4705|4712|4719|4724|4878|4907|4976|5152|5162|5165|5166|5208|5209|5210|5211|5213|5226|5315|5471|5538|5562|5631|5741|5903|6095|6319|6392|6472|6622|6774|6785|6820|7040|7372|7385|8050|8459|…	ACAT1|ACLY|ADCY6|ADCYAP1|ADK|AMPD3|APRT|RHOA|ATIC|ATP6V1A|ATP6V1B2|BAAT|BPGM|TSPO|COX6C|DBI|DLAT|DLD|DLG1|SLC26A2|EPHA2|ENO2|ENO3|ACSL1|FASN|FXN|G6PD|GAPDH|GCKR|GNAI3|HK1|HMGCR|HSD17B4|HTR2A|IGF1|FOXK2|INSR|LDHA|MOCS2|MPP1|MSH2|MVK|MYH3|MYOG|NDUFA5|NDUFA7|NDUFA10|NDUFB6|NDUFS1|NDUFS4|NPPA|NT5E|OPA1|PDE9A|PDHB|PDK3|PDK4|PFKFB2|PFKFB3|PFKFB4|PFKL|PFKM|PGD|PKM|PPAT|PPT1|PRKAA1|PRPS1|PTH|RANBP2|RORA|…	-20.1835	-22.1681	19_GO:0008152 metabolic process	0.454025	11.4518	0	13	0	0	-37.1128	3.94719
0	0	1	0	0	0	0	-12.8411	0	0	GO:0009150	M00100	1	0	547	122	2416	27994	5.04967	GO Biological Processes	19	purine ribonucleotide metabolic process	2.58429	38|47|112|116|132|272|353|387|471|523|526|570|669|706|1345|1622|1737|1738|1739|1836|1969|2026|2027|2180|2194|2395|2597|2646|2773|3098|3156|3295|3356|3479|3607|3643|3939|4338|4354|4436|4598|4621|4656|4698|4701|4705|4712|4719|4724|4878|4907|4976|5152|5162|5165|5166|5208|5209|5210|5211|5213|5315|5471|5538|5562|5741|5903|6095|6319|6392|6472|6622|6774|6785|6820|7040|7385|8050|8459|8604|8622|8671|8801|…	ACAT1|ACLY|ADCY6|ADCYAP1|ADK|AMPD3|APRT|RHOA|ATIC|ATP6V1A|ATP6V1B2|BAAT|BPGM|TSPO|COX6C|DBI|DLAT|DLD|DLG1|SLC26A2|EPHA2|ENO2|ENO3|ACSL1|FASN|FXN|GAPDH|GCKR|GNAI3|HK1|HMGCR|HSD17B4|HTR2A|IGF1|FOXK2|INSR|LDHA|MOCS2|MPP1|MSH2|MVK|MYH3|MYOG|NDUFA5|NDUFA7|NDUFA10|NDUFB6|NDUFS1|NDUFS4|NPPA|NT5E|OPA1|PDE9A|PDHB|PDK3|PDK4|PFKFB2|PFKFB3|PFKFB4|PFKL|PFKM|PKM|PPAT|PPT1|PRKAA1|PTH|RANBP2|RORA|SCD|SDHD|SHMT2|…	-20.1833	-22.166	19_GO:0008152 metabolic process	0.445483	11.5006	0	13	0	0	-37.1128	3.94719
0	0	0	1	1	0	0	0	-3.02579	-16.7912	GO:0002696	M00011	2	0	406	101	2416	27994	4.18046	GO Biological Processes	19	positive regulation of leukocyte activation	2.88246	101|387|399|558|596|604|695|864|865|914|920|921|923|970|1026|1141|1236|1326|1445|1880|1947|1949|2150|2207|2319|2624|2737|3105|3115|3142|3280|3329|3479|3559|3566|3569|3575|3594|3635|3684|3952|4292|4436|4690|4878|5105|5133|5290|5321|5590|5781|5788|5819|6188|6352|6363|6366|6659|6778|6812|6863|7040|7070|7293|7305|7494|8013|8440|8546|8600|8651|8723|8740|8764|8808|8876|8915|9173|9655|10125|10451|10666|…	ADAM8|RHOA|RHOH|AXL|BCL2|BCL6|BTK|RUNX3|CBFB|CD2|CD4|CD5|CD6|CD70|CDKN1A|CHRNB2|CCR7|MAP3K8|CSK|GPR183|EFNB1|EFNB3|F2RL1|FCER1G|FLOT2|GATA2|GLI3|HLA-A|HLA-DPB1|HLX|HES1|HSPD1|IGF1|IL2RA|IL4R|IL6|IL7R|IL12RB1|INPP5D|ITGAM|LEP|MLH1|MSH2|NCK1|NPPA|PCK1|PDCD1|PIK3CA|PLA2G4A|PRKCZ|PTPN11|PTPRC|NECTIN2|RPS3|CCL5|CCL19|CCL21|SOX4|STAT6|STXBP1|TAC1|TGFB1|THY1|TNFRSF4|TYROBP|XBP1|NR4A3|NCK2|AP3B1|TNFSF11|…	-20.1531	-22.1332	19_GO:0002376 immune system process	0.407184	11.7427	0	14	0	0	-36.8826	3.53125
0	0	1	0	1	0	0	-8.51054	0	-4.35014	GO:0072657	M00101	2	0	654	137	2416	27994	5.67053	GO Biological Processes	19	protein localization to membrane	2.42723	134|208|302|348|367|382|391|403|596|784|1121|1173|1213|1363|1399|1445|1739|1869|1969|2039|2064|2207|2319|2580|2719|2743|2810|2817|2901|3208|3675|3683|3684|3695|3728|3958|4593|4641|4644|4864|5318|5533|5583|5590|5649|5727|5824|5865|5962|6188|6223|6249|6281|6616|6728|6729|6731|6745|6804|6809|6812|7027|7040|7070|7132|8174|8326|8504|8546|8548|8674|8766|8851|8934|9146|9270|9341|9344|9419|9463|9528|9545…	ADORA1|AKT2|ANXA2|APOE|AR|ARF6|RHOG|ARL3|BCL2|CACNB3|CHM|AP2M1|CLTC|CPE|CRKL|CSK|DLG1|E2F1|EPHA2|DMTN|ERBB2|FCER1G|FLOT2|GAK|GPC3|GLRB|SFN|GPC1|GRIK5|HPCA|ITGA3|ITGAL|ITGAM|ITGB7|JUP|LGALS3|MUSK|MYO1C|MYO5A|NPC1|PKP2|PPP3CC|PRKCH|PRKCZ|RELN|PTCH1|PEX19|RAB3B|RDX|RPS3|RPS19|CLIP1|S100A10|SNAP25|SRP19|SRP54|SRP72|SSR1|STX1A|STX3|STXBP1|TFDP1|TGFB1|THY1|TNFRSF1A|MADCAM1|FZD9|PEX3|AP3B1|BLZF1|VAMP4|R…	-20.1531	-22.132	19_GO:0051179 localization	0.47053	11.3507	0	75	1	1	-22.132	3.03043
0	0	1	0	1	0	0	-4.58533	0	-8.67686	GO:0045936	M00101	2	0	604	130	2416	27994	5.38079	GO Biological Processes	19	negative regulation of phosphate metabolic process	2.49387	20|183|259|284|324|341|348|387|399|623|624|706|978|1026|1027|1353|1399|1445|1739|1942|2022|2039|2150|2192|2308|2646|2675|2764|2810|3082|3156|3170|3192|3208|3642|3725|3843|3958|4091|4092|4221|4249|4616|4642|4656|4690|4878|4908|5037|5048|5155|5341|5502|5504|5524|5573|5576|5577|5590|5716|5728|5788|6422|6456|6622|6653|6690|6774|6879|7023|7040|7070|7345|8440|8604|8651|8850|9021|9052|9258|9270|9353|965…	ABCA2|AGT|AMBP|ANGPT1|APC|APOC1|APOE|RHOA|RHOH|BDKRB1|BDKRB2|TSPO|CDA|CDKN1A|CDKN1B|COX11|CRKL|CSK|DLG1|EFNA1|ENG|DMTN|F2RL1|FBLN1|FOXO1|GCKR|GFRA2|GMFB|SFN|HGF|HMGCR|FOXA2|HNRNPU|HPCA|INSM1|JUN|IPO5|LGALS3|SMAD6|SMAD7|MEN1|MGAT5|GADD45B|MYO1D|MYOG|NCK1|NPPA|NTF3|PEBP1|PAFAH1B1|PDGFB|PLEK|PPP1R1A|PPP1R2|PTPA|PRKAR1A|PRKAR2A|PRKAR2B|PRKCZ|PSMD10|PTEN|PTPRC|SFRP1|SH3GL2|SNCA|SORL1|SPINK1|STAT3|TAF7…	-20.1398	-22.1168	19_GO:0048519 negative regulation of biological process	0.459055	11.4071	0	72	0	0	-22.5325	2.56157
0	0	0	0	1	0	0	0	0	-13.4623	GO:0007507	M00001	1	0	590	128	2416	27994	5.29801	GO Biological Processes	19	heart development	2.51377	93|183|187|585|657|659|677|1026|1027|1280|1363|1386|1396|1399|1482|1832|1856|1889|1906|1942|2022|2050|2064|2254|2294|2296|2300|2535|2539|2697|2702|2719|2735|2737|2931|2997|3192|3280|3479|3643|3675|3725|4000|4088|4091|4092|4205|4772|4776|4878|5019|5111|5155|5156|5292|5311|5318|5467|5532|5573|5594|5595|5604|5727|5728|5781|5950|5978|6091|6416|6444|6495|6548|6591|6615|6659|6662|6678|6717|6899|6909|69…	ACVR2B|AGT|APLNR|BBS4|BMPR1A|BMPR2|ZFP36L1|CDKN1A|CDKN1B|COL2A1|CPE|ATF2|CRIP1|CRKL|NKX2-5|DSP|DVL2|ECE1|EDN1|EFNA1|ENG|EPHB4|ERBB2|FGF9|FOXF1|FOXC1|FOXL1|FZD2|G6PD|GJA1|GJA5|GPC3|GLI1|GLI3|GSK3A|GYS1|HNRNPU|HES1|IGF1|INSR|ITGA3|JUN|LMNA|SMAD3|SMAD6|SMAD7|MEF2A|NFATC1|NFATC4|NPPA|OXCT1|PCNA|PDGFB|PDGFRA|PIM1|PKD2|PKP2|PPARD|PPP3CB|PRKAR1A|MAPK1|MAPK3|MAP2K1|PTCH1|PTEN|PTPN11|RBP4|REST|ROBO1|MAP2K…	-20.1284	-22.1036	19_GO:0032502 developmental process	0.455709	11.4214	0	76	1	1	-22.1036	3.29011
0	0	1	0	1	0	0	-3.23782	0	-9.68695	GO:0030100	M00101	2	0	288	82	2416	27994	3.39404	GO Biological Processes	19	regulation of endocytosis	3.29905	20|81|284|302|341|345|348|382|558|566|567|717|718|722|1445|1535|2150|2207|2332|2624|2719|3055|3208|3561|3601|3643|3958|4043|4240|4908|4983|5532|5533|5538|5728|5788|5806|5868|6363|6366|6424|6441|6453|6455|6456|6622|7036|8527|8674|8724|8898|8976|9094|9463|9829|9863|9892|10059|10211|10461|10859|11314|23011|23208|23513|26060|26119|29108|29763|29978|54209|54550|54806|55198|55738|57030|57118|60682|6442…	ABCA2|ACTN4|ANGPT1|ANXA2|APOC1|APOC3|APOE|ARF6|AXL|AZU1|B2M|C2|C3|C4BPA|CSK|CYBA|F2RL1|FCER1G|FMR1|GATA2|GPC3|HCK|HPCA|IL2RG|IL15RA|INSR|LGALS3|LRPAP1|MFGE8|NTF3|OPHN1|PPP3CB|PPP3CC|PPT1|PTEN|PTPRC|PTX3|RAB5A|CCL19|CCL21|SFRP4|SFTPD|ITSN1|SH3GL1|SH3GL2|SNCA|TFR2|DGKD|VAMP4|SNX3|MTMR2|WASL|UNC119|PICK1|DNAJC6|MAGI2|SNAP91|DNM1L|FLOT1|MERTK|LILRB1|CD300A|RAB21|SYT11|SCRIB|APPL1|LDLRAP1|PYCARD|PACSI…	-20.123	-22.0963	19_GO:0071840 cellular component organization or biogenesis	0.368393	12.0531	0	6	0	0	-43.4327	4.22883
1	0	0	0	1	-2.38812	0	0	0	-17.0913	GO:0072503	M10001	2	0	493	114	2416	27994	4.71854	GO Biological Processes	19	cellular divalent inorganic cation homeostasis	2.67933	116|134|183|185|187|310|348|488|489|490|491|540|553|596|623|624|643|719|784|845|846|920|1232|1233|1236|1238|1240|1268|1535|1729|1906|1908|1991|2147|2150|2359|2587|2624|2697|2740|2828|2833|2843|2859|2890|3062|3074|3356|3375|3710|3717|4088|4493|4495|4496|4499|4501|4502|4644|5030|5031|5156|5311|5319|5732|5733|5741|5788|5910|6352|6354|6357|6363|6366|6376|6387|6622|6717|6863|6869|6915|7052|7070|7137|7…	ADCYAP1|ADORA1|AGT|AGTR1|APLNR|ANXA7|APOE|ATP2A2|ATP2A3|ATP2B1|ATP2B2|ATP7B|AVPR1B|BCL2|BDKRB1|BDKRB2|CXCR5|C3AR1|CACNB3|CASQ2|CASR|CD4|CCR3|CCR4|CCR7|ACKR2|CMKLR1|CNR1|CYBA|DIAPH1|EDN1|EDN3|ELANE|F2|F2RL1|FPR3|GALR1|GATA2|GJA1|GLP1R|GPR4|CXCR3|GPR20|GPR35|GRIA1|HCRTR2|HEXB|HTR2A|IAPP|ITPR3|JAK2|SMAD3|MT1E|MT1G|MT1H|MT1M|MT1X|MT2A|MYO5A|P2RY4|P2RY6|PDGFRA|PKD2|PLA2G1B|PTGER2|PTGER3|PTH|PTPRC|RAP1…	-20.1171	-22.0886	19_GO:0065007 biological regulation	0.43138	11.5618	0	17	0	0	-35.476	3.43356
0	0	1	0	1	0	0	-3.4084	0	-9.25971	GO:0060560	M00101	2	0	236	73	2416	27994	3.02152	GO Biological Processes	19	developmental growth involved in morphogenesis	3.58409	348|659|1382|1435|1627|1808|2017|3326|3897|3984|4099|4131|4692|4803|4897|5048|5361|5532|5590|5967|6049|6259|6387|6405|6422|6456|6495|6662|6696|6792|6857|6909|6928|7414|7477|8153|8239|8482|8766|8828|8851|8936|9037|9201|9353|9362|9373|9839|9863|10155|10253|10371|10413|10479|10512|11344|23011|23394|23566|26999|29882|51199|51330|51548|54910|55364|55558|56920|57556|57698|57715|64218|81565	APOE|BMPR2|CRABP2|CSF1|DBN1|DPYSL2|CTTN|HSP90AB1|L1CAM|LIMK1|MAG|MAP1B|NDN|NGF|NRCAM|PAFAH1B1|PLXNA1|PPP3CB|PRKCZ|REG1A|RNF6|RYK|CXCL12|SEMA3F|SFRP1|SH3GL2|SIX1|SOX9|SPP1|CDKL5|SYT1|TBX2|HNF1B|VCL|WNT7B|RND2|USP9X|SEMA7A|RAB11A|NRP2|CDK5R1|WASF1|SEMA5A|DCLK1|SLIT2|CPNE6|PLAA|ZEB2|MAGI2|TRIM28|SPRY2|SEMA3A|YAP1|SLC9A6|SEMA3C|TWF2|RAB21|ADNP|LPAR3|CYFIP2|ANAPC2|NIN|TNFRSF12A|SIRT6|SEMA4C|IMPACT|PLX…	-20.1146	-22.0843	19_GO:0040007 growth	0.348259	12.2521	0	12	0	0	-37.6769	4.58088
0	0	1	0	1	0	0	-3.65035	0	-11.1438	GO:0032147	M00101	2	0	331	89	2416	27994	3.68377	GO Biological Processes	19	activation of protein kinase activity	3.11552	93|112|134|150|152|183|284|1136|1326|1399|1616|1739|1894|2081|2914|3082|3479|3643|3717|3952|4215|4294|4296|4616|4803|4908|5155|5290|5319|5562|5567|5573|5576|5577|5590|5594|5595|5604|5605|5608|5610|5781|5788|6352|6363|6416|6885|7001|7039|7043|7186|7295|7334|7477|7786|8517|8600|8649|8651|8795|8844|8851|9052|9270|9294|9344|10392|10464|10595|10892|10912|11184|11314|22974|23043|23118|23394|23566|25759…	ACVR2B|ADCY6|ADORA1|ADRA2A|ADRA2C|AGT|ANGPT1|CHRNA3|MAP3K8|CRKL|DAXX|DLG1|ECT2|ERN1|GRM4|HGF|IGF1|INSR|JAK2|LEP|MAP3K3|MAP3K10|MAP3K11|GADD45B|NGF|NTF3|PDGFB|PIK3CA|PLA2G1B|PRKAA1|PRKACB|PRKAR1A|PRKAR2A|PRKAR2B|PRKCZ|MAPK1|MAPK3|MAP2K1|MAP2K2|MAP2K6|EIF2AK2|PTPN11|PTPRC|CCL5|CCL19|MAP2K4|MAP3K7|PRDX2|TGFA|TGFB3|TRAF2|TXN|UBE2N|WNT7B|MAP3K12|IKBKG|TNFSF11|LAMTOR3|SOCS1|TNFRSF10B|KSR1|CDK5R1|GPRC5A…	-20.0698	-22.0376	19_GO:0048518 positive regulation of biological process	0.38322	11.8993	0	3	0	0	-47.8645	3.36829
0	0	1	0	1	0	0	-6.28323	0	-7.92797	R-HSA-71387	M00101	2	0	295	83	2416	27994	3.43543	Reactome Gene Sets	6	Metabolism of carbohydrates	3.26005	216|633|669|960|1836|2026|2027|2131|2539|2542|2597|2646|2719|2817|2992|2997|3074|3098|3161|3339|3373|4190|4191|4958|4969|5105|5208|5209|5210|5211|5213|5226|5315|5516|5549|5567|5631|5834|5837|5903|6382|6383|6448|6513|6548|6652|7360|8402|8604|8704|8707|8789|8908|9060|9061|9331|9334|9348|9653|9688|9956|9957|10007|10165|10331|10402|10675|10894|11285|22856|23165|23511|23563|51084|55454|55576|55706|790…	ALDH1A1|BGN|BPGM|CD44|SLC26A2|ENO2|ENO3|EXT1|G6PD|SLC37A4|GAPDH|GCKR|GPC3|GPC1|GYG1|GYS1|HEXB|HK1|HMMR|HSPG2|HYAL1|MDH1|MDH2|OMD|OGN|PCK1|PFKFB2|PFKFB3|PFKFB4|PFKL|PFKM|PGD|PKM|PPP2CB|PRELP|PRKACB|PRPS1|PYGB|PYGM|RANBP2|SDC1|SDC2|SGSH|SLC2A1|SLC9A1|SORD|UGP2|SLC25A11|SLC25A12|B4GALT2|B3GALT2|FBP2|GYG2|PAPSS2|PAPSS1|B4GALT6|B4GALT5|NDST3|HS2ST1|NUP93|HS3ST2|HS3ST1|GNPDA1|SLC25A13|B3GNT3|ST3GAL6|CS…	-20.0203	-21.9864		0.370554	11.9932	0	77	1	1	-21.9864	4.80433
0	0	1	1	1	0	0	-3.0899	-3.36958	-5.57225	GO:0002757	M00111	3	0	657	137	2416	27994	5.67053	GO Biological Processes	19	immune response-activating signal transduction	2.41615	338|596|640|660|695|708|719|784|865|915|920|974|1147|1236|1240|1399|1445|1508|1520|1535|1967|2150|2207|2319|2359|3055|3105|3115|3326|3329|3635|3659|3661|3665|3684|3783|3958|3984|4057|4068|4588|4615|4641|4690|4792|5290|5293|5338|5567|5583|5594|5595|5608|5682|5684|5693|5696|5699|5701|5702|5707|5711|5713|5716|5717|5718|5788|5819|5971|6188|6441|6500|6885|7070|7301|7322|7334|7706|8013|8398|8454|8517|8…	APOB|BCL2|BLK|BMX|BTK|C1QBP|C3AR1|CACNB3|CBFB|CD3D|CD4|CD79B|CHUK|CCR7|CMKLR1|CRKL|CSK|CTSB|CTSS|CYBA|EIF2B1|F2RL1|FCER1G|FLOT2|FPR3|HCK|HLA-A|HLA-DPB1|HSP90AB1|HSPD1|INPP5D|IRF1|IRF3|IRF7|ITGAM|KCNN4|LGALS3|LIMK1|LTF|SH2D1A|MUC6|MYD88|MYO1C|NCK1|NFKBIA|PIK3CA|PIK3CD|PLD2|PRKACB|PRKCH|MAPK1|MAPK3|MAP2K6|PSMA1|PSMA3|PSMB5|PSMB8|PSMB10|PSMC2|PSMC3|PSMD1|PSMD5|PSMD7|PSMD10|PSMD11|PSMD12|PTPRC|NECTIN…	-19.9747	-21.9389	19_GO:0002376 immune system process	0.47053	11.289	0	34	0	0	-30.1707	3.36394
0	0	0	1	1	0	0	0	-5.97755	-15.3552	GO:0002703	M00011	2	0	210	68	2416	27994	2.81457	GO Biological Processes	19	regulation of leukocyte mediated immunity	3.75196	563|567|604|640|684|695|718|722|909|1653|2150|2207|2242|2294|2624|3105|3106|3263|3329|3456|3554|3566|3569|3575|3594|3598|3684|3952|4068|4092|4292|4436|4878|5272|5532|5590|5788|5819|5880|6372|6778|6812|6813|6885|7040|7133|7186|8723|8832|9341|9984|10125|10666|10859|10892|11314|22890|22976|23529|50487|54440|55061|56253|56848|56940|64127|80762|148022	AZGP1|B2M|BCL6|BLK|BST2|BTK|C3|C4BPA|CD1A|DDX1|F2RL1|FCER1G|FES|FOXF1|GATA2|HLA-A|HLA-B|HPX|HSPD1|IFNB1|IL1R1|IL4R|IL6|IL7R|IL12RB1|IL13RA2|ITGAM|LEP|SH2D1A|SMAD7|MLH1|MSH2|NPPA|SERPINB9|PPP3CB|PRKCZ|PTPRC|NECTIN2|RAC2|CXCL6|STAT6|STXBP1|STXBP2|MAP3K7|TGFB1|TNFRSF1B|TRAF2|SNX4|CD84|VAMP3|THOC1|RASGRP1|CD226|LILRB1|MALT1|CD300A|ZBTB1|PAXIP1|CLCF1|PLA2G3|SASH3|SUSD4|CRTAM|SPHK2|DUSP22|NOD2|NDFIP1|T…	-19.9054	-21.8678	19_GO:0002376 immune system process	0.336479	12.3025	0	60	0	0	-24.4826	4.4241
0	0	1	0	1	0	0	-5.07516	0	-7.18283	GO:0046394	M00101	2	0	476	111	2416	27994	4.59437	GO Biological Processes	19	carboxylic acid biosynthetic process	2.70199	18|47|247|337|341|345|445|471|570|633|669|1213|1906|2026|2027|2053|2194|2356|2571|2597|2646|2687|3098|3295|3356|3373|3479|3607|3620|3643|3939|4524|4548|4552|4644|4656|4942|5155|5166|5208|5209|5210|5211|5213|5315|5319|5321|5352|5562|5730|5832|5903|5947|6319|6342|6470|6472|6507|6774|6785|6916|7040|7360|7390|7494|8560|8604|8671|8803|8854|8864|8942|9023|9536|9688|10170|10464|10613|10675|10728|10993|1…	ABAT|ACLY|ALOX15B|APOA4|APOC1|APOC3|ASS1|ATIC|BAAT|BGN|BPGM|CLTC|EDN1|ENO2|ENO3|EPHX2|FASN|FPGS|GAD1|GAPDH|GCKR|GGT5|HK1|HSD17B4|HTR2A|HYAL1|IGF1|FOXK2|IDO1|INSR|LDHA|MTHFR|MTR|MTRR|MYO5A|MYOG|OAT|PDGFB|PDK4|PFKFB2|PFKFB3|PFKFB4|PFKL|PFKM|PKM|PLA2G1B|PLA2G4A|PLOD2|PRKAA1|PTGDS|ALDH18A1|RANBP2|RBP1|SCD|SCP2|SHMT1|SHMT2|SLC1A3|STAT3|ELOVL4|TBXAS1|TGFB1|UGP2|UROS|XBP1|DEGS1|SLC25A12|SLC4A4|SUCLA2|AL…	-19.8698	-21.8305	19_GO:0008152 metabolic process	0.425943	11.5105	0	37	0	0	-29.8856	2.94583
1	0	1	0	1	-2.67278	0	-2.21771	0	-14.214	GO:0001558	M10101	3	0	423	103	2416	27994	4.26325	GO Biological Processes	19	regulation of cell growth	2.8214	91|183|185|348|387|596|604|623|659|684|978|1026|1027|1382|1399|1535|1627|1808|1839|1906|2017|2064|2147|2395|2539|2697|2810|2931|3373|3479|3484|3897|3984|4088|4092|4099|4131|4241|4803|4878|4897|5048|5467|5538|5716|5967|6049|6195|6259|6387|6405|6422|6446|6548|6595|6696|6792|6857|7040|7490|8153|8314|8482|8751|8766|8835|8851|9037|9150|9344|9353|9362|9373|9686|10038|10371|10512|11007|11344|23011|23136…	ACVR1B|AGT|AGTR1|APOE|RHOA|BCL2|BCL6|BDKRB1|BMPR2|BST2|CDA|CDKN1A|CDKN1B|CRABP2|CRKL|CYBA|DBN1|DPYSL2|HBEGF|EDN1|CTTN|ERBB2|F2|FXN|G6PD|GJA1|SFN|GSK3A|HYAL1|IGF1|IGFBP1|L1CAM|LIMK1|SMAD3|SMAD7|MAG|MAP1B|MELTF|NGF|NPPA|NRCAM|PAFAH1B1|PPARD|PPT1|PSMD10|REG1A|RNF6|RPS6KA1|RYK|CXCL12|SEMA3F|SFRP1|SGK1|SLC9A1|SMARCA2|SPP1|CDKL5|SYT1|TGFB1|WT1|RND2|BAP1|SEMA7A|ADAM15|RAB11A|SOCS2|CDK5R1|SEMA5A|CTDP1|TA…	-19.8405	-21.7993	19_GO:0040007 growth	0.411018	11.6008	0	12	0	0	-37.6769	4.58088
0	0	1	0	1	0	0	-5.04857	0	-7.14807	GO:0016053	M00101	2	0	477	111	2416	27994	4.59437	GO Biological Processes	19	organic acid biosynthetic process	2.69633	18|47|247|337|341|345|445|471|570|633|669|1213|1906|2026|2027|2053|2194|2356|2571|2597|2646|2687|3098|3295|3356|3373|3479|3607|3620|3643|3939|4524|4548|4552|4644|4656|4942|5155|5166|5208|5209|5210|5211|5213|5315|5319|5321|5352|5562|5730|5832|5903|5947|6319|6342|6470|6472|6507|6774|6785|6916|7040|7360|7390|7494|8560|8604|8671|8803|8854|8864|8942|9023|9536|9688|10170|10464|10613|10675|10728|10993|1…	ABAT|ACLY|ALOX15B|APOA4|APOC1|APOC3|ASS1|ATIC|BAAT|BGN|BPGM|CLTC|EDN1|ENO2|ENO3|EPHX2|FASN|FPGS|GAD1|GAPDH|GCKR|GGT5|HK1|HSD17B4|HTR2A|HYAL1|IGF1|FOXK2|IDO1|INSR|LDHA|MTHFR|MTR|MTRR|MYO5A|MYOG|OAT|PDGFB|PDK4|PFKFB2|PFKFB3|PFKFB4|PFKL|PFKM|PKM|PLA2G1B|PLA2G4A|PLOD2|PRKAA1|PTGDS|ALDH18A1|RANBP2|RBP1|SCD|SCP2|SHMT1|SHMT2|SLC1A3|STAT3|ELOVL4|TBXAS1|TGFB1|UGP2|UROS|XBP1|DEGS1|SLC25A12|SLC4A4|SUCLA2|AL…	-19.7958	-21.7529	19_GO:0008152 metabolic process	0.425943	11.4844	0	37	0	0	-29.8856	2.94583
0	0	1	1	1	0	0	-4.26059	-3.19199	-8.23447	GO:0070555	M00111	3	0	211	68	2416	27994	2.81457	GO Biological Processes	19	response to interleukin-1	3.73417	1051|1147|1326|1535|1906|2634|2729|3176|3373|3383|3554|3569|3576|4215|4524|4615|4792|5105|5578|5595|5682|5684|5693|5696|5699|5701|5702|5707|5711|5713|5716|5717|5718|6095|6352|6354|6357|6360|6363|6366|6367|6370|6376|6422|6500|6622|6662|6885|7334|7850|8454|8517|8808|10010|10213|10365|10392|11173|23118|23198|23236|29108|57162|64127|79155|80149|81030|140885	CEBPB|CHUK|MAP3K8|CYBA|EDN1|GBP2|GCLC|HNMT|HYAL1|ICAM1|IL1R1|IL6|CXCL8|MAP3K3|MTHFR|MYD88|NFKBIA|PCK1|PRKCA|MAPK3|PSMA1|PSMA3|PSMB5|PSMB8|PSMB10|PSMC2|PSMC3|PSMD1|PSMD5|PSMD7|PSMD10|PSMD11|PSMD12|RORA|CCL5|CCL7|CCL13|CCL16|CCL19|CCL21|CCL22|CCL25|CX3CL1|SFRP1|SKP1|SNCA|SOX9|MAP3K7|UBE2N|IL1R2|CUL1|IKBKG|IL1RL2|TANK|PSMD14|KLF2|NOD1|ADAMTS7|TAB2|PSME4|PLCB1|PYCARD|PELI1|NOD2|TNIP2|ZC3H12A|ZBP1|SIR…	-19.7812	-21.7365	19_GO:0050896 response to stimulus	0.336479	12.2523	0	39	0	0	-29.0641	4.71026
0	0	0	0	1	0	0	0	0	-12.5765	hsa04015	M00001	1	0	228	71	2416	27994	2.93874	KEGG Pathway	24	Rap1 signaling pathway	3.60821	112|208|284|387|810|1268|1399|1435|1436|1942|1944|1945|1969|2250|2252|2254|2261|2770|2773|2775|2778|3082|3479|3569|3643|3683|3684|4233|4803|4804|5155|5156|5217|5228|5290|5293|5331|5332|5578|5590|5594|5595|5604|5605|5608|5880|5881|5898|5909|6300|7408|7423|8202|8731|8817|8822|8823|9002|9170|9863|10411|10636|11069|23094|23236|23566|23595|23683|51343|51806|64411	ADCY6|AKT2|ANGPT1|RHOA|CALML3|CNR1|CRKL|CSF1|CSF1R|EFNA1|EFNA3|EFNA4|EPHA2|FGF5|FGF7|FGF9|FGFR3|GNAI1|GNAI3|GNAO1|GNAS|HGF|IGF1|IL6|INSR|ITGAL|ITGAM|MET|NGF|NGFR|PDGFB|PDGFRA|PFN2|PGF|PIK3CA|PIK3CD|PLCB3|PLCB4|PRKCA|PRKCZ|MAPK1|MAPK3|MAP2K1|MAP2K2|MAP2K6|RAC2|RAC3|RALA|RAP1GAP|MAPK12|VASP|VEGFB|NCOA3|RNMT|FGF18|FGF17|FGF16|F2RL3|LPAR2|MAGI2|RAPGEF3|RGS14|RAPGEF4|SIPA1L3|PLCB1|LPAR3|ORC3|PRKD3|FZR…	-19.733	-21.6865		0.343602	12.1533	0	19	0	0	-34.0494	3.6416
0	0	1	1	1	0	0	-2.41267	-3.25171	-11.8359	GO:0007249	M00111	3	0	286	81	2416	27994	3.35265	GO Biological Processes	19	I-kappaB kinase/NF-kappaB signaling	3.28161	284|387|389|399|554|602|684|695|920|1147|1236|1653|1894|2150|2697|3661|4055|4057|4215|4615|4792|4919|5494|5495|5971|6095|6284|6363|6366|6376|6574|6885|7052|7132|7186|7334|7706|8517|8600|8717|8795|8915|9641|10010|10133|10318|10392|10475|10537|10549|10616|10758|10892|11214|23118|23376|23476|27032|29108|29110|51026|51495|51704|54386|54923|55128|55179|55223|56848|57162|64127|79155|79931|80149|80762|8…	ANGPT1|RHOA|RHOC|RHOH|AVPR2|BCL3|BST2|BTK|CD4|CHUK|CCR7|DDX1|ECT2|F2RL1|GJA1|IRF3|LTBR|LTF|MAP3K3|MYD88|NFKBIA|ROR1|PPM1A|PPM1B|RELB|RORA|S100A13|CCL19|CCL21|CX3CL1|SLC20A1|MAP3K7|TGM2|TNFRSF1A|TRAF2|UBE2N|TRIM25|IKBKG|TNFSF11|TRADD|TNFRSF10B|BCL10|IKBKE|TANK|OPTN|TNIP1|NOD1|TRIM38|UBD|PRDX4|RBCK1|TRAF3IP2|MALT1|AKAP13|TAB2|UFL1|BRD4|ATP2C1|PYCARD|TBK1|GOLT1B|HACD3|GPRC5B|TERF2IP|LIME1|TRIM68|FAI…	-19.7206	-21.6724	19_GO:0023052 signaling	0.366219	11.9196	0	78	1	1	-21.6724	3.781
0	0	1	0	0	0	0	-11.6334	0	0	GO:0010506	M00100	1	0	348	91	2416	27994	3.76656	GO Biological Processes	19	regulation of autophagy	3.02991	523|526|528|596|665|706|823|1263|1977|2017|2081|2308|2597|2670|2773|2931|3082|3428|3607|3952|4233|4534|4864|5286|5290|5562|5595|5768|5868|6622|6625|6720|6721|6774|6829|6885|7345|7405|7494|7507|8517|8649|8851|8925|9110|9528|9531|9554|10059|10133|10193|10241|10325|10392|10456|10475|10558|10645|10670|23118|23232|23256|23265|23376|25793|27131|27244|27429|29108|29110|29978|51100|51322|51606|54209|5483…	ATP6V1A|ATP6V1B2|ATP6V1C1|BCL2|BNIP3L|TSPO|CAPN1|PLK3|EIF4E|CTTN|ERN1|FOXO1|GAPDH|GFAP|GNAI3|GSK3A|HGF|IFI16|FOXK2|LEP|MET|MTM1|NPC1|PIK3C2A|PIK3CA|PRKAA1|MAPK3|QSOX1|RAB5A|SNCA|SNRNP70|SREBF1|SREBF2|STAT3|SUPT5H|MAP3K7|UCHL1|UVRAG|XBP1|XPA|IKBKG|LAMTOR3|CDK5R1|HERC1|MTMR4|TMEM59|BAG3|SEC22B|DNM1L|OPTN|RNF41|CALCOCO2|RRAGB|NOD1|HAX1|TRIM38|SPTLC1|CAMKK2|RRAGA|TAB2|TBC1D12|SCFD1|EXOC7|UFL1|FBXO7|S…	-19.6533	-21.6017	19_GO:0050789 regulation of biological process	0.387335	11.7109	0	53	0	0	-26.4321	3.29174
0	0	1	0	1	0	0	-5.8858	0	-5.00268	GO:0048545	M00101	2	0	348	91	2416	27994	3.76656	GO Biological Processes	19	response to steroid hormone	3.02991	20|21|58|116|190|367|387|406|445|490|590|595|596|677|678|706|865|1026|1364|1407|1535|1616|1906|1977|2022|2101|2104|2235|2308|3148|3176|3192|3291|3329|3383|3569|3651|3717|4246|4306|4747|4821|4864|5105|5111|5467|5732|5978|6049|6382|6422|6678|6696|6715|6720|6750|6755|6879|6898|7023|7040|7043|7101|7110|7477|7538|8013|8031|8611|8648|9063|9101|9131|9353|9604|10002|10413|10424|10499|10628|11214|11240|23…	ABCA2|ABCA3|ACTA1|ADCYAP1|NR0B1|AR|RHOA|ARNTL|ASS1|ATP2B1|BCHE|CCND1|BCL2|ZFP36L1|ZFP36L2|TSPO|CBFB|CDKN1A|CLDN4|CRY1|CYBA|DAXX|EDN1|EIF4E|ENG|ESRRA|ESRRG|FECH|FOXO1|HMGB2|HNMT|HNRNPU|HSD11B2|HSPD1|ICAM1|IL6|PDX1|JAK2|SCGB2A1|NR3C2|NEFL|NKX2-2|NPC1|PCK1|PCNA|PPARD|PTGER2|REST|RNF6|SDC1|SFRP1|SPARC|SPP1|SRD5A1|SREBF1|SST|SSTR5|TAF7|TAT|TFAP4|TGFB1|TGFB3|NR2E1|TMF1|WNT7B|ZFP36|NR4A3|NCOA4|PLPP1|NCO…	-19.6533	-21.6017	19_GO:0050896 response to stimulus	0.387335	11.7109	0	24	0	0	-33.2727	3.17526
0	0	1	0	0	0	0	-12.6305	0	0	GO:0009259	M00100	1	0	562	123	2416	27994	5.09106	GO Biological Processes	19	ribonucleotide metabolic process	2.53593	38|47|112|116|132|272|353|387|471|523|526|570|669|706|1345|1622|1737|1738|1739|1836|1969|2026|2027|2180|2194|2395|2597|2646|2773|3098|3156|3295|3356|3479|3607|3643|3939|4338|4354|4436|4598|4621|4656|4698|4701|4705|4712|4719|4724|4878|4907|4976|5152|5162|5165|5166|5208|5209|5210|5211|5213|5315|5471|5538|5562|5741|5903|6095|6319|6392|6472|6622|6774|6785|6820|7040|7372|7385|8050|8459|8604|8622|8671|…	ACAT1|ACLY|ADCY6|ADCYAP1|ADK|AMPD3|APRT|RHOA|ATIC|ATP6V1A|ATP6V1B2|BAAT|BPGM|TSPO|COX6C|DBI|DLAT|DLD|DLG1|SLC26A2|EPHA2|ENO2|ENO3|ACSL1|FASN|FXN|GAPDH|GCKR|GNAI3|HK1|HMGCR|HSD17B4|HTR2A|IGF1|FOXK2|INSR|LDHA|MOCS2|MPP1|MSH2|MVK|MYH3|MYOG|NDUFA5|NDUFA7|NDUFA10|NDUFB6|NDUFS1|NDUFS4|NPPA|NT5E|OPA1|PDE9A|PDHB|PDK3|PDK4|PFKFB2|PFKFB3|PFKFB4|PFKL|PFKM|PKM|PPAT|PPT1|PRKAA1|PTH|RANBP2|RORA|SCD|SDHD|SHMT2|…	-19.6522	-21.5988	19_GO:0008152 metabolic process	0.447208	11.3045	0	13	0	0	-37.1128	3.94719
0	0	1	0	1	0	0	-2.56734	0	-12.7492	hsa04360	M00101	2	0	196	65	2416	27994	2.6904	KEGG Pathway	24	Axon guidance	3.8426	387|658|659|1072|1808|1942|1944|1945|1947|1949|1969|2049|2050|2242|2770|2773|3897|3984|4233|4690|4756|4776|5290|5293|5361|5532|5533|5578|5590|5594|5595|5727|5781|5880|5881|5921|6091|6259|6387|6405|7220|7222|7976|8202|8326|8440|8482|8731|9037|9353|10371|10512|22885|23654|29984|54361|54498|54910|54961|55558|56920|57556|57715|64218|103910	RHOA|BMPR1B|BMPR2|CFL1|DPYSL2|EFNA1|EFNA3|EFNA4|EFNB1|EFNB3|EPHA2|EPHB3|EPHB4|FES|GNAI1|GNAI3|L1CAM|LIMK1|MET|NCK1|NEO1|NFATC4|PIK3CA|PIK3CD|PLXNA1|PPP3CB|PPP3CC|PRKCA|PRKCZ|MAPK1|MAPK3|PTCH1|PTPN11|RAC2|RAC3|RASA1|ROBO1|RYK|CXCL12|SEMA3F|TRPC1|TRPC3|FZD3|NCOA3|FZD9|NCK2|SEMA7A|RNMT|SEMA5A|SLIT2|SEMA3A|SEMA3C|ABLIM3|PLXNB2|RHOD|WNT4|SMOX|SEMA4C|SSH3|PLXNA3|SEMA3G|SEMA6A|SEMA4G|SEMA4A|MYL12B	-19.6239	-21.5688		0.329183	12.2737	0	2	0	0	-50.2488	3.90645
0	0	1	0	1	0	0	-7.88473	0	-4.10427	GO:0009896	M00101	2	0	453	107	2416	27994	4.42881	GO Biological Processes	19	positive regulation of catabolic process	2.73687	20|101|134|150|208|324|337|348|580|665|677|678|722|991|1027|1263|2308|2332|2697|2719|2729|2773|2926|2931|3297|3356|3479|3569|3643|4092|4478|5045|5208|5209|5210|5286|5562|5595|5601|5701|5716|5728|5962|6622|6653|6662|6829|6885|7133|7341|7405|7538|7832|7879|8517|8554|8570|8671|9337|9528|9531|9532|9554|9604|9655|9686|9695|9709|10133|10193|10241|10247|10392|10475|10558|10645|11236|22849|23376|23530|25…	ABCA2|ADAM8|ADORA1|ADRA2A|AKT2|APC|APOA4|APOE|BARD1|BNIP3L|ZFP36L1|ZFP36L2|C4BPA|CDC20|CDKN1B|PLK3|FOXO1|FMR1|GJA1|GPC3|GCLC|GNAI3|GRSF1|GSK3A|HSF1|HTR2A|IGF1|IL6|INSR|SMAD7|MSN|FURIN|PFKFB2|PFKFB3|PFKFB4|PIK3C2A|PRKAA1|MAPK3|MAPK9|PSMC2|PSMD10|PTEN|RDX|SNCA|SORL1|SOX9|SUPT5H|MAP3K7|TNFRSF1B|SUMO1|UVRAG|ZFP36|BTG2|RAB7A|IKBKG|PIAS1|KHSRP|SLC4A4|CNOT8|TMEM59|BAG3|BAG2|SEC22B|RNF14|SOCS5|VGLL4|EDEM…	-19.5777	-21.5208	19_GO:0048518 positive regulation of biological process	0.418561	11.4542	0	53	0	0	-26.4321	3.29174
0	0	1	0	1	0	0	-8.96617	0	-9.29943	GO:0031346	M00101	2	0	394	98	2416	27994	4.05629	GO Biological Processes	19	positive regulation of cell projection organization	2.88203	116|183|324|348|387|466|585|659|950|1236|1268|1382|1627|1809|1856|2150|2242|2332|2823|3082|3675|3897|3984|4058|4076|4131|4690|4747|4803|4804|4919|4976|5048|5361|5604|5649|5756|5880|5898|5967|6091|6324|6363|6366|6376|6387|6453|6792|6857|7043|7436|8153|8322|8482|8724|8766|8976|9037|9353|9362|9373|9696|9839|9863|10059|10097|10300|10602|10787|11075|11344|22849|23011|23028|23316|23394|23566|23654|2603…	ADCYAP1|AGT|APC|APOE|RHOA|ATF1|BBS4|BMPR2|SCARB2|CCR7|CNR1|CRABP2|DBN1|DPYSL3|DVL2|F2RL1|FES|FMR1|GPM6A|HGF|ITGA3|L1CAM|LIMK1|LTK|CAPRIN1|MAP1B|NCK1|NEFL|NGF|NGFR|ROR1|OPA1|PAFAH1B1|PLXNA1|MAP2K1|RELN|TWF1|RAC2|RALA|REG1A|ROBO1|SCN1B|CCL19|CCL21|CX3CL1|CXCL12|ITSN1|CDKL5|SYT1|TGFB3|VLDLR|RND2|FZD4|SEMA7A|SNX3|RAB11A|WASL|SEMA5A|SLIT2|CPNE6|PLAA|CROCC|ZEB2|MAGI2|DNM1L|ACTR2|KATNB1|CDC42EP3|NCKAP1|…	-19.5454	-21.4868	19_GO:0048518 positive regulation of biological process	0.401351	11.5627	0	12	0	0	-37.6769	4.58088
0	0	1	0	1	0	0	-2.33324	0	-9.53637	GO:0048863	M00101	2	0	265	77	2416	27994	3.18709	GO Biological Processes	19	stem cell differentiation	3.36677	2|590|657|678|860|865|1072|1482|1906|1908|1947|2022|2296|2623|2624|2823|3192|3280|3651|4070|5156|5594|5595|5610|5682|5684|5693|5696|5699|5701|5702|5707|5711|5713|5716|5717|5718|5788|5978|6405|6422|6496|6591|6662|6774|6899|6909|6910|6928|6929|6949|7476|8482|8828|8854|8861|9037|9464|9839|10213|10371|10413|10512|10538|11051|23198|23376|25920|54517|54910|55716|55818|56920|57556|57715|64218|64321	A2M|BCHE|BMPR1A|ZFP36L2|RUNX2|CBFB|CFL1|NKX2-5|EDN1|EDN3|EFNB1|ENG|FOXC1|GATA1|GATA2|GPM6A|HNRNPU|HES1|PDX1|TACSTD2|PDGFRA|MAPK1|MAPK3|EIF2AK2|PSMA1|PSMA3|PSMB5|PSMB8|PSMB10|PSMC2|PSMC3|PSMD1|PSMD5|PSMD7|PSMD10|PSMD11|PSMD12|PTPRC|REST|SEMA3F|SFRP1|SIX3|SNAI2|SOX9|STAT3|TBX1|TBX2|TBX5|HNF1B|TCF3|TCOF1|WNT7A|SEMA7A|NRP2|ALDH1A2|LDB1|SEMA5A|HAND2|ZEB2|PSMD14|SEMA3A|YAP1|SEMA3C|BATF|NUDT21|PSME4|UFL…	-19.4428	-21.3825	19_GO:0032502 developmental process	0.357368	11.8974	0	39	0	0	-29.0641	4.71026
0	0	1	0	1	0	0	-10.139	0	-3.25986	GO:0051258	M00101	2	0	301	83	2416	27994	3.43543	GO Biological Processes	19	protein polymerization	3.19506	119|382|387|395|585|822|830|845|1027|1236|1496|1627|1729|1739|2017|2039|2242|2314|2764|3055|3093|3383|3717|4131|4233|4641|4690|4747|4976|5217|5756|5921|5962|6188|6249|6366|6622|6840|6904|7111|7283|7408|8195|8440|8851|8936|8976|9168|9353|9463|10048|10059|10092|10097|10142|10456|10552|10602|10787|10810|11075|11078|11344|22919|22974|23122|26052|26999|27124|27236|27338|29108|29767|51199|54551|54961|5…	ADD2|ARF6|RHOA|ARHGAP6|BBS4|CAPG|CAPZA2|CASQ2|CDKN1B|CCR7|CTNNA2|DBN1|DIAPH1|DLG1|CTTN|DMTN|FES|FLII|GMFB|HCK|UBE2K|ICAM1|JAK2|MAP1B|MET|MYO1C|NCK1|NEFL|OPA1|PFN2|TWF1|RASA1|RDX|RPS3|CLIP1|CCL21|SNCA|SVIL|TBCD|TMOD1|TUBG1|VASP|MKKS|NCK2|CDK5R1|WASF1|WASL|TMSB10|SLIT2|PICK1|RANBP9|DNM1L|ARPC5|ACTR2|AKAP9|HAX1|ARPC1A|CDC42EP3|NCKAP1|WASF3|STMN2|TRIOBP|TWF2|MAPRE1|TPX2|CLASP2|DNM3|CYFIP2|INPP5J|ARFI…	-19.4249	-21.3629	19_GO:0071840 cellular component organization or biogenesis	0.370554	11.7675	0	5	0	0	-44.9801	3.56986
0	0	0	1	1	0	0	0	-5.20622	-15.2493	GO:0050863	M00011	2	0	332	88	2416	27994	3.64238	GO Biological Processes	19	regulation of T cell activation	3.07123	101|384|387|399|604|814|864|865|914|920|921|923|970|1051|1236|1326|1445|1739|1947|1949|2064|2319|2737|3105|3111|3115|3142|3280|3329|3456|3479|3559|3566|3569|3575|3594|3620|3659|3952|3958|4092|4690|5105|5133|5290|5573|5590|5781|5788|5880|6188|6352|6363|6366|6441|6659|6932|7001|7070|7133|7494|8440|8546|8600|8651|8740|8764|8808|8876|8915|9306|9655|10125|10859|10892|11314|22890|23513|29108|54440|5625…	ADAM8|ARG2|RHOA|RHOH|BCL6|CAMK4|RUNX3|CBFB|CD2|CD4|CD5|CD6|CD70|CEBPB|CCR7|MAP3K8|CSK|DLG1|EFNB1|EFNB3|ERBB2|FLOT2|GLI3|HLA-A|HLA-DOA|HLA-DPB1|HLX|HES1|HSPD1|IFNB1|IGF1|IL2RA|IL4R|IL6|IL7R|IL12RB1|IDO1|IRF1|LEP|LGALS3|SMAD7|NCK1|PCK1|PDCD1|PIK3CA|PRKAR1A|PRKCZ|PTPN11|PTPRC|RAC2|RPS3|CCL5|CCL19|CCL21|SFTPD|SOX4|TCF7|PRDX2|THY1|TNFRSF1B|XBP1|NCK2|AP3B1|TNFSF11|SOCS1|TNFSF14|TNFRSF14|IL1RL2|VNN1|BCL…	-19.4024	-21.3387	19_GO:0002376 immune system process	0.381143	11.668	0	14	0	0	-36.8826	3.53125
0	0	1	0	1	0	0	-3.36985	0	-9.90008	hsa04024	M00101	2	0	226	70	2416	27994	2.89735	KEGG Pathway	24	cAMP signaling pathway	3.58887	51|112|116|134|153|208|387|488|490|491|779|810|814|1080|1081|1906|1908|2550|2641|2735|2737|2740|2770|2773|2778|2890|2891|2893|3352|3725|4772|4792|4878|5139|5290|5293|5338|5499|5500|5501|5567|5578|5594|5595|5601|5604|5605|5727|5732|5733|5880|5881|6548|6662|6750|6755|7137|8202|8310|9568|10411|10451|10537|11069|51806|56670|64411|64764|90993|114897	ACOX1|ADCY6|ADCYAP1|ADORA1|ADRB1|AKT2|RHOA|ATP2A2|ATP2B1|ATP2B2|CACNA1S|CALML3|CAMK4|CFTR|CGA|EDN1|EDN3|GABBR1|GCG|GLI1|GLI3|GLP1R|GNAI1|GNAI3|GNAS|GRIA1|GRIA2|GRIA4|HTR1D|JUN|NFATC1|NFKBIA|NPPA|PDE3A|PIK3CA|PIK3CD|PLD2|PPP1CA|PPP1CB|PPP1CC|PRKACB|PRKCA|MAPK1|MAPK3|MAPK9|MAP2K1|MAP2K2|PTCH1|PTGER2|PTGER3|RAC2|RAC3|SLC9A1|SOX9|SST|SSTR5|TNNI3|NCOA3|ACOX3|GABBR2|RAPGEF3|VAV3|UBD|RAPGEF4|CALML5|SUCN…	-19.3063	-21.2409		0.341246	12.0097	0	79	1	1	-21.2409	4.60302
0	0	1	1	1	0	0	-3.71908	-3.51911	-7.91748	GO:0071347	M00111	3	0	183	62	2416	27994	2.56623	GO Biological Processes	19	cellular response to interleukin-1	3.92562	1051|1147|1326|1906|2634|3373|3383|3554|3569|3576|4215|4615|4792|5105|5595|5682|5684|5693|5696|5699|5701|5702|5707|5711|5713|5716|5717|5718|6095|6352|6354|6357|6360|6363|6366|6367|6370|6376|6422|6500|6662|6885|7334|7850|8454|8517|8808|10010|10213|10365|10392|11173|23118|23198|23236|29108|57162|64127|79155|80149|81030|140885	CEBPB|CHUK|MAP3K8|EDN1|GBP2|HYAL1|ICAM1|IL1R1|IL6|CXCL8|MAP3K3|MYD88|NFKBIA|PCK1|MAPK3|PSMA1|PSMA3|PSMB5|PSMB8|PSMB10|PSMC2|PSMC3|PSMD1|PSMD5|PSMD7|PSMD10|PSMD11|PSMD12|RORA|CCL5|CCL7|CCL13|CCL16|CCL19|CCL21|CCL22|CCL25|CX3CL1|SFRP1|SKP1|SOX9|MAP3K7|UBE2N|IL1R2|CUL1|IKBKG|IL1RL2|TANK|PSMD14|KLF2|NOD1|ADAMTS7|TAB2|PSME4|PLCB1|PYCARD|PELI1|NOD2|TNIP2|ZC3H12A|ZBP1|SIRPA	-19.2219	-21.1549	19_GO:0050896 response to stimulus	0.321702	12.2033	0	39	0	0	-29.0641	4.71026
0	0	0	1	1	0	0	0	-4.9724	-14.5406	GO:0022409	M00011	2	0	279	79	2416	27994	3.26987	GO Biological Processes	19	positive regulation of cell-cell adhesion	3.28088	101|387|399|604|864|865|920|921|923|960|970|1236|1326|1445|1947|1949|1991|2039|2319|2737|3105|3115|3142|3170|3280|3329|3383|3479|3559|3566|3569|3575|3594|3952|4092|4680|4690|5105|5133|5290|5329|5345|5590|5781|5788|6188|6352|6363|6366|6376|6659|7070|7494|8013|8440|8546|8600|8651|8740|8764|8808|8876|8915|9655|10125|10211|10272|10370|10563|10630|10859|10892|22890|22920|29108|54440|64127|64332|140885	ADAM8|RHOA|RHOH|BCL6|RUNX3|CBFB|CD4|CD5|CD6|CD44|CD70|CCR7|MAP3K8|CSK|EFNB1|EFNB3|ELANE|DMTN|FLOT2|GLI3|HLA-A|HLA-DPB1|HLX|FOXA2|HES1|HSPD1|ICAM1|IGF1|IL2RA|IL4R|IL6|IL7R|IL12RB1|LEP|SMAD7|CEACAM6|NCK1|PCK1|PDCD1|PIK3CA|PLAUR|SERPINF2|PRKCZ|PTPN11|PTPRC|RPS3|CCL5|CCL19|CCL21|CX3CL1|SOX4|THY1|XBP1|NR4A3|NCK2|AP3B1|TNFSF11|SOCS1|TNFSF14|TNFRSF14|IL1RL2|VNN1|BCL10|SOCS5|RASGRP1|FLOT1|FSTL3|CITED2|CX…	-19.2151	-21.1463	19_GO:0022610 biological adhesion	0.361824	11.7676	0	14	0	0	-36.8826	3.53125
0	0	0	1	1	0	0	0	-3.28683	-10.2888	GO:0050673	M00011	2	0	465	108	2416	27994	4.4702	GO Biological Processes	19	epithelial cell proliferation	2.69116	185|187|284|348|367|567|595|657|659|677|864|1027|1051|1232|1361|1386|1535|1739|1969|1992|2064|2069|2081|2173|2191|2252|2254|2624|2697|2719|2735|2810|3082|3148|3164|3280|3373|3479|3569|3664|3725|3849|3952|4070|4088|4221|4485|4804|5068|5155|5228|5467|5578|5594|5604|5727|5728|5798|5828|5967|6091|6195|6352|6387|6422|6431|6495|6591|6662|6678|6774|6776|6778|6899|6928|7039|7040|7421|7423|7476|7494|7538|…	AGTR1|APLNR|ANGPT1|APOE|AR|B2M|CCND1|BMPR1A|BMPR2|ZFP36L1|RUNX3|CDKN1B|CEBPB|CCR3|CPB2|ATF2|CYBA|DLG1|EPHA2|SERPINB1|ERBB2|EREG|ERN1|FABP7|FAP|FGF7|FGF9|GATA2|GJA1|GPC3|GLI1|SFN|HGF|HMGB2|NR4A1|HES1|HYAL1|IGF1|IL6|IRF6|JUN|KRT2|LEP|TACSTD2|SMAD3|MEN1|MST1|NGFR|REG3A|PDGFB|PGF|PPARD|PRKCA|MAPK1|MAP2K1|PTCH1|PTEN|PTPRN|PEX2|REG1A|ROBO1|RPS6KA1|CCL5|CXCL12|SFRP1|SRSF6|SIX1|SNAI2|SOX9|SPARC|STAT3|STA…	-19.1799	-21.1095	19_GO:0008283 cell proliferation	0.420421	11.302	0	80	1	1	-21.1095	2.69116
0	0	1	0	0	0	0	-8.5158	0	0	R-HSA-8953897	M00100	1	0	598	127	2416	27994	5.25662	Reactome Gene Sets	6	Cellular responses to external stimuli	2.46077	367|523|526|528|768|830|847|898|1017|1026|1027|1051|1386|1465|1535|1780|1869|2114|2882|2887|3159|3297|3306|3326|3456|3569|3576|3725|4306|4493|4495|4496|4499|4501|4502|4689|5594|5595|5598|5601|5608|5682|5684|5693|5696|5699|5701|5702|5707|5711|5713|5716|5717|5718|5903|5928|6117|6188|6195|6196|6223|6416|6648|6649|6774|6782|7001|7014|7027|7290|7295|7322|8453|8535|8649|8726|9531|9532|9688|10049|10213|…	AR|ATP6V1A|ATP6V1B2|ATP6V1C1|CA9|CAPZA2|CAT|CCNE1|CDK2|CDKN1A|CDKN1B|CEBPB|ATF2|CSRP1|CYBA|DYNC1I1|E2F1|ETS2|GPX7|GRB10|HMGA1|HSF1|HSPA2|HSP90AB1|IFNB1|IL6|CXCL8|JUN|NR3C2|MT1E|MT1G|MT1H|MT1M|MT1X|MT2A|NCF4|MAPK1|MAPK3|MAPK7|MAPK9|MAP2K6|PSMA1|PSMA3|PSMB5|PSMB8|PSMB10|PSMC2|PSMC3|PSMD1|PSMD5|PSMD7|PSMD10|PSMD11|PSMD12|RANBP2|RBBP4|RPA1|RPS3|RPS6KA1|RPS6KA2|RPS19|MAP2K4|SOD2|SOD3|STAT3|HSPA13|PRDX…	-19.1559	-21.0839		0.454025	11.0976	0	81	1	1	-21.0839	2.46077
0	0	1	0	1	0	0	-7.63723	0	-5.53639	GO:0046883	M00101	2	0	274	78	2416	27994	3.22848	GO Biological Processes	19	regulation of hormone secretion	3.29847	18|116|134|150|152|183|185|291|406|640|846|1080|1136|1268|1407|1588|1906|1908|2587|2641|2691|2697|2740|2778|3033|3156|3170|3569|3651|3710|3717|3952|4878|5019|5208|5211|5467|5532|5578|5781|5950|5978|6352|6422|6453|6513|6514|6566|6616|6659|6696|6717|6720|6755|6804|6833|6863|6865|7036|7110|7200|8398|8600|8609|8723|8864|9255|9341|9463|9501|10312|10411|11069|50487|55638|64111|65985|114897	ABAT|ADCYAP1|ADORA1|ADRA2A|ADRA2C|AGT|AGTR1|SLC25A4|ARNTL|BLK|CASR|CFTR|CHRNA3|CNR1|CRY1|CYP19A1|EDN1|EDN3|GALR1|GCG|GHRH|GJA1|GLP1R|GNAS|HADH|HMGCR|FOXA2|IL6|PDX1|ITPR3|JAK2|LEP|NPPA|OXCT1|PFKFB2|PFKL|PPARD|PPP3CB|PRKCA|PTPN11|RBP4|REST|CCL5|SFRP1|ITSN1|SLC2A1|SLC2A2|SLC16A1|SNAP25|SOX4|SPP1|SRI|SREBF1|SSTR5|STX1A|ABCC8|TAC1|TACR2|TFR2|TMF1|TRH|PLA2G6|TNFSF11|KLF7|SNX4|PER2|AIMP1|VAMP3|PICK1|RPH…	-19.1178	-21.0441	19_GO:0023052 signaling	0.359604	11.7505	0	8	0	0	-42.4284	3.43316
0	0	1	0	1	0	0	-2.28848	0	-10.5361	GO:0019058	M00101	2	0	342	89	2416	27994	3.68377	GO Biological Processes	19	viral life cycle	3.01531	290|348|558|596|684|920|950|1488|1508|1949|1969|2060|2332|3326|3356|3373|3383|3428|3456|3576|3669|3693|3695|3836|3837|3839|4057|4684|4864|5045|5119|5481|5610|5806|5819|5861|5868|5903|6041|6352|6404|6575|6590|7293|7301|7405|7514|7706|7726|7879|8411|8519|8638|8724|8764|8934|9080|9636|9688|10155|10318|10410|10475|10581|22880|23165|23511|23601|27183|27350|28972|29883|51495|51510|51763|55128|55223|557…	ANPEP|APOE|AXL|BCL2|BST2|CD4|SCARB2|CTBP2|CTSB|EFNB3|EPHA2|EPS15|FMR1|HSP90AB1|HTR2A|HYAL1|ICAM1|IFI16|IFNB1|CXCL8|ISG20|ITGB5|ITGB7|KPNA1|KPNB1|KPNA3|LTF|NCAM1|NPC1|FURIN|CHMP1A|PPID|EIF2AK2|PTX3|NECTIN2|RAB1A|RAB5A|RANBP2|RNASEL|CCL5|SELPLG|SLC20A2|SLPI|TNFRSF4|TYRO3|UVRAG|XPO1|TRIM25|TRIM26|RAB7A|EEA1|IFITM1|OASL|SNX3|TNFRSF14|RAB29|CLDN9|ISG15|NUP93|TRIM28|TNIP1|IFITM3|TRIM38|IFITM2|MORC2|NUP…	-19.0612	-20.9858	19_GO:0051704 multi-organism process	0.38322	11.5247	0	82	1	1	-20.9858	3.28818
0	0	1	0	1	0	0	-4.70122	0	-6.84393	GO:1901617	M00101	2	0	263	76	2416	27994	3.1457	GO Biological Processes	19	organic hydroxy compound biosynthetic process	3.34831	20|47|247|337|338|348|427|553|570|1080|1181|1584|1588|2194|2539|3067|3156|3269|3295|3422|3612|3642|3837|3952|4157|4598|4644|5031|5105|5341|5360|5409|5449|5562|5741|5805|5978|6309|6319|6342|6490|6591|6615|6622|6713|6720|6721|7220|7421|7555|8604|8864|9023|9464|9563|9619|9677|9807|9839|10558|10613|11001|22937|23262|23657|26002|26060|27120|27122|29968|51744|54361|55750|56848|57103|80271	ABCA2|ACLY|ALOX15B|APOA4|APOB|APOE|ASAH1|AVPR1B|BAAT|CFTR|CLCN2|CYP11B1|CYP19A1|FASN|G6PD|HDC|HMGCR|HRH1|HSD17B4|IDI1|IMPA1|INSM1|KPNB1|LEP|MC1R|MVK|MYO5A|P2RY6|PCK1|PLEK|PLTP|PNMT|POU1F1|PRKAA1|PTH|PTS|REST|SC5D|SCD|SCP2|PMEL|SNAI2|SNAI1|SNCA|SQLE|SREBF1|SREBF2|TRPC1|VDR|CNBP|SLC25A12|PER2|CH25H|HAND2|H6PD|ABCG1|PPIP5K1|IP6K1|ZEB2|SPTLC1|ERLIN1|SLC27A2|SCAP|PPIP5K2|SLC7A11|MOXD1|APPL1|DKKL1|DKK3…	-19.0307	-20.9537	19_GO:0008152 metabolic process	0.355115	11.7596	0	48	0	0	-27.7638	4.32765
0	0	0	1	1	0	0	0	-5.64473	-16.079	GO:0030098	M00011	2	0	368	93	2416	27994	3.84934	GO Biological Processes	19	lymphocyte differentiation	2.92822	101|387|399|558|567|596|602|604|677|678|695|814|860|864|865|914|915|920|925|974|1236|1880|2064|2207|2737|3111|3142|3456|3559|3566|3569|3575|3594|3635|3659|3952|3981|4066|4092|4189|4436|5105|5293|5449|5452|5532|5590|5788|5971|6095|6304|6363|6422|6659|6688|6774|6778|6929|6932|7001|7301|7494|8326|8546|8651|8808|8876|9655|10125|10193|10312|10461|10538|10892|22806|22890|23210|23228|23529|25793|29781|5…	ADAM8|RHOA|RHOH|AXL|B2M|BCL2|BCL3|BCL6|ZFP36L1|ZFP36L2|BTK|CAMK4|RUNX2|RUNX3|CBFB|CD2|CD3D|CD4|CD8A|CD79B|CCR7|GPR183|ERBB2|FCER1G|GLI3|HLA-DOA|HLX|IFNB1|IL2RA|IL4R|IL6|IL7R|IL12RB1|INPP5D|IRF1|LEP|LIG4|LYL1|SMAD7|DNAJB9|MSH2|PCK1|PIK3CD|POU1F1|POU2F2|PPP3CB|PRKCZ|PTPRC|RELB|RORA|SATB1|CCL19|SFRP1|SOX4|SPI1|STAT3|STAT6|TCF3|TCF7|PRDX2|TYRO3|XBP1|FZD9|AP3B1|SOCS1|IL1RL2|VNN1|SOCS5|RASGRP1|RNF41|TC…	-19.0149	-20.9363	19_GO:0002376 immune system process	0.3914	11.4435	0	14	0	0	-36.8826	3.53125
0	0	1	1	1	0	0	-2.64474	-6.47235	-7.55375	hsa05163	M00111	3	0	240	72	2416	27994	2.98013	KEGG Pathway	24	human cytomegalovirus infection	3.47608	112|208|387|567|595|810|1026|1147|1232|1386|1399|1869|2194|2770|2773|2775|2778|2787|2788|3105|3106|3107|3456|3554|3569|3576|3661|3710|4772|4776|4792|5156|5290|5293|5331|5332|5532|5533|5567|5578|5594|5595|5604|5605|5608|5732|5733|5880|5881|6198|6199|6300|6352|6376|6387|6655|6774|6890|7132|7186|8202|8517|8717|10010|11214|23236|23415|29110|51806|54205|64764|90993	ADCY6|AKT2|RHOA|B2M|CCND1|CALML3|CDKN1A|CHUK|CCR3|ATF2|CRKL|E2F1|FASN|GNAI1|GNAI3|GNAO1|GNAS|GNG5|GNG7|HLA-A|HLA-B|HLA-C|IFNB1|IL1R1|IL6|CXCL8|IRF3|ITPR3|NFATC1|NFATC4|NFKBIA|PDGFRA|PIK3CA|PIK3CD|PLCB3|PLCB4|PPP3CB|PPP3CC|PRKACB|PRKCA|MAPK1|MAPK3|MAP2K1|MAP2K2|MAP2K6|PTGER2|PTGER3|RAC2|RAC3|RPS6KB1|RPS6KB2|MAPK12|CCL5|CX3CL1|CXCL12|SOS2|STAT3|TAP1|TNFRSF1A|TRAF2|NCOA3|IKBKG|TRADD|TANK|AKAP13|PLCB…	-19.0049	-20.9246		0.345939	11.8399	0	83	1	1	-20.9246	4.43326
0	0	1	1	1	0	0	-2.62283	-2.49514	-7.14796	GO:0045089	M00111	3	0	388	96	2416	27994	3.97351	GO Biological Processes	19	positive regulation of innate immune response	2.86687	101|338|695|708|1147|1508|1520|1535|2069|2150|2207|2319|3055|3093|3148|3263|3329|3428|3456|3659|3661|3665|3684|4057|4068|4588|4615|4792|5567|5608|5682|5684|5693|5696|5699|5701|5702|5707|5711|5713|5716|5717|5718|5819|5971|6223|6352|6441|6500|6885|7301|7322|7334|7706|8454|8517|8915|9258|9447|9641|9867|10010|10125|10211|10213|10318|10392|10621|10666|10892|11314|22841|23098|23118|23180|23198|26060|29…	ADAM8|APOB|BTK|C1QBP|CHUK|CTSB|CTSS|CYBA|EREG|F2RL1|FCER1G|FLOT2|HCK|UBE2K|HMGB2|HPX|HSPD1|IFI16|IFNB1|IRF1|IRF3|IRF7|ITGAM|LTF|SH2D1A|MUC6|MYD88|NFKBIA|PRKACB|MAP2K6|PSMA1|PSMA3|PSMB5|PSMB8|PSMB10|PSMC2|PSMC3|PSMD1|PSMD5|PSMD7|PSMD10|PSMD11|PSMD12|NECTIN2|RELB|RPS19|CCL5|SFTPD|SKP1|MAP3K7|TYRO3|UBE2D2|UBE2N|TRIM25|CUL1|IKBKG|BCL10|MFHAS1|AIM2|IKBKE|PJA2|TANK|RASGRP1|FLOT1|PSMD14|TNIP1|NOD1|POLR3…	-18.966	-20.8841	19_GO:0002376 immune system process	0.397406	11.3807	0	34	0	0	-30.1707	3.36394
0	0	0	0	1	0	0	0	0	-18.5091	GO:0060326	M00001	1	0	312	84	2416	27994	3.47682	GO Biological Processes	19	cell chemotaxis	3.11956	101|185|391|566|643|708|719|1232|1233|1236|1238|1240|1399|1435|1436|1588|1800|1839|1880|1906|1908|1969|2150|2207|2833|2920|3082|3148|3164|3269|3569|3576|3680|3958|4233|4354|4363|4485|5155|5156|5228|5293|5319|5594|5595|5880|5919|6223|6352|6354|6357|6360|6363|6366|6367|6370|6372|6374|6376|6387|6441|6729|7226|7423|8600|8740|8817|8823|9023|9037|9353|9943|10059|10451|10563|11240|23396|23765|57007|5711…	ADAM8|AGTR1|RHOG|AZU1|CXCR5|C1QBP|C3AR1|CCR3|CCR4|CCR7|ACKR2|CMKLR1|CRKL|CSF1|CSF1R|CYP19A1|DPEP1|HBEGF|GPR183|EDN1|EDN3|EPHA2|F2RL1|FCER1G|CXCR3|CXCL2|HGF|HMGB2|NR4A1|HRH1|IL6|CXCL8|ITGA9|LGALS3|MET|MPP1|ABCC1|MST1|PDGFB|PDGFRA|PGF|PIK3CD|PLA2G1B|MAPK1|MAPK3|RAC2|RARRES2|RPS19|CCL5|CCL7|CCL13|CCL16|CCL19|CCL21|CCL22|CCL25|CXCL6|CXCL5|CX3CL1|CXCL12|SFTPD|SRP54|TRPM2|VEGFB|TNFSF11|TNFSF14|FGF18|FG…	-18.9569	-20.8734	19_GO:0040011 locomotion	0.372699	11.5708	0	84	1	1	-20.8734	4.8739
0	0	1	1	1	0	0	-5.62207	-3.12191	-6.89304	GO:0003006	M00111	3	0	704	141	2416	27994	5.83609	GO Biological Processes	19	developmental process involved in reproduction	2.32068	91|116|174|190|247|367|558|585|595|596|657|658|659|677|994|1027|1045|1046|1051|1080|1396|1399|1435|1508|1586|1588|1738|1739|2069|2176|2254|2296|2623|2624|2697|2707|2709|2735|2737|3074|3148|3207|3280|3295|3297|3306|3326|3383|3400|3479|3622|3643|3726|3856|3880|3952|4188|4221|4292|4436|4693|5048|5104|5139|5155|5156|5311|5333|5467|5594|5595|5604|5727|5728|5781|5798|5806|5819|5926|5950|5990|6382|6422|…	ACVR1B|ADCYAP1|AFP|NR0B1|ALOX15B|AR|AXL|BBS4|CCND1|BCL2|BMPR1A|BMPR1B|BMPR2|ZFP36L1|CDC25B|CDKN1B|CDX2|CDX4|CEBPB|CFTR|CRIP1|CRKL|CSF1|CTSB|CYP17A1|CYP19A1|DLD|DLG1|EREG|FANCC|FGF9|FOXC1|GATA1|GATA2|GJA1|GJB3|GJB5|GLI1|GLI3|HEXB|HMGB2|HOXA11|HES1|HSD17B4|HSF1|HSPA2|HSP90AB1|ICAM1|ID4|IGF1|ING2|INSR|JUNB|KRT8|KRT19|LEP|MDFI|MEN1|MLH1|MSH2|NDP|PAFAH1B1|SERPINA5|PDE3A|PDGFB|PDGFRA|PKD2|PLCD1|PPARD|M…	-18.9349	-20.8498	19_GO:0022414 reproductive process	0.47693	10.9074	0	69	0	0	-23.5621	2.92107
0	0	0	1	1	0	0	0	-4.53723	-20.788	GO:0030198	M00011	2	0	397	86	1947	27994	4.41705	GO Biological Processes	19	extracellular matrix organization	3.11463	2|101|165|183|302|633|649|822|823|960|1280|1294|1297|1302|1307|1361|1511|1520|1991|1999|2022|2192|2294|2296|3339|3386|3569|3675|3680|3683|3684|3687|3691|3693|3695|4088|4239|4241|4314|4316|4319|4320|5045|5155|5156|5345|5650|5768|5806|6662|6692|6696|7040|7077|7087|7101|7132|7133|7373|7490|8174|8751|8785|9644|9806|10049|10218|10630|11093|11173|22854|25818|25890|25975|30008|55612|56999|64386|64856|79…	A2M|ADAM8|AEBP1|AGT|ANXA2|BGN|BMP1|CAPG|CAPN1|CD44|COL2A1|COL7A1|COL9A1|COL11A2|COL16A1|CPB2|CTSG|CTSS|ELANE|ELF3|ENG|FBLN1|FOXF1|FOXC1|HSPG2|ICAM4|IL6|ITGA3|ITGA9|ITGAL|ITGAM|ITGAX|ITGB4|ITGB5|ITGB7|SMAD3|MFAP4|MELTF|MMP3|MMP7|MMP10|MMP11|FURIN|PDGFB|PDGFRA|SERPINF2|KLK7|QSOX1|PTX3|SOX9|SPINT1|SPP1|TGFB1|TIMP2|ICAM5|NR2E1|TNFRSF1A|TNFRSF1B|COL14A1|WT1|MADCAM1|ADAM15|MATN4|SH3PXD2A|SPOCK2|DNAJB6|…	-17.9469	-20.788	19_GO:0071840 cellular component organization or biogenesis	0.465665	11.6019	0	70	0	0	-23.1978	3.76924
0	0	0	0	1	0	0	0	0	-15.7079	GO:0006874	M00001	1	0	457	106	2416	27994	4.38742	GO Biological Processes	19	cellular calcium ion homeostasis	2.68756	116|134|183|185|187|310|348|488|489|490|491|540|553|596|623|624|643|719|784|845|846|920|1232|1233|1236|1238|1240|1268|1535|1729|1906|1908|1991|2147|2150|2359|2587|2624|2697|2740|2828|2833|2843|2859|2890|3062|3074|3356|3375|3710|3717|4088|4644|5030|5031|5156|5311|5319|5732|5733|5741|5788|5910|6352|6354|6357|6363|6366|6376|6387|6622|6717|6863|6869|6915|7052|7070|7137|7220|7222|7226|7421|7779|8326|8…	ADCYAP1|ADORA1|AGT|AGTR1|APLNR|ANXA7|APOE|ATP2A2|ATP2A3|ATP2B1|ATP2B2|ATP7B|AVPR1B|BCL2|BDKRB1|BDKRB2|CXCR5|C3AR1|CACNB3|CASQ2|CASR|CD4|CCR3|CCR4|CCR7|ACKR2|CMKLR1|CNR1|CYBA|DIAPH1|EDN1|EDN3|ELANE|F2|F2RL1|FPR3|GALR1|GATA2|GJA1|GLP1R|GPR4|CXCR3|GPR20|GPR35|GRIA1|HCRTR2|HEXB|HTR2A|IAPP|ITPR3|JAK2|SMAD3|MYO5A|P2RY4|P2RY6|PDGFRA|PKD2|PLA2G1B|PTGER2|PTGER3|PTH|PTPRC|RAP1GDS1|CCL5|CCL7|CCL13|CCL19|CCL…	-18.7678	-20.6811	19_GO:0065007 biological regulation	0.41669	11.1789	0	17	0	0	-35.476	3.43356
0	0	0	1	1	0	0	0	-3.76377	-18.3459	GO:0070661	M00011	2	0	314	84	2416	27994	3.47682	GO Biological Processes	19	leukocyte proliferation	3.09969	196|384|596|604|640|684|695|920|923|970|1026|1051|1141|1435|1436|1739|1880|1947|2064|2150|3105|3115|3280|3329|3456|3479|3559|3569|3575|3594|3620|3635|3659|3952|3958|4478|4690|5532|5573|5594|5595|5699|5741|5788|5880|6188|6304|6352|6363|6376|6441|6863|7001|7133|7293|7305|8440|8600|8740|8764|10125|10312|10451|10859|10892|11119|11314|22806|23228|23495|23513|23529|29108|29110|54209|54361|54440|55716|5…	AHR|ARG2|BCL2|BCL6|BLK|BST2|BTK|CD4|CD6|CD70|CDKN1A|CEBPB|CHRNB2|CSF1|CSF1R|DLG1|GPR183|EFNB1|ERBB2|F2RL1|HLA-A|HLA-DPB1|HES1|HSPD1|IFNB1|IGF1|IL2RA|IL6|IL7R|IL12RB1|IDO1|INPP5D|IRF1|LEP|LGALS3|MSN|NCK1|PPP3CB|PRKAR1A|MAPK1|MAPK3|PSMB10|PTH|PTPRC|RAC2|RPS3|SATB1|CCL5|CCL19|CX3CL1|SFTPD|TAC1|PRDX2|TNFRSF1B|TNFRSF4|TYROBP|NCK2|TNFSF11|TNFSF14|TNFRSF14|RASGRP1|TCIRG1|VAV3|LILRB1|MALT1|BTN3A1|CD300A|…	-18.766	-20.6777	19_GO:0008283 cell proliferation	0.372699	11.4994	0	14	0	0	-36.8826	3.53125
0	0	1	1	1	0	0	-4.30567	-2.01666	-7.29656	GO:0001505	M00111	3	0	365	92	2416	27994	3.80795	GO Biological Processes	19	regulation of neurotransmitter levels	2.92054	18|183|223|321|384|445|488|570|590|706|1103|1136|1137|1141|1268|1488|1906|2332|2555|2571|2572|2901|2914|3067|3176|3326|3356|3383|3643|3717|4088|5030|5217|5311|5538|5799|5806|5865|5868|6095|6470|6472|6505|6507|6536|6571|6581|6616|6622|6715|6804|6809|6812|6813|6857|6865|7200|7476|7779|8224|8570|8864|8973|9498|9581|10059|10211|10247|10365|10497|10675|10993|23204|23208|23396|23413|23513|23564|23621|2…	ABAT|AGT|ALDH9A1|APBA2|ARG2|ASS1|ATP2A2|BAAT|BCHE|TSPO|CHAT|CHRNA3|CHRNA4|CHRNB2|CNR1|CTBP2|EDN1|FMR1|GABRA2|GAD1|GAD2|GRIK5|GRM4|HDC|HNMT|HSP90AB1|HTR2A|ICAM1|INSR|JAK2|SMAD3|P2RY4|PFN2|PKD2|PPT1|PTPRN2|PTX3|RAB3B|RAB5A|RORA|SHMT1|SHMT2|SLC1A1|SLC1A3|SLC6A9|SLC18A2|SLC22A3|SNAP25|SNCA|SRD5A1|STX1A|STX3|STXBP1|STXBP2|SYT1|TACR2|TRH|WNT7A|SLC30A1|SYN3|KHSRP|PER2|CHRNA6|SLC4A8|PREPL|DNM1L|FLOT1|RID…	-18.7226	-20.6327	19_GO:0065007 biological regulation	0.389374	11.3508	0	67	0	0	-23.6972	3.86231
0	0	1	0	1	0	0	-2.28866	0	-10.4286	GO:0043406	M00101	2	0	267	76	2416	27994	3.1457	GO Biological Processes	19	positive regulation of MAP kinase activity	3.29815	101|134|150|183|1326|1399|1445|1616|1856|1906|1908|1991|2064|2081|2914|3082|3356|3479|3643|3717|4215|4294|4296|4486|4616|4803|4908|5155|5319|5562|5594|5595|5604|5605|5608|5610|5781|5788|6091|6188|6363|6416|6885|7001|7039|7040|7043|7186|7334|7477|7786|8322|8517|8600|8649|8817|8844|9294|9344|9500|9839|10125|10392|10595|10912|11184|11214|11235|23043|23118|23566|25759|51495|57498|57551|64127	ADAM8|ADORA1|ADRA2A|AGT|MAP3K8|CRKL|CSK|DAXX|DVL2|EDN1|EDN3|ELANE|ERBB2|ERN1|GRM4|HGF|HTR2A|IGF1|INSR|JAK2|MAP3K3|MAP3K10|MAP3K11|MST1R|GADD45B|NGF|NTF3|PDGFB|PLA2G1B|PRKAA1|MAPK1|MAPK3|MAP2K1|MAP2K2|MAP2K6|EIF2AK2|PTPN11|PTPRC|ROBO1|RPS3|CCL19|MAP2K4|MAP3K7|PRDX2|TGFA|TGFB1|TGFB3|TRAF2|UBE2N|WNT7B|MAP3K12|FZD4|IKBKG|TNFSF11|LAMTOR3|FGF18|KSR1|S1PR2|TAOK2|MAGED1|ZEB2|RASGRP1|NOD1|ERN2|GADD45G|MAP…	-18.6098	-20.5183	19_GO:0048518 positive regulation of biological process	0.355115	11.5964	0	3	0	0	-47.8645	3.36829
0	0	0	0	1	0	0	0	0	-12.2041	ko04015	M00001	1	0	210	66	2416	27994	2.73179	KEGG Pathway	24	Rap1 signaling pathway	3.6416	112|208|284|387|810|1268|1399|1435|1436|1942|1944|1945|1969|2250|2252|2254|2261|2770|2773|2775|2778|3082|3479|3643|3683|3684|4233|4803|4804|5155|5156|5217|5228|5290|5293|5331|5332|5578|5590|5594|5595|5604|5605|5608|5880|5881|5898|5909|6300|7408|7423|8817|8822|8823|9002|9170|9863|10411|10636|11069|23094|23236|23566|23683|51806|64411	ADCY6|AKT2|ANGPT1|RHOA|CALML3|CNR1|CRKL|CSF1|CSF1R|EFNA1|EFNA3|EFNA4|EPHA2|FGF5|FGF7|FGF9|FGFR3|GNAI1|GNAI3|GNAO1|GNAS|HGF|IGF1|INSR|ITGAL|ITGAM|MET|NGF|NGFR|PDGFB|PDGFRA|PFN2|PGF|PIK3CA|PIK3CD|PLCB3|PLCB4|PRKCA|PRKCZ|MAPK1|MAPK3|MAP2K1|MAP2K2|MAP2K6|RAC2|RAC3|RALA|RAP1GAP|MAPK12|VASP|VEGFB|FGF18|FGF17|FGF16|F2RL3|LPAR2|MAGI2|RAPGEF3|RGS14|RAPGEF4|SIPA1L3|PLCB1|LPAR3|PRKD3|CALML5|ARAP3	-18.5425	-20.4495		0.331635	11.8092	0	19	0	0	-34.0494	3.6416
0	0	1	0	1	0	0	-5.71103	0	-5.95225	GO:0032388	M00101	2	0	227	69	2416	27994	2.85596	GO Biological Processes	19	positive regulation of intracellular transport	3.52202	208|302|784|1263|1268|1894|2010|2064|2207|2624|2737|2810|2931|3208|3326|3566|3684|3717|3728|3843|3952|4088|4478|4641|4878|5494|5562|5594|5880|5962|6342|6653|6721|6812|6857|7040|8314|8723|8851|8898|8934|9270|9498|9531|9695|10059|10155|10411|10497|10541|11235|22885|22916|23011|26119|27429|30846|50487|51100|51128|51366|55781|56848|56947|64328|79752|79778|80149|161291	AKT2|ANXA2|CACNB3|PLK3|CNR1|ECT2|EMD|ERBB2|FCER1G|GATA2|GLI3|SFN|GSK3A|HPCA|HSP90AB1|IL4R|ITGAM|JAK2|JUP|IPO5|LEP|SMAD3|MSN|MYO1C|NPPA|PPM1A|PRKAA1|MAPK1|RAC2|RDX|SCP2|SORL1|SREBF2|STXBP1|SYT1|TGFB1|BAP1|SNX4|CDK5R1|MTMR2|RAB29|ITGB1BP1|SLC4A8|BAG3|EDEM1|DNM1L|TRIM28|RAPGEF3|UNC13B|ANP32B|PDCD10|ABLIM3|NCBP2|RAB21|LDLRAP1|HTRA2|EHD2|PLA2G3|SH3GLB1|SAR1B|UBR5|RIOK2|SPHK2|MFF|XPO4|ZFAND1|MICALL2|ZC…	-18.5296	-20.435	19_GO:0048518 positive regulation of biological process	0.338872	11.7256	0	16	0	0	-36.1489	3.52202
0	0	1	1	1	0	0	-4.9559	-4.37874	-5.49063	GO:2000027	M00111	3	0	256	74	2416	27994	3.06291	GO Biological Processes	19	regulation of animal organ morphogenesis	3.34934	183|367|387|596|657|659|860|1173|1213|1361|1435|1856|1906|2022|2252|2296|2535|2719|2735|3082|3207|3227|3280|4070|4804|4919|5083|5292|5682|5684|5693|5696|5699|5701|5702|5707|5711|5713|5716|5717|5718|6091|6259|6422|6431|6495|6591|6662|6899|6909|6910|6928|7040|7043|7421|7476|7490|7494|7976|8322|8323|9464|9500|9863|10213|10370|10427|10512|23198|27302|54361|54806|55366|57664	AGT|AR|RHOA|BCL2|BMPR1A|BMPR2|RUNX2|AP2M1|CLTC|CPB2|CSF1|DVL2|EDN1|ENG|FGF7|FOXC1|FZD2|GPC3|GLI1|HGF|HOXA11|HOXC11|HES1|TACSTD2|NGFR|ROR1|PAX9|PIM1|PSMA1|PSMA3|PSMB5|PSMB8|PSMB10|PSMC2|PSMC3|PSMD1|PSMD5|PSMD7|PSMD10|PSMD11|PSMD12|ROBO1|RYK|SFRP1|SRSF6|SIX1|SNAI2|SOX9|TBX1|TBX2|TBX5|HNF1B|TGFB1|TGFB3|VDR|WNT7A|WT1|XBP1|FZD3|FZD4|FZD6|HAND2|MAGED1|MAGI2|PSMD14|CITED2|SEC24B|SEMA3C|PSME4|BMP10|WNT4|…	-18.5244	-20.4282	19_GO:0032502 developmental process	0.350561	11.6056	0	39	0	0	-29.0641	4.71026
0	0	1	0	1	0	0	-4.8533	0	-5.98969	GO:0006979	M00101	2	0	461	106	2416	27994	4.38742	GO Biological Processes	19	response to oxidative stress	2.66424	221|328|337|347|348|388|406|488|558|596|695|847|1017|1137|1147|1161|1236|1263|1421|1535|1800|1894|1906|2110|2176|2308|2395|2539|2729|2882|3082|3297|3329|3373|3569|3717|3725|3848|3939|4233|4314|4318|4548|4689|5111|5156|5311|5516|5562|5594|5595|5598|5601|5693|5798|5978|6188|6363|6382|6505|6622|6648|6649|6778|6898|7001|7186|7226|7295|7507|7515|8013|8575|8876|9131|9361|9943|10202|10218|10365|10549|10…	ALDH3B1|APEX1|APOA4|APOD|APOE|RHOB|ARNTL|ATP2A2|AXL|BCL2|BTK|CAT|CDK2|CHRNA4|CHUK|ERCC8|CCR7|PLK3|CRYGD|CYBA|DPEP1|ECT2|EDN1|ETFDH|FANCC|FOXO1|FXN|G6PD|GCLC|GPX7|HGF|HSF1|HSPD1|HYAL1|IL6|JAK2|JUN|KRT1|LDHA|MET|MMP3|MMP9|MTR|NCF4|PCNA|PDGFRA|PKD2|PPP2CB|PRKAA1|MAPK1|MAPK3|MAPK7|MAPK9|PSMB5|PTPRN|REST|RPS3|CCL19|SDC1|SLC1A1|SNCA|SOD2|SOD3|STAT6|TAT|PRDX2|TRAF2|TRPM2|TXN|XPA|XRCC1|NR4A3|PRKRA|VNN1|A…	-18.4733	-20.3756	19_GO:0050896 response to stimulus	0.41669	11.0733	0	47	0	0	-27.7668	3.49941
0	0	1	1	1	0	0	-2.39846	-2.75145	-10.1666	GO:0007599	M00111	3	0	349	89	2416	27994	3.68377	GO Biological Processes	19	hemostasis	2.95483	2|18|87|150|152|302|310|348|554|558|640|708|710|830|953|966|1361|1465|1906|2039|2147|2150|2153|2157|2159|2161|2191|2192|2207|2623|2624|2778|3046|3170|3456|3569|3659|3705|3710|3717|3848|3998|5104|5155|5156|5265|5290|5321|5327|5328|5329|5341|5345|5567|5573|5576|5577|5578|5583|5594|5595|5781|5868|6812|6915|7001|7222|7301|7414|7980|8323|8525|8526|8527|8529|8546|9002|9060|10451|10461|10603|10630|23028…	A2M|ABAT|ACTN1|ADRA2A|ADRA2C|ANXA2|ANXA7|APOE|AVPR2|AXL|BLK|C1QBP|SERPING1|CAPZA2|ENTPD1|CD59|CPB2|CSRP1|EDN1|DMTN|F2|F2RL1|F5|F8|F10|F12|FAP|FBLN1|FCER1G|GATA1|GATA2|GNAS|HBE1|FOXA2|IFNB1|IL6|IRF1|ITPK1|ITPR3|JAK2|KRT1|LMAN1|SERPINA5|PDGFB|PDGFRA|SERPINA1|PIK3CA|PLA2G4A|PLAT|PLAU|PLAUR|PLEK|SERPINF2|PRKACB|PRKAR1A|PRKAR2A|PRKAR2B|PRKCA|PRKCH|MAPK1|MAPK3|PTPN11|RAB5A|STXBP1|TBXA2R|PRDX2|TRPC3|TYR…	-18.4442	-20.3449	19_GO:0065007 biological regulation	0.38322	11.2941	0	27	0	0	-31.7573	3.95651
0	0	1	0	1	0	0	-6.69902	0	-8.70812	GO:0044282	M00101	2	0	455	105	2416	27994	4.34603	GO Biological Processes	19	small molecule catabolic process	2.6739	18|34|36|38|51|191|208|216|221|222|348|384|594|642|669|874|953|955|956|960|978|1268|1384|1738|1962|2026|2027|2108|2110|2571|2572|2597|2931|3033|3067|3074|3098|3161|3176|3242|3295|3373|3607|3612|3620|3952|4051|4143|4552|4907|4942|4952|5019|5096|5105|5191|5208|5211|5213|5226|5315|5467|5471|5728|5828|5973|6342|6470|6472|6548|6652|6898|7040|7263|8310|8529|8604|8659|8898|8942|10007|10247|10455|10478|1…	ABAT|ACADM|ACADSB|ACAT1|ACOX1|AHCY|AKT2|ALDH1A1|ALDH3B1|ALDH3B2|APOE|ARG2|BCKDHB|BLMH|BPGM|CBR3|ENTPD1|ENTPD6|ENTPD3|CD44|CDA|CNR1|CRAT|DLD|EHHADH|ENO2|ENO3|ETFA|ETFDH|GAD1|GAD2|GAPDH|GSK3A|HADH|HDC|HEXB|HK1|HMMR|HNMT|HPD|HSD17B4|HYAL1|FOXK2|IMPA1|IDO1|LEP|CYP4F3|MAT1A|MTRR|NT5E|OAT|OCRL|OXCT1|PCCB|PCK1|PEX7|PFKFB2|PFKL|PFKM|PGD|PKM|PPARD|PPAT|PTEN|PEX2|RENBP|SCP2|SHMT1|SHMT2|SLC9A1|SORD|TAT|TGFB…	-18.4148	-20.3139	19_GO:0008152 metabolic process	0.41481	11.0637	0	85	1	1	-20.3139	2.94791
0	0	0	0	1	0	0	0	0	-12.4561	GO:0043900	M00001	1	0	429	101	2416	27994	4.18046	GO Biological Processes	19	regulation of multi-organism process	2.72792	91|302|348|384|596|684|708|920|1072|1268|1436|1535|2150|2332|2597|2697|2741|2959|3428|3456|3479|3559|3576|3594|3669|3725|4057|5139|5431|5440|5481|5495|5578|5595|5610|5650|5702|5806|5819|5978|6041|6352|6372|6376|6441|6590|6690|6812|6827|6829|7001|7023|7538|7706|7726|7879|8519|8638|8724|9150|9447|9636|10133|10155|10318|10392|10410|10475|10497|10549|10581|10758|10859|22880|23076|23208|23236|23265|25…	ACVR1B|ANXA2|APOE|ARG2|BCL2|BST2|C1QBP|CD4|CFL1|CNR1|CSF1R|CYBA|F2RL1|FMR1|GAPDH|GJA1|GLRA1|GTF2B|IFI16|IFNB1|IGF1|IL2RA|CXCL8|IL12RB1|ISG20|JUN|LTF|PDE3A|POLR2B|POLR2K|PPID|PPM1B|PRKCA|MAPK3|EIF2AK2|KLK7|PSMC3|PTX3|NECTIN2|REST|RNASEL|CCL5|CXCL6|CX3CL1|SFTPD|SLPI|SPINK1|STXBP1|SUPT4H1|SUPT5H|PRDX2|TFAP4|ZFP36|TRIM25|TRIM26|RAB7A|IFITM1|OASL|SNX3|CTDP1|AIM2|ISG15|OPTN|TRIM28|TNIP1|NOD1|IFITM3|TRI…	-18.3353	-20.2329	19_GO:0051704 multi-organism process	0.407184	11.0844	0	86	1	1	-20.2329	4.7141
0	0	1	1	1	0	0	-2.35114	-2.79529	-11.403	GO:0043122	M00111	3	0	252	73	2416	27994	3.02152	GO Biological Processes	19	regulation of I-kappaB kinase/NF-kappaB signaling	3.35653	284|387|389|399|684|920|1147|1236|1653|1894|2150|2697|3661|4055|4057|4215|4615|4919|5494|5495|6095|6284|6363|6366|6376|6574|6885|7052|7132|7186|7334|7706|8517|8600|8717|8795|8915|9641|10010|10133|10318|10392|10475|10537|10616|10758|10892|11214|23118|23376|23476|27032|29108|29110|51026|51704|54386|54923|55128|55223|56848|57162|64127|79155|79931|80149|80762|81603|81858|92140|124583|140885|148022	ANGPT1|RHOA|RHOC|RHOH|BST2|CD4|CHUK|CCR7|DDX1|ECT2|F2RL1|GJA1|IRF3|LTBR|LTF|MAP3K3|MYD88|ROR1|PPM1A|PPM1B|RORA|S100A13|CCL19|CCL21|CX3CL1|SLC20A1|MAP3K7|TGM2|TNFRSF1A|TRAF2|UBE2N|TRIM25|IKBKG|TNFSF11|TRADD|TNFRSF10B|BCL10|IKBKE|TANK|OPTN|TNIP1|NOD1|TRIM38|UBD|RBCK1|TRAF3IP2|MALT1|AKAP13|TAB2|UFL1|BRD4|ATP2C1|PYCARD|TBK1|GOLT1B|GPRC5B|TERF2IP|LIME1|TRIM68|TRIM62|SPHK2|PELI1|NOD2|TNIP2|TNIP3|ZC3H12…	-18.3248	-20.2208	19_GO:0023052 signaling	0.348259	11.549	0	78	0	0	-21.6724	3.781
0	0	1	0	1	0	0	-4.09632	0	-7.83244	R-HSA-112315	M00101	2	0	270	76	2416	27994	3.1457	Reactome Gene Sets	6	Transmission across Chemical Synapses	3.2615	18|112|590|784|785|814|1103|1135|1136|1137|1141|1146|1173|1739|2036|2550|2555|2557|2566|2569|2571|2572|2741|2742|2743|2770|2773|2787|2788|2890|2891|2893|2901|3359|3763|3765|3772|3773|4747|4900|5331|5562|5567|5573|5576|5577|5578|5594|5595|6195|6196|6505|6507|6571|6616|6804|6812|6857|8224|8973|9463|9568|10381|10383|10497|10645|23236|26960|27020|28964|51807|55327|57030|81539|84617|347733	ABAT|ADCY6|BCHE|CACNB3|CACNB4|CAMK4|CHAT|CHRNA2|CHRNA3|CHRNA4|CHRNB2|CHRNG|AP2M1|DLG1|EPB41L1|GABBR1|GABRA2|GABRA4|GABRG2|GABRR1|GAD1|GAD2|GLRA1|GLRA2|GLRB|GNAI1|GNAI3|GNG5|GNG7|GRIA1|GRIA2|GRIA4|GRIK5|HTR3A|KCNJ6|KCNJ9|KCNJ15|KCNJ16|NEFL|NRGN|PLCB3|PRKAA1|PRKACB|PRKAR1A|PRKAR2A|PRKAR2B|PRKCA|MAPK1|MAPK3|RPS6KA1|RPS6KA2|SLC1A1|SLC1A3|SLC18A2|SNAP25|STX1A|STXBP1|SYT1|SYN3|CHRNA6|PICK1|GABBR2|TUBB3…	-18.3041	-20.1986		0.355115	11.476	0	87	1	1	-20.1986	3.27825
0	0	1	0	0	0	0	-11.7342	0	0	GO:0072594	M00100	1	0	563	120	2416	27994	4.96689	GO Biological Processes	19	establishment of protein localization to organelle	2.46968	51|183|284|347|406|570|596|665|706|847|950|1026|1384|1869|1894|1962|2053|2254|2646|2737|2810|2931|3098|3295|3326|3329|3717|3728|3836|3837|3839|3843|3920|3952|3998|4000|4088|4792|5191|5533|5562|5594|5824|5828|5880|5903|6188|6223|6342|6496|6653|6720|6721|6728|6729|6731|6774|7027|7040|7322|7879|8027|8031|8239|8310|8314|8504|8546|8766|9131|9146|9531|9648|9688|9804|10155|10440|10455|10456|10628|10971|…	ACOX1|AGT|ANGPT1|APOD|ARNTL|BAAT|BCL2|BNIP3L|TSPO|CAT|SCARB2|CDKN1A|CRAT|E2F1|ECT2|EHHADH|EPHX2|FGF9|GCKR|GLI3|SFN|GSK3A|HK1|HSD17B4|HSP90AB1|HSPD1|JAK2|JUP|KPNA1|KPNB1|KPNA3|IPO5|LAMP2|LEP|LMAN1|LMNA|SMAD3|NFKBIA|PEX7|PPP3CC|PRKAA1|MAPK1|PEX19|PEX2|RAC2|RANBP2|RPS3|RPS19|SCP2|SIX3|SORL1|SREBF1|SREBF2|SRP19|SRP54|SRP72|STAT3|TFDP1|TGFB1|UBE2D2|RAB7A|STAM|NCOA4|USP9X|ACOX3|BAP1|PEX3|AP3B1|RAB11A|A…	-18.188	-20.0809	19_GO:0051179 localization	0.442009	10.8267	0	88	1	1	-20.0809	3.5326
0	0	1	0	1	0	0	-2.17988	0	-12.0488	ko04360	M00101	2	0	175	59	2416	27994	2.44205	KEGG Pathway	24	Axon guidance	3.90645	387|658|659|1072|1808|1942|1944|1945|1947|1949|1969|2049|2050|2242|2770|2773|3897|3984|4233|4690|4776|5290|5293|5361|5532|5533|5578|5590|5594|5595|5727|5781|5880|5881|5921|6091|6259|6387|6405|7220|7222|7976|8440|8482|9037|9353|10371|10512|22885|23654|29984|54361|54910|54961|55558|56920|57556|57715|64218	RHOA|BMPR1B|BMPR2|CFL1|DPYSL2|EFNA1|EFNA3|EFNA4|EFNB1|EFNB3|EPHA2|EPHB3|EPHB4|FES|GNAI1|GNAI3|L1CAM|LIMK1|MET|NCK1|NFATC4|PIK3CA|PIK3CD|PLXNA1|PPP3CB|PPP3CC|PRKCA|PRKCZ|MAPK1|MAPK3|PTCH1|PTPN11|RAC2|RAC3|RASA1|ROBO1|RYK|CXCL12|SEMA3F|TRPC1|TRPC3|FZD3|NCK2|SEMA7A|SEMA5A|SLIT2|SEMA3A|SEMA3C|ABLIM3|PLXNB2|RHOD|WNT4|SEMA4C|SSH3|PLXNA3|SEMA3G|SEMA6A|SEMA4G|SEMA4A	-18.1531	-20.0445		0.314022	11.8536	0	2	0	0	-50.2488	3.90645
0	0	1	0	1	0	0	-3.60809	0	-11.7281	GO:0050770	M00101	2	0	186	61	2416	27994	2.52483	GO Biological Processes	19	regulation of axonogenesis	3.80001	348|387|659|1123|1382|1600|1627|1808|1942|1949|2017|2049|3897|3984|4099|4131|4747|4803|4804|4897|5048|5361|5604|5728|6049|6091|6259|6387|6405|6696|6792|6900|7070|7476|8153|8482|8766|8851|9037|9353|9839|10371|10512|11344|23011|23077|23394|23566|23654|29882|51199|51330|54910|55558|56920|57556|57698|57715|64218|81565|347733	APOE|RHOA|BMPR2|CHN1|CRABP2|DAB1|DBN1|DPYSL2|EFNA1|EFNB3|CTTN|EPHB3|L1CAM|LIMK1|MAG|MAP1B|NEFL|NGF|NGFR|NRCAM|PAFAH1B1|PLXNA1|MAP2K1|PTEN|RNF6|ROBO1|RYK|CXCL12|SEMA3F|SPP1|CDKL5|CNTN2|THY1|WNT7A|RND2|SEMA7A|RAB11A|CDK5R1|SEMA5A|SLIT2|ZEB2|SEMA3A|SEMA3C|TWF2|RAB21|MYCBP2|ADNP|LPAR3|PLXNB2|ANAPC2|NIN|TNFRSF12A|SEMA4C|PLXNA3|SEMA3G|SEMA6A|SHTN1|SEMA4G|SEMA4A|NDEL1|TUBB2B	-18.1145	-20.0044	19_GO:0032502 developmental process	0.319165	11.7753	0	12	0	0	-37.6769	4.58088
0	0	1	0	1	0	0	-5.61152	0	-5.72248	ko04144	M00101	2	0	260	74	2416	27994	3.06291	KEGG Pathway	24	Endocytosis	3.29782	153|273|382|387|830|1173|1213|1436|2060|2261|2869|3105|3106|3107|3306|3559|3561|3800|4088|4233|5119|5156|5338|5590|5868|6455|6456|6643|7040|7043|7879|8027|8218|8411|8723|8724|8766|8976|9101|9146|9265|9267|9829|9922|10092|10193|10254|10552|10564|22841|23096|23396|23527|26052|26119|26286|27128|27131|27183|28964|29924|30846|50807|51100|51510|55616|55738|57403|58513|60682|64411|79643|79720|89853	ADRB1|AMPH|ARF6|RHOA|CAPZA2|AP2M1|CLTC|CSF1R|EPS15|FGFR3|GRK5|HLA-A|HLA-B|HLA-C|HSPA2|IL2RA|IL2RG|KIF5C|SMAD3|MET|CHMP1A|PDGFRA|PLD2|PRKCZ|RAB5A|SH3GL1|SH3GL2|SNX2|TGFB1|TGFB3|RAB7A|STAM|CLTCL1|EEA1|SNX4|SNX3|RAB11A|WASL|USP8|HGS|CYTH3|CYTH1|DNAJC6|IQSEC1|ARPC5|RNF41|STAM2|ARPC1A|ARFGEF2|RAB11FIP2|IQSEC2|PIP5K1C|ACAP2|DNM3|LDLRAP1|ARFGAP3|CYTH4|SNX5|VPS4A|GIT1|EPN1|EHD2|ASAP1|SH3GLB1|CHMP5|ASAP3|…	-18.1045	-19.9928		0.350561	11.4403	0	89	1	1	-19.9928	3.29782
0	0	1	1	1	0	0	-6.47495	-4.9742	-4.51358	GO:0071496	M00111	3	0	353	89	2416	27994	3.68377	GO Biological Processes	19	cellular response to external stimulus	2.92135	183|213|490|558|596|659|784|846|1026|1111|1535|2022|2242|2308|2697|2729|3170|3191|3297|3383|3428|3659|3725|3920|3952|4055|4099|4316|4615|4878|4976|5030|5105|5166|5292|5562|5594|5595|5610|5781|5788|6416|6422|6513|6548|6591|6662|6715|6720|6721|7132|7421|7494|8648|8738|8740|8795|8915|9131|9451|9463|9531|10059|10325|10514|10670|11345|22863|22927|23235|23394|25994|26608|27072|27244|30849|51100|51765|5…	AGT|ALB|ATP2B1|AXL|BCL2|BMPR2|CACNB3|CASR|CDKN1A|CHEK1|CYBA|ENG|FES|FOXO1|GJA1|GCLC|FOXA2|HNRNPL|HSF1|ICAM1|IFI16|IRF1|JUN|LAMP2|LEP|LTBR|MAG|MMP7|MYD88|NPPA|OPA1|P2RY4|PCK1|PDK4|PIM1|PRKAA1|MAPK1|MAPK3|EIF2AK2|PTPN11|PTPRC|MAP2K4|SFRP1|SLC2A1|SLC9A1|SNAI2|SOX9|SRD5A1|SREBF1|SREBF2|TNFRSF1A|VDR|XBP1|NCOA1|CRADD|TNFSF14|TNFRSF10B|BCL10|AIFM1|EIF2AK3|PICK1|BAG3|DNM1L|RRAGB|MYBBP1A|RRAGA|GABARAPL2|A…	-18.1012	-19.988	19_GO:0050896 response to stimulus	0.38322	11.1649	0	32	0	0	-30.6871	4.01995
0	0	1	0	0	0	0	-17.4883	0	0	GO:0044257	M00100	1	0	795	151	2416	27994	6.25	GO Biological Processes	19	cellular protein catabolic process	2.20079	20|302|348|406|665|991|1017|1161|1173|1213|1263|1358|1508|1520|1942|2191|2272|2332|2729|2931|3093|3326|3920|4085|4092|4189|4478|4534|4983|5045|5516|5527|5538|5601|5682|5684|5693|5696|5699|5701|5702|5707|5711|5713|5716|5717|5718|5728|5962|6049|6500|7041|7110|7319|7322|7326|7341|7345|7375|7398|7436|7494|7514|7706|7879|7993|8027|8065|8239|8314|8451|8452|8453|8454|8533|8554|9101|9306|9354|9361|9373|9…	ABCA2|ANXA2|APOE|ARNTL|BNIP3L|CDC20|CDK2|ERCC8|AP2M1|CLTC|PLK3|CPA2|CTSB|CTSS|EFNA1|FAP|FHIT|FMR1|GCLC|GSK3A|UBE2K|HSP90AB1|LAMP2|MAD2L1|SMAD7|DNAJB9|MSN|MTM1|OPHN1|FURIN|PPP2CB|PPP2R5C|PPT1|MAPK9|PSMA1|PSMA3|PSMB5|PSMB8|PSMB10|PSMC2|PSMC3|PSMD1|PSMD5|PSMD7|PSMD10|PSMD11|PSMD12|PTEN|RDX|RNF6|SKP1|TGFB1I1|TMF1|UBE2A|UBE2D2|UBE2G1|SUMO1|UCHL1|USP4|USP1|VLDLR|XBP1|XPO1|TRIM25|RAB7A|UBXN8|STAM|CUL5|U…	-18.0885	-19.9739	19_GO:0008152 metabolic process	0.492467	10.5563	0	90	1	1	-19.9739	3.55886
0	0	1	1	1	0	0	-7.58245	-3.26071	-2.54746	GO:0032868	M00111	3	0	285	78	2416	27994	3.22848	GO Biological Processes	19	response to insulin	3.17116	181|183|208|324|353|490|523|526|528|537|677|847|1407|2101|2308|2729|2844|2886|2887|2931|3033|3291|3383|3484|3636|3643|3952|4641|4644|4690|4878|4976|5105|5166|5286|5290|5315|5319|5471|5562|5590|5728|5781|5798|5919|6198|6431|6513|6548|6653|6715|6720|7494|8615|8651|8850|9021|9365|9852|9882|10312|10580|10603|22937|23235|23371|23516|26060|27131|28999|50617|51606|51763|54832|55198|55667|81565|114882	AGRP|AGT|AKT2|APC|APRT|ATP2B1|ATP6V1A|ATP6V1B2|ATP6V1C1|ATP6AP1|ZFP36L1|CAT|CRY1|ESRRA|FOXO1|GCLC|GPR21|GRB7|GRB10|GSK3A|HADH|HSD11B2|ICAM1|IGFBP1|INPPL1|INSR|LEP|MYO1C|MYO5A|NCK1|NPPA|OPA1|PCK1|PDK4|PIK3C2A|PIK3CA|PKM|PLA2G1B|PPAT|PRKAA1|PRKCZ|PTEN|PTPN11|PTPRN|RARRES2|RPS6KB1|SRSF6|SLC2A1|SLC9A1|SORL1|SRD5A1|SREBF1|XBP1|USO1|SOCS1|KAT2B|SOCS3|KL|EPM2AIP1|TBC1D4|TCIRG1|SORBS1|SH2B2|SCAP|SIK2|TNS…	-18.0138	-19.8977	19_GO:0050896 response to stimulus	0.359604	11.3225	0	9	0	0	-41.4627	3.96395
0	0	1	1	1	0	0	-7.98817	-2.50129	-3.0315	GO:0009165	M00111	3	0	387	94	2416	27994	3.89073	GO Biological Processes	19	nucleotide biosynthetic process	2.81439	38|47|112|132|272|353|471|669|1633|1635|1737|1738|1836|2026|2027|2180|2194|2597|2646|3098|3208|3356|3418|3479|3607|3620|3643|3939|4199|4656|4837|4878|5162|5165|5166|5208|5209|5210|5211|5213|5315|5471|5538|5562|5594|5631|5903|5957|6319|6470|6774|6785|7040|7372|8050|8604|8671|8760|8942|9060|9061|9519|9688|10165|10555|10606|23057|23165|23475|23498|23511|29922|30968|51085|51144|51341|51548|51660|5170…	ACAT1|ACLY|ADCY6|ADK|AMPD3|APRT|ATIC|BPGM|DCK|DCTD|DLAT|DLD|SLC26A2|ENO2|ENO3|ACSL1|FASN|GAPDH|GCKR|HK1|HPCA|HTR2A|IDH2|IGF1|FOXK2|IDO1|INSR|LDHA|ME1|MYOG|NNMT|NPPA|PDHB|PDK3|PDK4|PFKFB2|PFKFB3|PFKFB4|PFKL|PFKM|PKM|PPAT|PPT1|PRKAA1|MAPK1|PRPS1|RANBP2|RCVRN|SCD|SHMT1|STAT3|ELOVL4|TGFB1|UMPS|PDHX|SLC25A12|SLC4A4|CDS2|KYNU|PAPSS2|PAPSS1|TBPL1|NUP93|SLC25A13|AGPAT2|PAICS|NMNAT2|NUP205|QPRT|HAAO|NUP18…	-17.9809	-19.8632	19_GO:0008152 metabolic process	0.393414	11.0463	0	13	0	0	-37.1128	3.94719
1	0	1	0	1	-2.5574	0	-4.78889	0	-10.7457	GO:0006820	M10101	3	0	656	132	2416	27994	5.46358	GO Biological Processes	19	anion transport	2.33151	18|134|183|208|291|337|341|345|348|553|624|706|768|771|846|950|1051|1071|1080|1179|1181|1182|1186|1364|1622|1645|1836|1906|2180|2542|2555|2557|2563|2566|2569|2697|2741|2742|2743|3783|3952|4363|4794|5030|5031|5243|5250|5319|5321|5349|5360|5467|5608|6005|6198|6342|6424|6505|6507|6513|6514|6536|6548|6549|6560|6566|6569|6574|6575|6581|6616|6804|6812|6857|7200|8398|8402|8529|8600|8604|8648|8671|8714|8…	ABAT|ADORA1|AGT|AKT2|SLC25A4|APOA4|APOC1|APOC3|APOE|AVPR1B|BDKRB2|TSPO|CA9|CA12|CASR|SCARB2|CEBPB|CETP|CFTR|CLCA1|CLCN2|CLCN3|CLCN7|CLDN4|DBI|AKR1C1|SLC26A2|EDN1|ACSL1|SLC37A4|GABRA2|GABRA4|GABRD|GABRG2|GABRR1|GJA1|GLRA1|GLRA2|GLRB|KCNN4|LEP|ABCC1|NFKBIE|P2RY4|P2RY6|ABCB1|SLC25A3|PLA2G1B|PLA2G4A|FXYD3|PLTP|PPARD|MAP2K6|RHAG|RPS6KB1|SCP2|SFRP4|SLC1A1|SLC1A3|SLC2A1|SLC2A2|SLC6A9|SLC9A1|SLC9A2|SLC12…	-17.8447	-19.7256	19_GO:0051179 localization	0.46237	10.6061	0	91	1	1	-19.7256	2.69463
0	0	0	0	1	0	0	0	0	-13.3587	GO:0019932	M00001	1	0	456	104	2416	27994	4.30464	GO Biological Processes	19	second-messenger-mediated signaling	2.64263	112|116|150|152|153|183|185|187|196|348|488|566|643|695|810|845|920|1232|1233|1236|1238|1240|1268|1906|1908|2039|2587|2641|2691|2740|2770|2778|2828|2833|2931|3208|3269|3375|3479|3576|3651|3710|4157|4499|4644|4724|4772|4776|4878|5031|5139|5152|5155|5311|5341|5532|5533|5562|5573|5576|5577|5578|5598|5725|5732|5733|5741|5788|6444|6548|6662|6690|6717|6915|7137|7226|8445|8527|8600|8811|8844|9170|9294|9…	ADCY6|ADCYAP1|ADRA2A|ADRA2C|ADRB1|AGT|AGTR1|APLNR|AHR|APOE|ATP2A2|AZU1|CXCR5|BTK|CALML3|CASQ2|CD4|CCR3|CCR4|CCR7|ACKR2|CMKLR1|CNR1|EDN1|EDN3|DMTN|GALR1|GCG|GHRH|GLP1R|GNAI1|GNAS|GPR4|CXCR3|GSK3A|HPCA|HRH1|IAPP|IGF1|CXCL8|PDX1|ITPR3|MC1R|MT1M|MYO5A|NDUFS4|NFATC1|NFATC4|NPPA|P2RY6|PDE3A|PDE9A|PDGFB|PKD2|PLEK|PPP3CB|PPP3CC|PRKAA1|PRKAR1A|PRKAR2A|PRKAR2B|PRKCA|MAPK7|PTBP1|PTGER2|PTGER3|PTH|PTPRC|SGCD…	-17.8434	-19.7228	19_GO:0023052 signaling	0.412919	10.8692	0	92	1	1	-19.7228	2.64263
0	0	1	0	1	0	0	-4.7281	0	-4.48198	GO:0070482	M00101	2	0	396	95	2416	27994	3.93212	GO Biological Processes	19	response to oxygen levels	2.77969	18|81|101|134|191|387|523|537|596|665|677|768|784|846|847|1026|1027|1137|1141|1179|1263|1535|1869|1906|2308|3291|3297|3329|3383|3778|3939|3952|4000|4088|4524|4878|4891|4976|4985|5105|5165|5228|5315|5327|5328|5352|5428|5467|5562|5682|5684|5693|5696|5699|5701|5702|5707|5711|5713|5716|5717|5718|5728|5967|5978|6095|6387|6422|6513|6548|6649|7043|7423|7515|8453|8751|9131|9361|9463|9915|10059|10213|1037…	ABAT|ACTN4|ADAM8|ADORA1|AHCY|RHOA|ATP6V1A|ATP6AP1|BCL2|BNIP3L|ZFP36L1|CA9|CACNB3|CASR|CAT|CDKN1A|CDKN1B|CHRNA4|CHRNB2|CLCA1|PLK3|CYBA|E2F1|EDN1|FOXO1|HSD11B2|HSF1|HSPD1|ICAM1|KCNMA1|LDHA|LEP|LMNA|SMAD3|MTHFR|NPPA|SLC11A2|OPA1|OPRD1|PCK1|PDK3|PGF|PKM|PLAT|PLAU|PLOD2|POLG|PPARD|PRKAA1|PSMA1|PSMA3|PSMB5|PSMB8|PSMB10|PSMC2|PSMC3|PSMD1|PSMD5|PSMD7|PSMD10|PSMD11|PSMD12|PTEN|REG1A|REST|RORA|CXCL12|SFRP1…	-17.7889	-19.6668	19_GO:0050896 response to stimulus	0.395416	10.9621	0	39	0	0	-29.0641	4.71026
0	0	1	1	1	0	0	-2.25011	-2.78692	-9.9664	GO:0007596	M00111	3	0	344	87	2416	27994	3.60099	GO Biological Processes	19	blood coagulation	2.93041	2|18|87|150|152|302|348|558|640|708|710|830|953|966|1361|1465|1906|2039|2147|2150|2153|2157|2159|2161|2191|2192|2207|2623|2624|2778|3046|3170|3456|3569|3659|3705|3710|3717|3848|3998|5104|5155|5156|5265|5290|5321|5327|5328|5329|5341|5345|5567|5573|5576|5577|5578|5583|5594|5595|5781|5868|6812|6915|7001|7222|7301|7414|7980|8323|8525|8526|8527|8529|8546|9002|9060|10451|10461|10603|10630|23028|23186|2…	A2M|ABAT|ACTN1|ADRA2A|ADRA2C|ANXA2|APOE|AXL|BLK|C1QBP|SERPING1|CAPZA2|ENTPD1|CD59|CPB2|CSRP1|EDN1|DMTN|F2|F2RL1|F5|F8|F10|F12|FAP|FBLN1|FCER1G|GATA1|GATA2|GNAS|HBE1|FOXA2|IFNB1|IL6|IRF1|ITPK1|ITPR3|JAK2|KRT1|LMAN1|SERPINA5|PDGFB|PDGFRA|SERPINA1|PIK3CA|PLA2G4A|PLAT|PLAU|PLAUR|PLEK|SERPINF2|PRKACB|PRKAR1A|PRKAR2A|PRKAR2B|PRKCA|PRKCH|MAPK1|MAPK3|PTPN11|RAB5A|STXBP1|TBXA2R|PRDX2|TRPC3|TYRO3|VCL|TFPI2…	-17.7707	-19.6472	19_GO:0032501 multicellular organismal process	0.379052	11.0719	0	27	0	0	-31.7573	3.95651
0	0	1	1	1	0	0	-7.86959	-2.48289	-2.96371	GO:1901293	M00111	3	0	390	94	2416	27994	3.89073	GO Biological Processes	19	nucleoside phosphate biosynthetic process	2.79274	38|47|112|132|272|353|471|669|1633|1635|1737|1738|1836|2026|2027|2180|2194|2597|2646|3098|3208|3356|3418|3479|3607|3620|3643|3939|4199|4656|4837|4878|5162|5165|5166|5208|5209|5210|5211|5213|5315|5471|5538|5562|5594|5631|5903|5957|6319|6470|6774|6785|7040|7372|8050|8604|8671|8760|8942|9060|9061|9519|9688|10165|10555|10606|23057|23165|23475|23498|23511|29922|30968|51085|51144|51341|51548|51660|5170…	ACAT1|ACLY|ADCY6|ADK|AMPD3|APRT|ATIC|BPGM|DCK|DCTD|DLAT|DLD|SLC26A2|ENO2|ENO3|ACSL1|FASN|GAPDH|GCKR|HK1|HPCA|HTR2A|IDH2|IGF1|FOXK2|IDO1|INSR|LDHA|ME1|MYOG|NNMT|NPPA|PDHB|PDK3|PDK4|PFKFB2|PFKFB3|PFKFB4|PFKL|PFKM|PKM|PPAT|PPT1|PRKAA1|MAPK1|PRPS1|RANBP2|RCVRN|SCD|SHMT1|STAT3|ELOVL4|TGFB1|UMPS|PDHX|SLC25A12|SLC4A4|CDS2|KYNU|PAPSS2|PAPSS1|TBPL1|NUP93|SLC25A13|AGPAT2|PAICS|NMNAT2|NUP205|QPRT|HAAO|NUP18…	-17.7406	-19.6156	19_GO:0008152 metabolic process	0.393414	10.9573	0	13	0	0	-37.1128	3.94719
0	0	1	0	1	0	0	-3.46884	0	-6.44701	GO:1903829	M00101	2	0	338	86	2416	27994	3.5596	GO Biological Processes	19	positive regulation of cellular protein localization	2.94815	208|324|382|391|596|784|1263|1739|1869|1894|1969|2010|2064|2147|2207|2737|2770|2810|2931|3208|3326|3675|3684|3717|3728|3843|3952|3958|4088|4478|4641|4804|5494|5533|5562|5583|5594|5880|5962|6653|6721|6809|7027|7040|7305|8314|8766|8851|8934|9270|9451|9531|9695|9696|10155|10268|10411|10541|10580|10971|11235|22841|22885|23208|23368|27020|27429|29775|51068|51100|51128|51366|54209|54550|55166|55781|562…	AKT2|APC|ARF6|RHOG|BCL2|CACNB3|PLK3|DLG1|E2F1|ECT2|EPHA2|EMD|ERBB2|F2|FCER1G|GLI3|GNAI1|SFN|GSK3A|HPCA|HSP90AB1|ITGA3|ITGAM|JAK2|JUP|IPO5|LEP|LGALS3|SMAD3|MSN|MYO1C|NGFR|PPM1A|PPP3CC|PRKAA1|PRKCH|MAPK1|RAC2|RDX|SORL1|SREBF2|STX3|TFDP1|TGFB1|TYROBP|BAP1|RAB11A|CDK5R1|RAB29|ITGB1BP1|EIF2AK3|BAG3|EDEM1|CROCC|TRIM28|RAMP3|RAPGEF3|ANP32B|SORBS1|YWHAQ|PDCD10|RAB11FIP2|ABLIM3|SYT11|PPP1R13B|NPTN|HTRA2|C…	-17.7376	-19.6111	19_GO:0048518 positive regulation of biological process	0.376948	11.0746	0	16	0	0	-36.1489	3.52202
1	0	1	0	1	-4.78417	0	-3.34532	0	-7.50709	GO:0006066	M10101	3	0	379	92	2416	27994	3.80795	GO Biological Processes	19	alcohol metabolic process	2.81266	20|47|216|221|222|337|338|341|348|427|553|847|1071|1080|1181|1577|1584|1645|2053|2194|2539|3156|3269|3422|3479|3612|3635|3636|3705|3837|3952|4598|4864|4952|5031|5105|5321|5331|5332|5333|5341|5449|5467|5562|5728|5741|5805|5950|5978|6309|6319|6569|6622|6646|6652|6713|6720|6721|6820|7421|7436|7555|8611|8811|8854|8898|9023|9562|9563|9619|9677|9807|10170|10558|10613|10948|22937|23236|23262|26002|26119…	ABCA2|ACLY|ALDH1A1|ALDH3B1|ALDH3B2|APOA4|APOB|APOC1|APOE|ASAH1|AVPR1B|CAT|CETP|CFTR|CLCN2|CYP3A5|CYP11B1|AKR1C1|EPHX2|FASN|G6PD|HMGCR|HRH1|IDI1|IGF1|IMPA1|INPP5D|INPPL1|ITPK1|KPNB1|LEP|MVK|NPC1|OCRL|P2RY6|PCK1|PLA2G4A|PLCB3|PLCB4|PLCD1|PLEK|POU1F1|PPARD|PRKAA1|PTEN|PTH|PTS|RBP4|REST|SC5D|SCD|SLC34A1|SNCA|SOAT1|SORD|SQLE|SREBF1|SREBF2|SULT2B1|VDR|VLDLR|CNBP|PLPP1|GALR2|ALDH1A2|MTMR2|CH25H|MINPP1|H…	-17.5632	-19.4338	19_GO:0008152 metabolic process	0.389374	10.9195	0	48	0	0	-27.7638	4.32765
0	0	1	0	1	0	0	-6.48872	0	-3.30145	GO:0051188	M00101	2	0	321	83	2416	27994	3.43543	GO Biological Processes	19	cofactor biosynthetic process	2.996	38|47|471|669|706|1535|1737|1738|2026|2027|2180|2194|2235|2356|2395|2597|2646|2687|2729|3098|3356|3418|3479|3607|3620|3643|3939|4143|4338|4656|4837|4891|5162|5165|5166|5208|5209|5210|5211|5213|5315|5538|5562|5805|5903|6319|6774|6785|7390|7755|8050|8671|8803|8942|9688|10243|10857|23057|23165|23475|23498|23511|23657|26873|27430|29968|51085|51144|51341|51548|51660|51703|53905|55229|55706|55739|57103…	ACAT1|ACLY|ATIC|BPGM|TSPO|CYBA|DLAT|DLD|ENO2|ENO3|ACSL1|FASN|FECH|FPGS|FXN|GAPDH|GCKR|GGT5|GCLC|HK1|HTR2A|IDH2|IGF1|FOXK2|IDO1|INSR|LDHA|MAT1A|MOCS2|MYOG|NNMT|SLC11A2|PDHB|PDK3|PDK4|PFKFB2|PFKFB3|PFKFB4|PFKL|PFKM|PKM|PPT1|PRKAA1|PTS|RANBP2|SCD|STAT3|ELOVL4|UROS|ZNF205|PDHX|SLC4A4|SUCLA2|KYNU|NUP93|GPHN|PGRMC1|NMNAT2|NUP205|QPRT|HAAO|NUP188|SLC7A11|OPLAH|MAT2B|PSAT1|MLXIPL|HSD17B12|ZBTB7A|SIRT6|MP…	-17.5532	-19.4223	19_GO:0008152 metabolic process	0.370554	11.0541	0	13	0	0	-37.1128	3.94719
0	0	1	1	0	0	0	-12.0735	-5.39903	0	GO:0019884	M00110	2	0	185	60	2416	27994	2.48344	GO Biological Processes	19	antigen processing and presentation of exogenous antigen	3.75792	567|821|830|909|1147|1173|1213|1520|1535|1780|2207|3105|3106|3107|3111|3112|3115|3693|3796|3797|3832|4689|5682|5684|5693|5696|5699|5701|5702|5707|5711|5713|5716|5717|5718|6456|6890|7879|8517|8546|9341|9371|9554|9871|10213|10427|10437|10484|10540|10671|10802|11127|11258|22920|23198|24137|51128|51143|54842|200576	B2M|CANX|CAPZA2|CD1A|CHUK|AP2M1|CLTC|CTSS|CYBA|DYNC1I1|FCER1G|HLA-A|HLA-B|HLA-C|HLA-DOA|HLA-DOB|HLA-DPB1|ITGB5|KIF2A|KIF3C|KIF11|NCF4|PSMA1|PSMA3|PSMB5|PSMB8|PSMB10|PSMC2|PSMC3|PSMD1|PSMD5|PSMD7|PSMD10|PSMD11|PSMD12|SH3GL2|TAP1|RAB7A|IKBKG|AP3B1|VAMP3|KIF3B|SEC22B|SEC24D|PSMD14|SEC24B|IFI30|SEC23A|DCTN2|DCTN6|SEC24A|KIF3A|DCTN3|KIFAP3|PSME4|KIF4A|SAR1B|DYNC1LI1|MFSD6|PIKFYVE	-17.5472	-19.4149	19_GO:0002376 immune system process	0.316605	11.5668	0	29	0	0	-31.2564	3.79684
0	0	1	0	0	0	0	-13.7473	0	0	R-HSA-68882	M00100	1	0	236	69	2416	27994	2.85596	Reactome Gene Sets	6	Mitotic Anaphase	3.3877	991|1060|1780|2010|3619|3796|3837|4000|4085|5048|5501|5516|5527|5682|5684|5693|5696|5699|5701|5702|5707|5711|5713|5716|5717|5718|5885|5903|5905|6249|6683|7112|7341|7443|7514|9133|9688|10213|10381|10383|10393|10735|11130|22919|23047|23122|23165|23198|23244|23421|23511|25936|27183|27338|29882|51143|51807|55166|55706|57551|79003|79023|79643|79682|79902|81565|81929|84617|347733	CDC20|CENPC|DYNC1I1|EMD|INCENP|KIF2A|KPNB1|LMNA|MAD2L1|PAFAH1B1|PPP1CC|PPP2CB|PPP2R5C|PSMA1|PSMA3|PSMB5|PSMB8|PSMB10|PSMC2|PSMC3|PSMD1|PSMD5|PSMD7|PSMD10|PSMD11|PSMD12|RAD21|RANBP2|RANGAP1|CLIP1|SPAST|TMPO|SUMO1|VRK1|XPO1|CCNB2|NUP93|PSMD14|TUBB3|TUBB4B|ANAPC10|STAG2|ZWINT|MAPRE1|PDS5B|CLASP2|NUP205|PSME4|PDS5A|ITGB3BP|NUP188|NSL1|VPS4A|UBE2S|ANAPC2|DYNC1LI1|TUBA8|CENPQ|NDC1|TAOK1|MIS12|NUP37|CHM…	-17.5275	-19.3937		0.338872	11.3209	0	38	0	0	-29.8396	3.49447
1	0	0	0	1	-2.48971	0	0	0	-10.9207	GO:0043270	M10001	2	0	284	77	2416	27994	3.18709	GO Biological Processes	19	positive regulation of ion transport	3.14152	18|81|134|150|183|187|348|490|553|623|706|784|846|920|1051|1071|1080|1141|1482|1520|1622|1739|1906|1908|2147|2539|2641|3306|3359|3746|3784|3952|3958|4878|5031|5155|5243|5311|5318|5319|5608|5649|5865|6324|6352|6376|6387|6548|6569|6622|6717|6812|6857|6865|7070|7200|7220|7222|7341|8398|8529|8600|8723|8787|8811|9002|10142|10268|10396|10768|23204|23566|50487|51703|54209|56848|57165	ABAT|ACTN4|ADORA1|ADRA2A|AGT|APLNR|APOE|ATP2B1|AVPR1B|BDKRB1|TSPO|CACNB3|CASR|CD4|CEBPB|CETP|CFTR|CHRNB2|NKX2-5|CTSS|DBI|DLG1|EDN1|EDN3|F2|G6PD|GCG|HSPA2|HTR3A|KCNC1|KCNQ1|LEP|LGALS3|NPPA|P2RY6|PDGFB|ABCB1|PKD2|PKP2|PLA2G1B|MAP2K6|RELN|RAB3B|SCN1B|CCL5|CX3CL1|CXCL12|SLC9A1|SLC34A1|SNCA|SRI|STXBP1|SYT1|TACR2|THY1|TRH|TRPC1|TRPC3|SUMO1|PLA2G6|CYP4F2|TNFSF11|SNX4|RGS9|GALR2|F2RL3|AKAP9|RAMP3|ATP8A1|…	-17.5202	-19.385	19_GO:0048518 positive regulation of biological process	0.357368	11.1482	0	66	0	0	-23.7902	3.14152
0	0	1	0	1	0	0	-4.5578	0	-6.99934	GO:0110053	M00101	2	0	278	76	2416	27994	3.1457	GO Biological Processes	19	regulation of actin filament organization	3.16765	119|382|387|389|395|585|822|830|1072|1236|1496|1627|1739|2017|2039|2150|2314|2764|3055|3383|3984|4070|4088|4233|4641|4690|5217|5341|5345|5756|5921|5962|6281|6366|6376|6387|6422|6548|6840|6863|7043|7111|7408|8195|8440|8936|8976|9037|9168|9270|9353|9463|10092|10097|10411|10456|10552|10602|10787|10810|11078|11344|23122|23370|23616|26999|27236|29108|29767|51763|54361|54551|54961|55616|57180|64223	ADD2|ARF6|RHOA|RHOC|ARHGAP6|BBS4|CAPG|CAPZA2|CFL1|CCR7|CTNNA2|DBN1|DLG1|CTTN|DMTN|F2RL1|FLII|GMFB|HCK|ICAM1|LIMK1|TACSTD2|SMAD3|MET|MYO1C|NCK1|PFN2|PLEK|SERPINF2|TWF1|RASA1|RDX|S100A10|CCL21|CX3CL1|CXCL12|SFRP1|SLC9A1|SVIL|TAC1|TGFB3|TMOD1|VASP|MKKS|NCK2|WASF1|WASL|SEMA5A|TMSB10|ITGB1BP1|SLIT2|PICK1|ARPC5|ACTR2|RAPGEF3|HAX1|ARPC1A|CDC42EP3|NCKAP1|WASF3|TRIOBP|TWF2|CLASP2|ARHGEF18|SH3BP1|CYFIP2|AR…	-17.5098	-19.3732	19_GO:0071840 cellular component organization or biogenesis	0.355115	11.1631	0	5	0	0	-44.9801	3.56986
0	0	0	1	1	0	0	0	-3.9291	-9.19224	GO:0071356	M00011	2	0	297	79	2416	27994	3.26987	GO Biological Processes	19	cellular response to tumor necrosis factor	3.08204	81|338|427|445|677|678|837|970|1147|1535|1906|2150|2634|3093|3373|3383|3576|3717|3856|4055|4656|4792|5105|5594|5595|5682|5684|5693|5696|5699|5701|5702|5707|5711|5713|5716|5717|5718|6095|6188|6352|6354|6357|6360|6363|6366|6367|6370|6376|6422|7132|7133|7186|7293|7538|8517|8600|8717|8718|8740|8764|9181|9447|10010|10213|10365|10616|11173|23198|23495|29108|51330|51763|57817|79092|80149|81858|204851|25…	ACTN4|APOB|ASAH1|ASS1|ZFP36L1|ZFP36L2|CASP4|CD70|CHUK|CYBA|EDN1|F2RL1|GBP2|UBE2K|HYAL1|ICAM1|CXCL8|JAK2|KRT8|LTBR|MYOG|NFKBIA|PCK1|MAPK1|MAPK3|PSMA1|PSMA3|PSMB5|PSMB8|PSMB10|PSMC2|PSMC3|PSMD1|PSMD5|PSMD7|PSMD10|PSMD11|PSMD12|RORA|RPS3|CCL5|CCL7|CCL13|CCL16|CCL19|CCL21|CCL22|CCL25|CX3CL1|SFRP1|TNFRSF1A|TNFRSF1B|TRAF2|TNFRSF4|ZFP36|IKBKG|TNFSF11|TRADD|TNFRSF25|TNFSF14|TNFRSF14|ARHGEF2|AIM2|TANK|PSM…	-17.459	-19.3209	19_GO:0050896 response to stimulus	0.361824	11.0864	0	39	0	0	-29.0641	4.71026
1	0	0	1	1	-2.74562	0	0	-2.38195	-14.1512	R-HSA-418594	M10011	3	0	407	96	2416	27994	3.97351	Reactome Gene Sets	6	G alpha (i) signalling events	2.73303	112|134|150|152|183|187|338|345|348|623|624|643|718|719|814|846|1232|1233|1236|1268|1645|1880|2359|2550|2587|2719|2770|2773|2775|2778|2787|2788|2817|2833|2914|2920|3339|3352|3576|3710|4647|4985|5030|5321|5331|5332|5499|5516|5532|5533|5567|5573|5576|5577|5578|5594|5733|5947|5950|5957|6017|6352|6357|6360|6363|6366|6370|6372|6374|6376|6382|6383|6387|6750|6755|8787|8811|9170|9294|9568|10170|10287|105…	ADCY6|ADORA1|ADRA2A|ADRA2C|AGT|APLNR|APOB|APOC3|APOE|BDKRB1|BDKRB2|CXCR5|C3|C3AR1|CAMK4|CASR|CCR3|CCR4|CCR7|CNR1|AKR1C1|GPR183|FPR3|GABBR1|GALR1|GPC3|GNAI1|GNAI3|GNAO1|GNAS|GNG5|GNG7|GPC1|CXCR3|GRM4|CXCL2|HSPG2|HTR1D|CXCL8|ITPR3|MYO7A|OPRD1|P2RY4|PLA2G4A|PLCB3|PLCB4|PPP1CA|PPP2CB|PPP3CB|PPP3CC|PRKACB|PRKAR1A|PRKAR2A|PRKAR2B|PRKCA|MAPK1|PTGER3|RBP1|RBP4|RCVRN|RLBP1|CCL5|CCL13|CCL16|CCL19|CCL21|CCL…	-17.459	-19.3195		0.397406	10.8241	0	93	1	1	-19.3195	2.73303
0	0	1	1	1	0	0	-2.55986	-5.54906	-8.70812	GO:0051090	M00111	3	0	455	103	2416	27994	4.26325	GO Biological Processes	19	regulation of DNA-binding transcription factor activity	2.62297	101|183|190|367|695|847|1147|1240|1386|1856|1906|2319|2535|3055|3170|3280|3383|3569|3717|3725|3728|4057|4088|4092|4188|4221|4294|4591|4615|4693|4792|4794|4808|4821|4919|4985|5292|5311|5319|5583|5590|5594|5595|5601|5610|5649|5716|5727|5728|6188|6376|6424|6425|6446|6717|6774|6885|6929|7001|7027|7186|7293|7334|7341|7706|7726|8322|8323|8517|8600|8717|8915|9181|9447|9464|10193|10211|10392|10475|10616|…	ADAM8|AGT|NR0B1|AR|BTK|CAT|CHUK|CMKLR1|ATF2|DVL2|EDN1|FLOT2|FZD2|HCK|FOXA2|HES1|ICAM1|IL6|JAK2|JUN|JUP|LTF|SMAD3|SMAD7|MDFI|MEN1|MAP3K10|TRIM37|MYD88|NDP|NFKBIA|NFKBIE|NHLH2|NKX2-2|ROR1|OPRD1|PIM1|PKD2|PLA2G1B|PRKCH|PRKCZ|MAPK1|MAPK3|MAPK9|EIF2AK2|RELN|PSMD10|PTCH1|PTEN|RPS3|CX3CL1|SFRP4|SFRP5|SGK1|SRI|STAT3|MAP3K7|TCF3|PRDX2|TFDP1|TRAF2|TNFRSF4|UBE2N|SUMO1|TRIM25|TRIM26|FZD4|FZD6|IKBKG|TNFSF11|T…	-17.4294	-19.2871	19_GO:0050789 regulation of biological process	0.411018	10.7271	0	78	0	0	-21.6724	3.781
0	0	1	0	1	0	0	-8.20075	0	-4.61969	R-HSA-194315	M00101	2	0	455	103	2416	27994	4.26325	Reactome Gene Sets	6	Signaling by Rho GTPases	2.62297	2|367|387|388|389|391|392|394|395|399|695|752|991|1027|1060|1072|1080|1123|1535|1729|1780|1856|1894|2017|2810|3619|3796|3984|4085|4221|4649|4689|4690|4952|4983|5048|5217|5500|5501|5516|5527|5578|5590|5594|5595|5880|5881|5903|5905|6249|6453|6655|7514|8936|8976|9055|9181|9322|9828|10006|10092|10097|10381|10383|10451|10499|10552|10787|10810|10971|11130|11214|22919|23028|23122|23370|23421|25936|26084…	A2M|AR|RHOA|RHOB|RHOC|RHOG|ARHGAP1|ARHGAP5|ARHGAP6|RHOH|BTK|FMNL1|CDC20|CDKN1B|CENPC|CFL1|CFTR|CHN1|CYBA|DIAPH1|DYNC1I1|DVL2|ECT2|CTTN|SFN|INCENP|KIF2A|LIMK1|MAD2L1|MEN1|MYO9A|NCF4|NCK1|OCRL|OPHN1|PAFAH1B1|PFN2|PPP1CB|PPP1CC|PPP2CB|PPP2R5C|PRKCA|PRKCZ|MAPK1|MAPK3|RAC2|RAC3|RANBP2|RANGAP1|CLIP1|ITSN1|SOS2|XPO1|WASF1|WASL|PRC1|ARHGEF2|TRIP10|ARHGEF17|ABI1|ARPC5|ACTR2|TUBB3|TUBB4B|VAV3|NCOA2|ARPC1A|…	-17.4294	-19.2871		0.411018	10.7271	0	38	0	0	-29.8396	3.49447
0	0	1	0	0	0	0	-13.671	0	0	R-HSA-2555396	M00100	1	0	237	69	2416	27994	2.85596	Reactome Gene Sets	6	Mitotic Metaphase and Anaphase	3.37341	991|1060|1780|2010|3619|3796|3837|4000|4085|5048|5501|5516|5527|5682|5684|5693|5696|5699|5701|5702|5707|5711|5713|5716|5717|5718|5885|5903|5905|6249|6683|7112|7341|7443|7514|9133|9688|10213|10381|10383|10393|10735|11130|22919|23047|23122|23165|23198|23244|23421|23511|25936|27183|27338|29882|51143|51807|55166|55706|57551|79003|79023|79643|79682|79902|81565|81929|84617|347733	CDC20|CENPC|DYNC1I1|EMD|INCENP|KIF2A|KPNB1|LMNA|MAD2L1|PAFAH1B1|PPP1CC|PPP2CB|PPP2R5C|PSMA1|PSMA3|PSMB5|PSMB8|PSMB10|PSMC2|PSMC3|PSMD1|PSMD5|PSMD7|PSMD10|PSMD11|PSMD12|RAD21|RANBP2|RANGAP1|CLIP1|SPAST|TMPO|SUMO1|VRK1|XPO1|CCNB2|NUP93|PSMD14|TUBB3|TUBB4B|ANAPC10|STAG2|ZWINT|MAPRE1|PDS5B|CLASP2|NUP205|PSME4|PDS5A|ITGB3BP|NUP188|NSL1|VPS4A|UBE2S|ANAPC2|DYNC1LI1|TUBA8|CENPQ|NDC1|TAOK1|MIS12|NUP37|CHM…	-17.4256	-19.2819		0.338872	11.2772	0	38	0	0	-29.8396	3.49447
0	0	1	0	1	0	0	-8.30787	0	-3.02256	GO:0006006	M00101	2	0	214	65	2416	27994	2.6904	GO Biological Processes	19	glucose metabolic process	3.51939	208|347|669|1353|1407|1737|2026|2027|2308|2539|2542|2597|2641|2646|2931|3098|3170|3479|3607|3636|3643|3651|3952|4190|4191|4485|5105|5162|5165|5166|5208|5211|5213|5290|5315|5467|5499|5500|5562|5741|5903|5950|6095|6652|8402|8445|8604|8789|8850|8864|9563|9852|10165|10499|10580|10776|10993|11266|23516|51763|57001|57103|57223|60343|114897	AKT2|APOD|BPGM|COX11|CRY1|DLAT|ENO2|ENO3|FOXO1|G6PD|SLC37A4|GAPDH|GCG|GCKR|GSK3A|HK1|FOXA2|IGF1|FOXK2|INPPL1|INSR|PDX1|LEP|MDH1|MDH2|MST1|PCK1|PDHB|PDK3|PDK4|PFKFB2|PFKL|PFKM|PIK3CA|PKM|PPARD|PPP1CA|PPP1CB|PRKAA1|PTH|RANBP2|RBP4|RORA|SORD|SLC25A11|DYRK2|SLC25A12|FBP2|KAT2B|PER2|H6PD|EPM2AIP1|SLC25A13|NCOA2|SORBS1|ARPP19|SDS|DUSP12|SLC39A14|INPP5K|SDHAF3|TIGAR|PPP4R3B|FAM3A|C1QTNF1	-17.4175	-19.271	19_GO:0008152 metabolic process	0.329183	11.3704	0	41	0	0	-28.7509	4.29837
0	0	1	0	1	0	0	-7.7874	0	-3.35843	GO:0016051	M00101	2	0	214	65	2416	27994	2.6904	GO Biological Processes	19	carbohydrate biosynthetic process	3.51939	208|553|1213|1407|2026|2027|2131|2308|2539|2542|2597|2641|2931|2992|2997|3269|3479|3612|3643|3952|4190|4191|4485|5031|5105|5155|5226|5341|5449|5499|5500|5741|5903|5950|6513|6622|6652|7040|7360|8402|8445|8604|8706|8707|8789|8850|8864|8908|9334|9348|9653|9852|10165|10331|10580|10776|10993|23516|51744|51763|55454|57001|57223|60343|79369	AKT2|AVPR1B|CLTC|CRY1|ENO2|ENO3|EXT1|FOXO1|G6PD|SLC37A4|GAPDH|GCG|GSK3A|GYG1|GYS1|HRH1|IGF1|IMPA1|INSR|LEP|MDH1|MDH2|MST1|P2RY6|PCK1|PDGFB|PGD|PLEK|POU1F1|PPP1CA|PPP1CB|PTH|RANBP2|RBP4|SLC2A1|SNCA|SORD|TGFB1|UGP2|SLC25A11|DYRK2|SLC25A12|B3GALNT1|B3GALT2|FBP2|KAT2B|PER2|GYG2|B4GALT5|NDST3|HS2ST1|EPM2AIP1|SLC25A13|B3GNT3|SORBS1|ARPP19|SDS|SLC39A14|CD244|INPP5K|CSGALNACT2|SDHAF3|PPP4R3B|FAM3A|B3GNT4	-17.4175	-19.271	19_GO:0008152 metabolic process	0.329183	11.3704	0	41	0	0	-28.7509	4.29837
0	0	1	0	1	0	0	-4.56725	0	-5.60384	GO:0042326	M00101	2	0	484	107	2416	27994	4.42881	GO Biological Processes	19	negative regulation of phosphorylation	2.56157	183|259|284|324|348|387|399|623|624|1026|1027|1353|1399|1445|1739|1942|2022|2039|2150|2192|2308|2646|2675|2764|2810|3082|3156|3170|3192|3642|3725|3843|4091|4092|4221|4616|4656|4690|4878|4908|5037|5048|5573|5576|5577|5590|5716|5728|5788|6422|6456|6622|6653|6690|6774|6879|7023|7040|7070|7345|8440|8651|8850|9021|9052|9270|9353|9655|9770|9961|10048|10217|10253|10318|10464|10636|10935|11314|22863|2353…	AGT|AMBP|ANGPT1|APC|APOE|RHOA|RHOH|BDKRB1|BDKRB2|CDKN1A|CDKN1B|COX11|CRKL|CSK|DLG1|EFNA1|ENG|DMTN|F2RL1|FBLN1|FOXO1|GCKR|GFRA2|GMFB|SFN|HGF|HMGCR|FOXA2|HNRNPU|INSM1|JUN|IPO5|SMAD6|SMAD7|MEN1|GADD45B|MYOG|NCK1|NPPA|NTF3|PEBP1|PAFAH1B1|PRKAR1A|PRKAR2A|PRKAR2B|PRKCZ|PSMD10|PTEN|PTPRC|SFRP1|SH3GL2|SNCA|SORL1|SPINK1|STAT3|TAF7|TFAP4|TGFB1|THY1|UCHL1|NCK2|SOCS1|KAT2B|SOCS3|GPRC5A|ITGB1BP1|SLIT2|SOCS5|R…	-17.3437	-19.1958	19_GO:0048519 negative regulation of biological process	0.418561	10.6507	0	72	0	0	-22.5325	2.56157
0	0	1	0	1	0	0	-4.01195	0	-7.08552	hsa04910	M00101	2	0	155	54	2416	27994	2.2351	KEGG Pathway	24	Insulin signaling pathway	4.03673	208|810|1399|1977|2194|2308|2319|2872|2997|3098|3636|3643|3796|5105|5290|5293|5499|5500|5501|5562|5567|5573|5576|5577|5578|5590|5594|5595|5601|5604|5605|5834|5837|6198|6199|6655|6720|8570|8651|8789|8835|9021|9306|9322|10211|10580|10603|23265|23415|25759|51361|51763|51806|64430	AKT2|CALML3|CRKL|EIF4E|FASN|FOXO1|FLOT2|MKNK2|GYS1|HK1|INPPL1|INSR|KIF2A|PCK1|PIK3CA|PIK3CD|PPP1CA|PPP1CB|PPP1CC|PRKAA1|PRKACB|PRKAR1A|PRKAR2A|PRKAR2B|PRKCA|PRKCZ|MAPK1|MAPK3|MAPK9|MAP2K1|MAP2K2|PYGB|PYGM|RPS6KB1|RPS6KB2|SOS2|SREBF1|KHSRP|SOCS1|FBP2|SOCS2|SOCS3|SOCS6|TRIP10|FLOT1|SORBS1|SH2B2|EXOC7|KCNH4|SHC2|HOOK1|INPP5K|CALML5|PCNX4	-17.2989	-19.1497		0.30074	11.6516	0	94	1	1	-19.1497	4.03673
0	0	1	1	1	0	0	-4.23789	-4.73394	-4.95542	hsa05169	M00111	3	0	299	79	2416	27994	3.26987	KEGG Pathway	24	Epstein-Barr virus infection	3.06143	208|567|595|596|695|864|898|915|953|956|960|1017|1026|1027|1147|1386|1643|1869|2194|2775|2959|2960|3105|3106|3107|3111|3112|3115|3280|3306|3383|3456|3569|3661|3665|3683|3725|4615|4616|4792|4794|5290|5293|5431|5440|5567|5601|5608|5610|5701|5702|5707|5713|5717|5718|5971|6300|6416|6688|6774|6885|6890|7186|7514|8517|8717|9451|9519|9636|9641|10010|10213|10621|10912|10971|23118|29110|54205|55703	AKT2|B2M|CCND1|BCL2|BTK|RUNX3|CCNE1|CD3D|ENTPD1|ENTPD3|CD44|CDK2|CDKN1A|CDKN1B|CHUK|ATF2|DDB2|E2F1|FASN|GNAO1|GTF2B|GTF2E1|HLA-A|HLA-B|HLA-C|HLA-DOA|HLA-DOB|HLA-DPB1|HES1|HSPA2|ICAM1|IFNB1|IL6|IRF3|IRF7|ITGAL|JUN|MYD88|GADD45B|NFKBIA|NFKBIE|PIK3CA|PIK3CD|POLR2B|POLR2K|PRKACB|MAPK9|MAP2K6|EIF2AK2|PSMC2|PSMC3|PSMD1|PSMD7|PSMD11|PSMD12|RELB|MAPK12|MAP2K4|SPI1|STAT3|MAP3K7|TAP1|TRAF2|XPO1|IKBKG|TRADD…	-17.2798	-19.1292		0.361824	11.0139	0	42	0	0	-28.6758	3.65283
0	0	1	1	1	0	0	-2.13818	-2.74443	-9.66102	GO:0050817	M00111	3	0	350	87	2416	27994	3.60099	GO Biological Processes	19	coagulation	2.88018	2|18|87|150|152|302|348|558|640|708|710|830|953|966|1361|1465|1906|2039|2147|2150|2153|2157|2159|2161|2191|2192|2207|2623|2624|2778|3046|3170|3456|3569|3659|3705|3710|3717|3848|3998|5104|5155|5156|5265|5290|5321|5327|5328|5329|5341|5345|5567|5573|5576|5577|5578|5583|5594|5595|5781|5868|6812|6915|7001|7222|7301|7414|7980|8323|8525|8526|8527|8529|8546|9002|9060|10451|10461|10603|10630|23028|23186|2…	A2M|ABAT|ACTN1|ADRA2A|ADRA2C|ANXA2|APOE|AXL|BLK|C1QBP|SERPING1|CAPZA2|ENTPD1|CD59|CPB2|CSRP1|EDN1|DMTN|F2|F2RL1|F5|F8|F10|F12|FAP|FBLN1|FCER1G|GATA1|GATA2|GNAS|HBE1|FOXA2|IFNB1|IL6|IRF1|ITPK1|ITPR3|JAK2|KRT1|LMAN1|SERPINA5|PDGFB|PDGFRA|SERPINA1|PIK3CA|PLA2G4A|PLAT|PLAU|PLAUR|PLEK|SERPINF2|PRKACB|PRKAR1A|PRKAR2A|PRKAR2B|PRKCA|PRKCH|MAPK1|MAPK3|PTPN11|RAB5A|STXBP1|TBXA2R|PRDX2|TRPC3|TYRO3|VCL|TFPI2…	-17.2739	-19.1218	19_GO:0032501 multicellular organismal process	0.379052	10.8786	0	27	0	0	-31.7573	3.95651
1	0	1	0	1	-2.15186	0	-5.508	0	-7.98289	GO:0008361	M10101	3	0	182	59	2416	27994	2.44205	GO Biological Processes	19	regulation of cell size	3.7562	310|348|361|387|659|1182|1382|1627|1808|1874|1906|2017|3326|3575|3778|3783|3897|3984|4099|4131|4478|4803|4897|5048|5341|5728|5962|6049|6259|6387|6405|6560|6696|6792|8153|8482|8766|8851|9037|10371|10451|10512|10723|11344|23011|23028|23394|23566|29882|51330|54910|55558|56920|57556|57698|57715|64218|64798|81565	ANXA7|APOE|AQP4|RHOA|BMPR2|CLCN3|CRABP2|DBN1|DPYSL2|E2F4|EDN1|CTTN|HSP90AB1|IL7R|KCNMA1|KCNN4|L1CAM|LIMK1|MAG|MAP1B|MSN|NGF|NRCAM|PAFAH1B1|PLEK|PTEN|RDX|RNF6|RYK|CXCL12|SEMA3F|SLC12A4|SPP1|CDKL5|RND2|SEMA7A|RAB11A|CDK5R1|SEMA5A|SEMA3A|VAV3|SEMA3C|SLC12A7|TWF2|RAB21|KDM1A|ADNP|LPAR3|ANAPC2|TNFRSF12A|SEMA4C|PLXNA3|SEMA3G|SEMA6A|SHTN1|SEMA4G|SEMA4A|DEPTOR|NDEL1	-17.2455	-19.092	19_GO:0071840 cellular component organization or biogenesis	0.314022	11.4649	0	12	0	0	-37.6769	4.58088
1	0	1	0	1	-2.73171	0	-2.44624	0	-10.7037	R-HSA-112316	M10101	3	0	410	96	2416	27994	3.97351	Reactome Gene Sets	6	Neuronal System	2.71304	18|112|321|590|784|785|814|1103|1135|1136|1137|1141|1146|1173|1739|2036|2319|2550|2555|2557|2566|2569|2571|2572|2741|2742|2743|2770|2773|2787|2788|2890|2891|2893|2901|3359|3744|3746|3756|3763|3765|3772|3773|3778|3783|3784|3787|4747|4900|5331|5562|5567|5573|5576|5577|5578|5594|5595|6195|6196|6505|6507|6571|6616|6804|6812|6833|6857|7881|8224|8514|8973|9196|9454|9463|9568|10211|10381|10383|10497|106…	ABAT|ADCY6|APBA2|BCHE|CACNB3|CACNB4|CAMK4|CHAT|CHRNA2|CHRNA3|CHRNA4|CHRNB2|CHRNG|AP2M1|DLG1|EPB41L1|FLOT2|GABBR1|GABRA2|GABRA4|GABRG2|GABRR1|GAD1|GAD2|GLRA1|GLRA2|GLRB|GNAI1|GNAI3|GNG5|GNG7|GRIA1|GRIA2|GRIA4|GRIK5|HTR3A|KCNA10|KCNC1|KCNH1|KCNJ6|KCNJ9|KCNJ15|KCNJ16|KCNMA1|KCNN4|KCNQ1|KCNS1|NEFL|NRGN|PLCB3|PRKAA1|PRKACB|PRKAR1A|PRKAR2A|PRKAR2B|PRKCA|MAPK1|MAPK3|RPS6KA1|RPS6KA2|SLC1A1|SLC1A3|SLC18A2…	-17.2385	-19.0837		0.397406	10.7391	0	87	0	0	-20.1986	3.27825
0	0	1	0	1	0	0	-7.06998	0	-3.48811	GO:0031331	M00101	2	0	390	93	2416	27994	3.84934	GO Biological Processes	19	positive regulation of cellular catabolic process	2.76303	20|101|150|208|337|348|665|677|678|991|1263|2308|2332|2729|2773|2926|2931|3297|3356|3479|3569|3643|4092|4478|5045|5208|5209|5210|5286|5562|5595|5601|5701|5716|5728|5962|6622|6829|6885|7133|7341|7405|7538|7832|8517|8554|8570|8671|9337|9528|9531|9532|9604|9655|9686|9695|9709|10133|10241|10247|10392|10475|10558|10645|11236|22849|23376|23530|25793|27244|29110|29763|29883|29978|51085|51100|51322|51343…	ABCA2|ADAM8|ADRA2A|AKT2|APOA4|APOE|BNIP3L|ZFP36L1|ZFP36L2|CDC20|PLK3|FOXO1|FMR1|GCLC|GNAI3|GRSF1|GSK3A|HSF1|HTR2A|IGF1|IL6|INSR|SMAD7|MSN|FURIN|PFKFB2|PFKFB3|PFKFB4|PIK3C2A|PRKAA1|MAPK3|MAPK9|PSMC2|PSMD10|PTEN|RDX|SNCA|SUPT5H|MAP3K7|TNFRSF1B|SUMO1|UVRAG|ZFP36|BTG2|IKBKG|PIAS1|KHSRP|SLC4A4|CNOT8|TMEM59|BAG3|BAG2|RNF14|SOCS5|VGLL4|EDEM1|HERPUD1|OPTN|CALCOCO2|RIDA|NOD1|TRIM38|SPTLC1|CAMKK2|RNF139|CP…	-17.2321	-19.076	19_GO:0048518 positive regulation of biological process	0.3914	10.7757	0	53	0	0	-26.4321	3.29174
0	0	1	1	0	0	0	-12.086	-5.54136	0	GO:0002478	M00110	2	0	177	58	2416	27994	2.40066	GO Biological Processes	19	antigen processing and presentation of exogenous peptide antigen	3.79684	567|821|830|1147|1173|1213|1520|1535|1780|2207|3105|3106|3107|3111|3112|3115|3693|3796|3797|3832|4689|5682|5684|5693|5696|5699|5701|5702|5707|5711|5713|5716|5717|5718|6456|6890|7879|8517|9341|9371|9554|9871|10213|10427|10437|10484|10540|10671|10802|11127|11258|22920|23198|24137|51128|51143|54842|200576	B2M|CANX|CAPZA2|CHUK|AP2M1|CLTC|CTSS|CYBA|DYNC1I1|FCER1G|HLA-A|HLA-B|HLA-C|HLA-DOA|HLA-DOB|HLA-DPB1|ITGB5|KIF2A|KIF3C|KIF11|NCF4|PSMA1|PSMA3|PSMB5|PSMB8|PSMB10|PSMC2|PSMC3|PSMD1|PSMD5|PSMD7|PSMD10|PSMD11|PSMD12|SH3GL2|TAP1|RAB7A|IKBKG|VAMP3|KIF3B|SEC22B|SEC24D|PSMD14|SEC24B|IFI30|SEC23A|DCTN2|DCTN6|SEC24A|KIF3A|DCTN3|KIFAP3|PSME4|KIF4A|SAR1B|DYNC1LI1|MFSD6|PIKFYVE	-17.1928	-19.0352	19_GO:0002376 immune system process	0.311416	11.472	0	29	0	0	-31.2564	3.79684
0	0	1	1	0	0	0	-10.7495	-5.24696	0	GO:0048002	M00110	2	0	194	61	2416	27994	2.52483	GO Biological Processes	19	antigen processing and presentation of peptide antigen	3.64331	563|567|821|830|1147|1173|1213|1520|1535|1780|2207|3105|3106|3107|3111|3112|3115|3693|3796|3797|3832|4689|5682|5684|5693|5696|5699|5701|5702|5707|5711|5713|5716|5717|5718|6456|6890|7879|8517|9341|9371|9554|9871|10213|10427|10437|10484|10540|10671|10802|11127|11258|22920|23198|24137|29108|51128|51143|54209|54842|200576	AZGP1|B2M|CANX|CAPZA2|CHUK|AP2M1|CLTC|CTSS|CYBA|DYNC1I1|FCER1G|HLA-A|HLA-B|HLA-C|HLA-DOA|HLA-DOB|HLA-DPB1|ITGB5|KIF2A|KIF3C|KIF11|NCF4|PSMA1|PSMA3|PSMB5|PSMB8|PSMB10|PSMC2|PSMC3|PSMD1|PSMD5|PSMD7|PSMD10|PSMD11|PSMD12|SH3GL2|TAP1|RAB7A|IKBKG|VAMP3|KIF3B|SEC22B|SEC24D|PSMD14|SEC24B|IFI30|SEC23A|DCTN2|DCTN6|SEC24A|KIF3A|DCTN3|KIFAP3|PSME4|KIF4A|PYCARD|SAR1B|DYNC1LI1|TREM2|MFSD6|PIKFYVE	-17.1231	-18.9642	19_GO:0002376 immune system process	0.319165	11.3545	0	29	0	0	-31.2564	3.79684
0	0	0	1	1	0	0	0	-3.36843	-14.4676	GO:0048568	M00011	2	0	453	102	2416	27994	4.22185	GO Biological Processes	19	embryonic organ development	2.60898	585|657|677|860|1045|1046|1051|1280|1482|1739|1856|1906|1942|1969|2022|2202|2254|2294|2296|2535|2623|2624|2702|2709|2735|2737|2778|3142|3200|3207|3227|3280|3297|3373|3576|3726|3856|3880|4088|4188|4647|5090|5155|5156|5311|5333|5594|5595|5604|5727|5919|5950|6495|6496|6615|6662|6692|6768|6899|6909|6928|6932|7004|7040|7043|7274|7403|7477|7976|8013|8195|8323|8563|8575|8648|8854|9021|9464|9573|10049|10…	BBS4|BMPR1A|ZFP36L1|RUNX2|CDX2|CDX4|CEBPB|COL2A1|NKX2-5|DLG1|DVL2|EDN1|EFNA1|EPHA2|ENG|EFEMP1|FGF9|FOXF1|FOXC1|FZD2|GATA1|GATA2|GJA5|GJB5|GLI1|GLI3|GNAS|HLX|HOXA3|HOXA11|HOXC11|HES1|HSF1|HYAL1|CXCL8|JUNB|KRT8|KRT19|SMAD3|MDFI|MYO7A|PBX3|PDGFB|PDGFRA|PKD2|PLCD1|MAPK1|MAPK3|MAP2K1|PTCH1|RARRES2|RBP4|SIX1|SIX3|SNAI1|SOX9|SPINT1|ST14|TBX1|TBX2|HNF1B|TCF7|TEAD4|TGFB1|TGFB3|TTPA|KDM6A|WNT7B|FZD3|NR4A3|…	-17.0879	-18.9276	19_GO:0032502 developmental process	0.409106	10.6108	0	52	0	0	-26.5104	2.67853
0	0	0	0	1	0	0	0	0	-14.3115	GO:0050920	M00001	1	0	229	67	2416	27994	2.77318	GO Biological Processes	19	regulation of chemotaxis	3.39006	566|659|708|719|846|1233|1236|1240|1435|1436|1588|1880|1906|1908|1991|2150|3569|3576|4088|4233|4354|4485|4908|5155|5156|5228|5594|5595|5880|5919|6091|6259|6352|6354|6363|6366|6387|6405|6809|7040|7423|8482|8740|8817|8823|9037|9353|9943|10059|10371|10512|10563|11240|23077|25960|54209|54910|55558|56670|56920|57118|57402|57509|57556|57715|64218|347733	AZU1|BMPR2|C1QBP|C3AR1|CASR|CCR4|CCR7|CMKLR1|CSF1|CSF1R|CYP19A1|GPR183|EDN1|EDN3|ELANE|F2RL1|IL6|CXCL8|SMAD3|MET|MPP1|MST1|NTF3|PDGFB|PDGFRA|PGF|MAPK1|MAPK3|RAC2|RARRES2|ROBO1|RYK|CCL5|CCL7|CCL19|CCL21|CXCL12|SEMA3F|STX3|TGFB1|VEGFB|SEMA7A|TNFSF14|FGF18|FGF16|SEMA5A|SLIT2|OXSR1|DNM1L|SEMA3A|SEMA3C|CXCL13|PADI2|MYCBP2|ADGRA2|TREM2|SEMA4C|PLXNA3|SUCNR1|SEMA3G|CAMK1D|S100A14|MTUS1|SEMA6A|SEMA4G|SEMA…	-17.0309	-18.8693	19_GO:0040011 locomotion	0.334067	11.1614	0	84	0	0	-20.8734	4.8739
0	0	1	0	1	0	0	-5.18711	0	-5.6593	hsa04144	M00101	2	0	271	74	2416	27994	3.06291	KEGG Pathway	24	Endocytosis	3.16396	153|273|382|387|830|1173|1213|1436|2060|2261|2869|3105|3106|3107|3306|3559|3561|3800|4088|4233|5119|5156|5338|5590|5868|6455|6456|6643|7040|7043|7879|8027|8218|8411|8723|8724|8766|8976|9101|9146|9265|9267|9829|9922|10092|10193|10254|10552|10564|22841|23096|23396|23527|26052|26119|26286|27128|27131|27183|28964|29924|30846|50807|51100|51510|55616|55738|57403|58513|60682|64411|79643|79720|89853	ADRB1|AMPH|ARF6|RHOA|CAPZA2|AP2M1|CLTC|CSF1R|EPS15|FGFR3|GRK5|HLA-A|HLA-B|HLA-C|HSPA2|IL2RA|IL2RG|KIF5C|SMAD3|MET|CHMP1A|PDGFRA|PLD2|PRKCZ|RAB5A|SH3GL1|SH3GL2|SNX2|TGFB1|TGFB3|RAB7A|STAM|CLTCL1|EEA1|SNX4|SNX3|RAB11A|WASL|USP8|HGS|CYTH3|CYTH1|DNAJC6|IQSEC1|ARPC5|RNF41|STAM2|ARPC1A|ARFGEF2|RAB11FIP2|IQSEC2|PIP5K1C|ACAP2|DNM3|LDLRAP1|ARFGAP3|CYTH4|SNX5|VPS4A|GIT1|EPN1|EHD2|ASAP1|SH3GLB1|CHMP5|ASAP3|…	-17.012	-18.8491		0.350561	11.0015	0	89	0	0	-19.9928	3.29782
0	0	1	0	1	0	0	-4.16426	0	-8.49118	GO:0007265	M00101	2	0	347	86	2416	27994	3.5596	GO Biological Processes	19	Ras protein signal transduction	2.87169	150|185|345|348|382|387|388|391|392|394|395|399|604|1017|1026|1072|1147|1399|1435|1796|2150|2828|2843|2859|3479|3675|3717|3725|3837|3984|4233|4803|4804|4983|5516|5741|5863|5880|5898|5921|5962|6091|7077|8036|8452|8844|8936|9002|9046|9101|9181|9265|9267|9710|9844|9922|10125|10155|10211|10253|10411|10564|10602|10630|10787|10982|11214|11235|23011|23096|23370|23616|25759|27128|27314|27334|29984|51495|…	ADRA2A|AGTR1|APOC3|APOE|ARF6|RHOA|RHOB|RHOG|ARHGAP1|ARHGAP5|ARHGAP6|RHOH|BCL6|CDK2|CDKN1A|CFL1|CHUK|CRKL|CSF1|DOK1|F2RL1|GPR4|GPR20|GPR35|IGF1|ITGA3|JAK2|JUN|KPNB1|LIMK1|MET|NGF|NGFR|OPHN1|PPP2CB|PTH|RGL2|RAC2|RALA|RASA1|RDX|ROBO1|TIMP2|SHOC2|CUL3|KSR1|WASF1|F2RL3|DOK2|USP8|ARHGEF2|CYTH3|CYTH1|GARRE1|ELMO1|IQSEC1|RASGRP1|TRIM28|FLOT1|SPRY2|RAPGEF3|ARFGEF2|CDC42EP3|PDPN|NCKAP1|MAPRE2|AKAP13|PDCD10…	-16.9854	-18.8211	19_GO:0023052 signaling	0.376948	10.7824	0	61	0	0	-24.4579	3.28707
0	0	1	0	1	0	0	-8.27042	0	-6.45939	GO:0010976	M00101	2	0	290	77	2416	27994	3.18709	GO Biological Processes	19	positive regulation of neuron projection development	3.07653	116|183|348|387|466|659|950|1268|1382|1627|1809|1856|2242|2332|3082|3675|3897|3984|4058|4076|4131|4690|4747|4803|4804|4919|4976|5048|5361|5604|5649|5756|5967|6091|6324|6376|6387|6453|6792|6857|7436|8153|8322|8482|8724|8766|9037|9353|9362|9373|9839|9863|10059|10097|10300|11075|11344|22849|23011|23028|23316|23394|23566|23654|26039|27020|29882|50487|51199|51330|55558|57118|57498|57698|64764|81565|34…	ADCYAP1|AGT|APOE|RHOA|ATF1|BMPR2|SCARB2|CNR1|CRABP2|DBN1|DPYSL3|DVL2|FES|FMR1|HGF|ITGA3|L1CAM|LIMK1|LTK|CAPRIN1|MAP1B|NCK1|NEFL|NGF|NGFR|ROR1|OPA1|PAFAH1B1|PLXNA1|MAP2K1|RELN|TWF1|REG1A|ROBO1|SCN1B|CX3CL1|CXCL12|ITSN1|CDKL5|SYT1|VLDLR|RND2|FZD4|SEMA7A|SNX3|RAB11A|SEMA5A|SLIT2|CPNE6|PLAA|ZEB2|MAGI2|DNM1L|ACTR2|KATNB1|STMN2|TWF2|CPEB3|RAB21|KDM1A|CUX2|ADNP|LPAR3|PLXNB2|SS18L1|NPTN|ANAPC2|PLA2G3|NIN…	-16.964	-18.7984	19_GO:0048518 positive regulation of biological process	0.357368	10.9246	0	12	0	0	-37.6769	4.58088
0	0	1	0	0	0	0	-8.97815	0	0	R-HSA-2262752	M00100	1	0	584	120	2416	27994	4.96689	Reactome Gene Sets	6	Cellular responses to stress	2.38087	367|523|526|528|768|830|847|898|1017|1026|1027|1051|1386|1535|1780|1869|2114|2882|2887|3159|3297|3306|3326|3456|3569|3576|3725|4306|4689|5594|5595|5598|5601|5608|5682|5684|5693|5696|5699|5701|5702|5707|5711|5713|5716|5717|5718|5903|5928|6117|6188|6195|6196|6223|6416|6648|6649|6774|6782|7001|7014|7027|7290|7295|7322|8453|8535|8649|8726|9531|9532|9688|10049|10213|10312|10325|10370|10381|10383|10393…	AR|ATP6V1A|ATP6V1B2|ATP6V1C1|CA9|CAPZA2|CAT|CCNE1|CDK2|CDKN1A|CDKN1B|CEBPB|ATF2|CYBA|DYNC1I1|E2F1|ETS2|GPX7|GRB10|HMGA1|HSF1|HSPA2|HSP90AB1|IFNB1|IL6|CXCL8|JUN|NR3C2|NCF4|MAPK1|MAPK3|MAPK7|MAPK9|MAP2K6|PSMA1|PSMA3|PSMB5|PSMB8|PSMB10|PSMC2|PSMC3|PSMD1|PSMD5|PSMD7|PSMD10|PSMD11|PSMD12|RANBP2|RBBP4|RPA1|RPS3|RPS6KA1|RPS6KA2|RPS19|MAP2K4|SOD2|SOD3|STAT3|HSPA13|PRDX2|TERF2|TFDP1|HIRA|TXN|UBE2D2|CUL2|C…	-16.8956	-18.7287		0.442009	10.3644	0	81	0	0	-21.0839	2.46077
0	0	0	1	1	0	0	0	-3.95073	-18.687	R-HSA-500792	M00011	2	0	467	91	1947	27994	4.67386	Reactome Gene Sets	6	GPCR ligand binding	2.80171	134|152|153|183|187|553|554|611|623|624|643|718|719|976|1081|1232|1233|1236|1238|1240|1268|1880|1889|1906|2015|2147|2150|2359|2535|2550|2587|2691|2787|2828|2833|2853|2859|2914|2925|3062|3269|3352|3356|3576|4157|4295|4543|4985|5030|5031|5173|5732|5733|6352|6354|6357|6360|6363|6366|6367|6370|6374|6376|6387|6755|6863|6865|6915|7200|7349|7434|7476|7477|8326|8811|8843|9002|9170|9287|9294|9568|10267|10…	ADORA1|ADRA2C|ADRB1|AGT|APLNR|AVPR1B|AVPR2|OPN1SW|BDKRB1|BDKRB2|CXCR5|C3|C3AR1|ADGRE5|CGA|CCR3|CCR4|CCR7|ACKR2|CMKLR1|CNR1|GPR183|ECE1|EDN1|ADGRE1|F2|F2RL1|FPR3|FZD2|GABBR1|GALR1|GHRH|GNG5|GPR4|CXCR3|GPR31|GPR35|GRM4|GRPR|HCRTR2|HRH1|HTR1D|HTR2A|CXCL8|MC1R|MLN|MTNR1A|OPRD1|P2RY4|P2RY6|PDYN|PTGER2|PTGER3|CCL5|CCL7|CCL13|CCL16|CCL19|CCL21|CCL22|CCL25|CXCL5|CX3CL1|CXCL12|SSTR5|TAC1|TACR2|TBXA2R|TRH|…	-16.0654	-18.687		0.478366	10.7348	0	17	0	0	-35.476	3.43356
0	0	0	1	1	0	0	0	-11.7999	-11.6407	GO:0034341	M00011	2	0	202	62	2416	27994	2.56623	GO Biological Processes	19	response to interferon-gamma	3.55638	361|445|567|684|960|1906|2597|2634|3055|3105|3106|3107|3115|3263|3326|3383|3394|3460|3594|3659|3661|3663|3664|3665|3717|4502|4641|4684|6352|6354|6357|6360|6363|6366|6367|6370|6376|6622|6812|6813|7341|7706|7726|8519|8554|8638|8651|8942|9021|9341|10097|10241|10410|10437|10475|10537|10581|55128|55223|55614|81603|140885	AQP4|ASS1|B2M|BST2|CD44|EDN1|GAPDH|GBP2|HCK|HLA-A|HLA-B|HLA-C|HLA-DPB1|HPX|HSP90AB1|ICAM1|IRF8|IFNGR2|IL12RB1|IRF1|IRF3|IRF5|IRF6|IRF7|JAK2|MT2A|MYO1C|NCAM1|CCL5|CCL7|CCL13|CCL16|CCL19|CCL21|CCL22|CCL25|CX3CL1|SNCA|STXBP1|STXBP2|SUMO1|TRIM25|TRIM26|IFITM1|PIAS1|OASL|SOCS1|KYNU|SOCS3|VAMP3|ACTR2|CALCOCO2|IFITM3|IFI30|TRIM38|UBD|IFITM2|TRIM68|TRIM62|KIF16B|TRIM8|SIRPA	-16.837	-18.6687	19_GO:0002376 immune system process	0.321702	11.2068	0	95	1	1	-18.6687	4.20185
0	0	1	0	1	0	0	-6.60841	0	-5.55321	GO:1902905	M00101	2	0	208	63	2416	27994	2.60762	GO Biological Processes	19	positive regulation of supramolecular fiber organization	3.5095	348|382|387|389|1027|1072|1236|1496|1739|1906|2017|2150|2242|2764|3055|3383|3984|4088|4131|4233|4641|4690|5217|5341|5345|6188|6249|6281|6366|6376|6422|6683|6863|7043|7408|8440|8851|8936|8976|9037|9270|9463|10092|10097|10142|10300|10411|10552|10602|10787|10810|11075|22919|27236|27302|29108|51199|54361|54551|57180|64223|79709|89795	APOE|ARF6|RHOA|RHOC|CDKN1B|CFL1|CCR7|CTNNA2|DLG1|EDN1|CTTN|F2RL1|FES|GMFB|HCK|ICAM1|LIMK1|SMAD3|MAP1B|MET|MYO1C|NCK1|PFN2|PLEK|SERPINF2|RPS3|CLIP1|S100A10|CCL21|CX3CL1|SFRP1|SPAST|TAC1|TGFB3|VASP|NCK2|CDK5R1|WASF1|WASL|SEMA5A|ITGB1BP1|PICK1|ARPC5|ACTR2|AKAP9|KATNB1|RAPGEF3|ARPC1A|CDC42EP3|NCKAP1|WASF3|STMN2|MAPRE1|ARFIP1|BMP10|PYCARD|NIN|WNT4|MAGEL2|ACTR3B|MLST8|COLGALT1|NAV3	-16.7995	-18.6299	19_GO:0048518 positive regulation of biological process	0.324217	11.1647	0	5	0	0	-44.9801	3.56986
0	0	0	1	1	0	0	0	-7.60114	-12.5089	GO:1902105	M00011	2	0	292	77	2416	27994	3.18709	GO Biological Processes	19	regulation of leukocyte differentiation	3.05546	101|387|399|537|558|604|677|678|695|814|864|865|914|920|1051|1435|2064|2101|2242|2624|2737|2778|3106|3111|3142|3456|3559|3566|3575|3594|3635|3659|3665|3725|3958|4057|4092|5105|5578|5590|5788|6363|6422|6659|6932|7001|7030|7040|7305|7494|8451|8546|8600|8651|8808|8876|9655|9770|10125|10193|10272|10456|10766|10859|10892|22806|22890|25793|28959|54209|54440|55012|55365|56253|64332|80149|80762	ADAM8|RHOA|RHOH|ATP6AP1|AXL|BCL6|ZFP36L1|ZFP36L2|BTK|CAMK4|RUNX3|CBFB|CD2|CD4|CEBPB|CSF1|ERBB2|ESRRA|FES|GATA2|GLI3|GNAS|HLA-B|HLA-DOA|HLX|IFNB1|IL2RA|IL4R|IL7R|IL12RB1|INPP5D|IRF1|IRF7|JUN|LGALS3|LTF|SMAD7|PCK1|PRKCA|PRKCZ|PTPRC|CCL19|SFRP1|SOX4|TCF7|PRDX2|TFE3|TGFB1|TYROBP|XBP1|CUL4A|AP3B1|TNFSF11|SOCS1|IL1RL2|VNN1|SOCS5|RASSF2|RASGRP1|RNF41|FSTL3|HAX1|TOB2|LILRB1|MALT1|IKZF3|ZBTB1|FBXO7|TMEM17…	-16.7782	-18.6072	19_GO:0002376 immune system process	0.357368	10.8513	0	14	0	0	-36.8826	3.53125
0	0	1	0	0	0	0	-10.6717	0	0	GO:1901987	M00100	1	0	486	106	2416	27994	4.38742	GO Biological Processes	19	regulation of cell cycle phase transition	2.52719	324|328|595|596|677|678|991|993|994|1017|1026|1027|1111|1263|1869|1874|2735|2765|2810|3161|3306|3373|4085|4221|5048|5111|5311|5325|5577|5682|5684|5693|5696|5699|5701|5702|5707|5711|5713|5716|5717|5718|5728|5884|5885|5934|5962|6496|6500|6659|7023|7027|7283|7508|7832|8317|8451|8452|8454|8555|8738|8766|8883|9337|9344|9702|10142|10213|10217|10383|10393|10537|10540|10926|11073|11258|22919|22974|22976|…	APC|APEX1|CCND1|BCL2|ZFP36L1|ZFP36L2|CDC20|CDC25A|CDC25B|CDK2|CDKN1A|CDKN1B|CHEK1|PLK3|E2F1|E2F4|GLI1|GML|SFN|HMMR|HSPA2|HYAL1|MAD2L1|MEN1|PAFAH1B1|PCNA|PKD2|PLAGL1|PRKAR2B|PSMA1|PSMA3|PSMB5|PSMB8|PSMB10|PSMC2|PSMC3|PSMD1|PSMD5|PSMD7|PSMD10|PSMD11|PSMD12|PTEN|RAD17|RAD21|RBL2|RDX|SIX3|SKP1|SOX4|TFAP4|TFDP1|TUBG1|XPC|BTG2|CDC7|CUL4A|CUL3|CUL1|CDC14B|CRADD|RAB11A|NAE1|CNOT8|TAOK2|CEP57|AKAP9|PSMD14…	-16.737	-18.5648	19_GO:0050789 regulation of biological process	0.41669	10.4381	0	46	0	0	-27.8186	3.07053
0	0	1	0	0	0	0	-11.7807	0	0	R-HSA-3700989	M00100	1	0	364	88	2416	27994	3.64238	Reactome Gene Sets	6	Transcriptional Regulation by TP53	2.80123	208|580|604|665|898|902|905|1017|1026|1027|1107|1108|1111|1121|1263|1345|1353|1386|1616|1643|1869|1874|2176|2539|2810|3622|3725|4292|4436|5111|5325|5431|5440|5516|5527|5562|5608|5728|5876|5884|5928|5932|5934|5983|5985|6117|6446|6827|6829|6873|6879|7001|7027|7295|7832|8445|8649|8738|8793|8795|8851|9150|9167|9337|10325|10397|10670|10848|10971|11073|22974|23368|25920|26155|27244|29117|29883|51497|53…	AKT2|BARD1|BCL6|BNIP3L|CCNE1|CCNH|CCNT2|CDK2|CDKN1A|CDKN1B|CHD3|CHD4|CHEK1|CHM|PLK3|COX6C|COX11|ATF2|DAXX|DDB2|E2F1|E2F4|FANCC|G6PD|SFN|ING2|JUN|MLH1|MSH2|PCNA|PLAGL1|POLR2B|POLR2K|PPP2CB|PPP2R5C|PRKAA1|MAP2K6|PTEN|RABGGTB|RAD17|RBBP4|RBBP8|RBL2|RFC3|RFC5|RPA1|SGK1|SUPT4H1|SUPT5H|TAF2|TAF7|PRDX2|TFDP1|TXN|BTG2|DYRK2|LAMTOR3|CRADD|TNFRSF10D|TNFRSF10B|CDK5R1|CTDP1|COX7A2L|CNOT8|RRAGB|NDRG1|RRAGA|PP…	-16.6667	-18.4931		0.381143	10.6309	0	96	1	1	-18.4931	2.81026
0	0	0	1	1	0	0	0	-3.78061	-16.7809	GO:0032102	M00011	2	0	398	93	2416	27994	3.84934	GO Biological Processes	19	negative regulation of response to external stimulus	2.7075	18|116|134|302|347|348|384|585|708|710|784|1026|1027|1361|1496|1588|1906|1991|2147|2161|2173|2191|2294|2697|3082|3156|3479|3559|3848|3952|4057|4088|4598|4907|5155|5156|5327|5328|5329|5345|5467|5495|5598|5682|5728|5788|6091|6095|6223|6259|6376|6405|6591|6696|7001|7132|7133|7301|7850|8195|8482|9021|9037|9258|9353|9655|10371|10475|10512|10563|11240|23122|23208|23621|29108|29937|54361|54910|55198|555…	ABAT|ADCYAP1|ADORA1|ANXA2|APOD|APOE|ARG2|BBS4|C1QBP|SERPING1|CACNB3|CDKN1A|CDKN1B|CPB2|CTNNA2|CYP19A1|EDN1|ELANE|F2|F12|FABP7|FAP|FOXF1|GJA1|HGF|HMGCR|IGF1|IL2RA|KRT1|LEP|LTF|SMAD3|MVK|NT5E|PDGFB|PDGFRA|PLAT|PLAU|PLAUR|SERPINF2|PPARD|PPM1B|MAPK7|PSMA1|PTEN|PTPRC|ROBO1|RORA|RPS19|RYK|CX3CL1|SEMA3F|SNAI2|SPP1|PRDX2|TNFRSF1A|TNFRSF1B|TYRO3|IL1R2|MKKS|SEMA7A|SOCS3|SEMA5A|MFHAS1|SLIT2|SOCS5|SEMA3A|TRI…	-16.6174	-18.4425	19_GO:0048519 negative regulation of biological process	0.3914	10.5443	0	97	1	1	-18.4425	2.7075
0	0	0	1	1	0	0	0	-2.23361	-18.4315	hsa04060	M00011	2	0	328	73	1947	27994	3.74936	KEGG Pathway	24	Cytokine-cytokine receptor interaction	3.19999	93|643|658|920|970|1232|1233|1236|1238|1436|1489|2194|2833|3082|3456|3460|3554|3559|3561|3566|3569|3575|3576|3594|3601|3952|4055|4233|4803|4804|5155|5156|6352|6354|6357|6360|6363|6366|6367|6370|6374|6376|6387|7040|7043|7132|7133|7293|7850|8288|8600|8718|8740|8764|8793|8795|8807|8808|8995|9173|9573|10563|23495|23529|23765|27179|27302|51330|57007|58985|80301|83729|90865	ACVR2B|CXCR5|BMPR1B|CD4|CD70|CCR3|CCR4|CCR7|ACKR2|CSF1R|CTF1|FASN|CXCR3|HGF|IFNB1|IFNGR2|IL1R1|IL2RA|IL2RG|IL4R|IL6|IL7R|CXCL8|IL12RB1|IL15RA|LEP|LTBR|MET|NGF|NGFR|PDGFB|PDGFRA|CCL5|CCL7|CCL13|CCL16|CCL19|CCL21|CCL22|CCL25|CXCL5|CX3CL1|CXCL12|TGFB1|TGFB3|TNFRSF1A|TNFRSF1B|TNFRSF4|IL1R2|EPX|TNFSF11|TNFRSF25|TNFSF14|TNFRSF14|TNFRSF10D|TNFRSF10B|IL18RAP|IL1RL2|TNFSF18|IL1RL1|GDF3|CXCL13|TNFRSF13B|CL…	-15.8914	-18.4315		0.430524	10.9575	0	18	0	0	-35.2315	3.30162
0	0	1	0	1	0	0	-9.50312	0	-2.99534	GO:0030072	M00101	2	0	257	71	2416	27994	2.93874	GO Biological Processes	19	peptide hormone secretion	3.20106	18|93|116|150|152|291|406|640|846|1080|1268|1363|1906|1908|2641|2691|2697|2740|3033|3156|3170|3569|3651|3710|3717|3952|4644|5019|5208|5211|5467|5532|5578|5781|5798|5799|5861|5950|5978|6352|6422|6453|6513|6514|6566|6616|6659|6717|6720|6755|6804|6833|6865|6928|7036|7200|8398|8600|8609|8864|9255|9463|9501|10312|10411|11069|22841|27445|51167|55638|65985	ABAT|ACVR2B|ADCYAP1|ADRA2A|ADRA2C|SLC25A4|ARNTL|BLK|CASR|CFTR|CNR1|CPE|EDN1|EDN3|GCG|GHRH|GJA1|GLP1R|HADH|HMGCR|FOXA2|IL6|PDX1|ITPR3|JAK2|LEP|MYO5A|OXCT1|PFKFB2|PFKL|PPARD|PPP3CB|PRKCA|PTPN11|PTPRN|PTPRN2|RAB1A|RBP4|REST|CCL5|SFRP1|ITSN1|SLC2A1|SLC2A2|SLC16A1|SNAP25|SOX4|SRI|SREBF1|SSTR5|STX1A|ABCC8|TACR2|HNF1B|TFR2|TRH|PLA2G6|TNFSF11|KLF7|PER2|AIMP1|PICK1|RPH3AL|TCIRG1|RAPGEF3|RAPGEF4|RAB11FIP2|…	-16.5943	-18.4181	19_GO:0023052 signaling	0.343602	10.8945	0	8	0	0	-42.4284	3.43316
0	0	1	0	1	0	0	-4.29855	0	-5.03553	GO:0006109	M00101	2	0	210	63	2416	27994	2.60762	GO Biological Processes	19	regulation of carbohydrate metabolic process	3.47608	208|553|950|1213|1353|1407|2308|2641|2646|2931|3170|3269|3356|3479|3607|3643|3952|4485|4656|5031|5155|5165|5166|5208|5209|5210|5341|5449|5499|5500|5562|5741|5903|6095|6622|6774|7040|8445|8604|8671|8850|9688|9852|10499|10580|10776|11266|23165|23511|51085|51341|51548|51744|51763|55706|57001|57103|57223|60343|79023|79902|81929|114897	AKT2|AVPR1B|SCARB2|CLTC|COX11|CRY1|FOXO1|GCG|GCKR|GSK3A|FOXA2|HRH1|HTR2A|IGF1|FOXK2|INSR|LEP|MST1|MYOG|P2RY6|PDGFB|PDK3|PDK4|PFKFB2|PFKFB3|PFKFB4|PLEK|POU1F1|PPP1CA|PPP1CB|PRKAA1|PTH|RANBP2|RORA|SNCA|STAT3|TGFB1|DYRK2|SLC25A12|SLC4A4|KAT2B|NUP93|EPM2AIP1|NCOA2|SORBS1|ARPP19|DUSP12|NUP205|NUP188|MLXIPL|ZBTB7A|SIRT6|CD244|INPP5K|NDC1|SDHAF3|TIGAR|PPP4R3B|FAM3A|NUP37|NUP85|SEH1L|C1QTNF1	-16.5727	-18.3945	19_GO:0050789 regulation of biological process	0.324217	11.0692	0	41	0	0	-28.7509	4.29837
0	0	1	0	1	0	0	-2.64422	0	-9.68695	GO:0051403	M00101	2	0	288	76	2416	27994	3.1457	GO Biological Processes	19	stress-activated MAPK cascade	3.05766	183|259|677|846|1147|1236|1326|1399|1616|1739|1856|1906|2081|2150|2308|3082|3156|3952|4055|4215|4221|4294|4296|4616|4878|5048|5345|5594|5595|5601|5604|5605|5610|6188|6363|6366|6416|6422|6500|6885|7186|7334|7476|7477|7538|7786|8322|8454|8517|8600|9258|9344|9464|9770|9839|9867|10125|10371|10392|10595|10912|11184|11235|23043|23118|23236|29108|51495|54910|56940|57551|64127|79155|80149|140885|284361	AGT|AMBP|ZFP36L1|CASR|CHUK|CCR7|MAP3K8|CRKL|DAXX|DLG1|DVL2|EDN1|ERN1|F2RL1|FOXO1|HGF|HMGCR|LEP|LTBR|MAP3K3|MEN1|MAP3K10|MAP3K11|GADD45B|NPPA|PAFAH1B1|SERPINF2|MAPK1|MAPK3|MAPK9|MAP2K1|MAP2K2|EIF2AK2|RPS3|CCL19|CCL21|MAP2K4|SFRP1|SKP1|MAP3K7|TRAF2|UBE2N|WNT7A|WNT7B|ZFP36|MAP3K12|FZD4|CUL1|IKBKG|TNFSF11|MFHAS1|TAOK2|HAND2|RASSF2|ZEB2|PJA2|RASGRP1|SEMA3A|NOD1|ERN2|GADD45G|MAP4K1|PDCD10|TNIK|TAB2|PLC…	-16.5727	-18.3939	19_GO:0023052 signaling	0.355115	10.7875	0	3	0	0	-47.8645	3.36829
0	0	1	0	1	0	0	-5.97476	0	-5.22062	GO:0006836	M00101	2	0	282	75	2416	27994	3.1043	GO Biological Processes	19	neurotransmitter transport	3.08163	18|116|321|488|695|1103|1136|1137|1141|1268|1488|1906|2207|2332|2555|2571|2572|2901|2914|3356|4878|5030|5217|5538|5799|5865|5868|6505|6507|6536|6571|6581|6616|6622|6804|6809|6812|6813|6857|6865|7200|7476|7779|8224|8600|8604|8723|8864|8973|9341|9498|9581|9899|10059|10165|10211|10497|10675|10859|23204|23208|23396|23413|23513|23621|23657|27445|28964|50487|55288|55327|57030|57084|81539|114088	ABAT|ADCYAP1|APBA2|ATP2A2|BTK|CHAT|CHRNA3|CHRNA4|CHRNB2|CNR1|CTBP2|EDN1|FCER1G|FMR1|GABRA2|GAD1|GAD2|GRIK5|GRM4|HTR2A|NPPA|P2RY4|PFN2|PPT1|PTPRN2|RAB3B|RAB5A|SLC1A1|SLC1A3|SLC6A9|SLC18A2|SLC22A3|SNAP25|SNCA|STX1A|STX3|STXBP1|STXBP2|SYT1|TACR2|TRH|WNT7A|SLC30A1|SYN3|TNFSF11|SLC25A12|SNX4|PER2|CHRNA6|VAMP3|SLC4A8|PREPL|SV2B|DNM1L|SLC25A13|FLOT1|UNC13B|CSPG5|LILRB1|ARL6IP1|SYT11|PIP5K1C|NCS1|SCRIB|B…	-16.5524	-18.3723	19_GO:0051179 localization	0.352847	10.7978	0	67	0	0	-23.6972	3.86231
0	0	0	1	1	0	0	0	-4.50288	-8.47323	GO:0034612	M00011	2	0	320	81	2416	27994	3.35265	GO Biological Processes	19	response to tumor necrosis factor	2.93294	81|338|427|445|677|678|837|970|1147|1535|1906|2150|2634|2687|3093|3373|3383|3576|3717|3856|4055|4656|4792|5105|5594|5595|5682|5684|5693|5696|5699|5701|5702|5707|5711|5713|5716|5717|5718|6095|6188|6352|6354|6357|6360|6363|6366|6367|6370|6376|6422|7132|7133|7186|7293|7538|8517|8600|8717|8718|8740|8764|9181|9447|10010|10213|10365|10537|10616|11173|23198|23495|29108|51330|51763|57817|79092|80149|8185…	ACTN4|APOB|ASAH1|ASS1|ZFP36L1|ZFP36L2|CASP4|CD70|CHUK|CYBA|EDN1|F2RL1|GBP2|GGT5|UBE2K|HYAL1|ICAM1|CXCL8|JAK2|KRT8|LTBR|MYOG|NFKBIA|PCK1|MAPK1|MAPK3|PSMA1|PSMA3|PSMB5|PSMB8|PSMB10|PSMC2|PSMC3|PSMD1|PSMD5|PSMD7|PSMD10|PSMD11|PSMD12|RORA|RPS3|CCL5|CCL7|CCL13|CCL16|CCL19|CCL21|CCL22|CCL25|CX3CL1|SFRP1|TNFRSF1A|TNFRSF1B|TRAF2|TNFRSF4|ZFP36|IKBKG|TNFSF11|TRADD|TNFRSF25|TNFSF14|TNFRSF14|ARHGEF2|AIM2|TAN…	-16.5417	-18.3603	19_GO:0050896 response to stimulus	0.366219	10.688	0	39	0	0	-29.0641	4.71026
0	0	1	1	1	0	0	-5.36143	-2.71953	-6.89971	GO:0050804	M00111	3	0	454	101	2416	27994	4.18046	GO Biological Processes	19	modulation of chemical synaptic transmission	2.57771	18|116|134|183|321|348|488|590|784|991|1136|1137|1141|1268|1627|1906|1949|1977|2332|2770|2890|2901|2914|3269|3356|3710|3717|4131|4776|4803|4884|4900|4908|4983|5030|5217|5327|5332|5532|5552|5577|5590|5594|5649|5728|5865|5868|6376|6455|6507|6616|6622|6774|6804|6809|6812|6857|6863|6865|6900|7101|7305|7476|7779|8224|8398|8525|8526|8766|8898|8973|9101|9294|9463|9498|9581|10059|10142|10211|10497|10636|…	ABAT|ADCYAP1|ADORA1|AGT|APBA2|APOE|ATP2A2|BCHE|CACNB3|CDC20|CHRNA3|CHRNA4|CHRNB2|CNR1|DBN1|EDN1|EFNB3|EIF4E|FMR1|GNAI1|GRIA1|GRIK5|GRM4|HRH1|HTR2A|ITPR3|JAK2|MAP1B|NFATC4|NGF|NPTX1|NRGN|NTF3|OPHN1|P2RY4|PFN2|PLAT|PLCB4|PPP3CB|SRGN|PRKAR2B|PRKCZ|MAPK1|RELN|PTEN|RAB3B|RAB5A|CX3CL1|SH3GL1|SLC1A3|SNAP25|SNCA|STAT3|STX1A|STX3|STXBP1|SYT1|TAC1|TACR2|CNTN2|NR2E1|TYROBP|WNT7A|SLC30A1|SYN3|PLA2G6|DGKZ|DGK…	-16.5367	-18.354	19_GO:0023052 signaling	0.407184	10.4163	0	67	0	0	-23.6972	3.86231
0	0	1	1	1	0	0	-2.14919	-2.61203	-11.5615	GO:0043123	M00111	3	0	188	59	2416	27994	2.44205	GO Biological Processes	19	positive regulation of I-kappaB kinase/NF-kappaB signaling	3.63632	387|389|684|920|1147|1236|1653|1894|2150|2697|3661|4055|4057|4215|4615|4919|5494|6284|6363|6366|6376|6574|6885|7052|7132|7186|7334|7706|8517|8600|8717|8795|8915|9641|10392|10475|10537|10616|10758|10892|11214|23118|23476|27032|29110|51026|51704|54386|55128|55223|57162|64127|79155|80762|81603|81858|92140|124583|148022	RHOA|RHOC|BST2|CD4|CHUK|CCR7|DDX1|ECT2|F2RL1|GJA1|IRF3|LTBR|LTF|MAP3K3|MYD88|ROR1|PPM1A|S100A13|CCL19|CCL21|CX3CL1|SLC20A1|MAP3K7|TGM2|TNFRSF1A|TRAF2|UBE2N|TRIM25|IKBKG|TNFSF11|TRADD|TNFRSF10B|BCL10|IKBKE|NOD1|TRIM38|UBD|RBCK1|TRAF3IP2|MALT1|AKAP13|TAB2|BRD4|ATP2C1|TBK1|GOLT1B|GPRC5B|TERF2IP|TRIM68|TRIM62|PELI1|NOD2|TNIP2|NDFIP1|TRIM8|SHARPIN|MTDH|CANT1|TICAM1	-16.5041	-18.3202	19_GO:0048518 positive regulation of biological process	0.314022	11.1467	0	78	0	0	-21.6724	3.781
0	0	1	0	1	0	0	-2.45002	0	-7.2504	hsa05161	M00101	2	0	177	57	2416	27994	2.35927	KEGG Pathway	24	Hepatitis B	3.73138	208|537|595|596|898|1017|1026|1027|1147|1386|1643|1869|2194|3339|3456|3569|3576|3661|3665|3717|3725|4088|4318|4615|4772|4776|4792|5111|5290|5293|5578|5594|5595|5601|5604|5605|5608|5728|6300|6416|6655|6774|6776|6778|6885|7040|7043|8517|9641|10971|23118|23415|29110|54205|64764|90993|148022	AKT2|ATP6AP1|CCND1|BCL2|CCNE1|CDK2|CDKN1A|CDKN1B|CHUK|ATF2|DDB2|E2F1|FASN|HSPG2|IFNB1|IL6|CXCL8|IRF3|IRF7|JAK2|JUN|SMAD3|MMP9|MYD88|NFATC1|NFATC4|NFKBIA|PCNA|PIK3CA|PIK3CD|PRKCA|MAPK1|MAPK3|MAPK9|MAP2K1|MAP2K2|MAP2K6|PTEN|MAPK12|MAP2K4|SOS2|STAT3|STAT5A|STAT6|MAP3K7|TGFB1|TGFB3|IKBKG|IKBKE|YWHAQ|TAB2|KCNH4|TBK1|CYCS|CREB3L2|CREB3L1|TICAM1	-16.5005	-18.3153		0.308785	11.2035	0	83	0	0	-20.9246	4.43326
0	0	1	0	0	0	0	-11.0033	0	0	GO:1901990	M00100	1	0	448	100	2416	27994	4.13907	GO Biological Processes	19	regulation of mitotic cell cycle phase transition	2.58637	324|328|595|596|677|678|991|993|994|1017|1026|1027|1263|1869|1874|2765|2810|3161|3306|3373|4085|5048|5111|5311|5325|5577|5682|5684|5693|5696|5699|5701|5702|5707|5711|5713|5716|5717|5718|5728|5884|5885|5934|5962|6500|6659|7023|7027|7283|7508|7832|8317|8451|8452|8454|8555|8738|8766|8883|9337|9344|9702|10142|10213|10217|10383|10393|10537|10540|11073|11258|22919|22974|22981|23198|23236|23476|25793|26…	APC|APEX1|CCND1|BCL2|ZFP36L1|ZFP36L2|CDC20|CDC25A|CDC25B|CDK2|CDKN1A|CDKN1B|PLK3|E2F1|E2F4|GML|SFN|HMMR|HSPA2|HYAL1|MAD2L1|PAFAH1B1|PCNA|PKD2|PLAGL1|PRKAR2B|PSMA1|PSMA3|PSMB5|PSMB8|PSMB10|PSMC2|PSMC3|PSMD1|PSMD5|PSMD7|PSMD10|PSMD11|PSMD12|PTEN|RAD17|RAD21|RBL2|RDX|SKP1|SOX4|TFAP4|TFDP1|TUBG1|XPC|BTG2|CDC7|CUL4A|CUL3|CUL1|CDC14B|CRADD|RAB11A|NAE1|CNOT8|TAOK2|CEP57|AKAP9|PSMD14|CTDSPL|TUBB4B|ANAPC1…	-16.4725	-18.286	19_GO:0050789 regulation of biological process	0.405251	10.4029	0	46	0	0	-27.8186	3.07053
0	0	1	1	1	0	0	-5.33319	-2.7136	-6.86489	GO:0099177	M00111	3	0	455	101	2416	27994	4.18046	GO Biological Processes	19	regulation of trans-synaptic signaling	2.57204	18|116|134|183|321|348|488|590|784|991|1136|1137|1141|1268|1627|1906|1949|1977|2332|2770|2890|2901|2914|3269|3356|3710|3717|4131|4776|4803|4884|4900|4908|4983|5030|5217|5327|5332|5532|5552|5577|5590|5594|5649|5728|5865|5868|6376|6455|6507|6616|6622|6774|6804|6809|6812|6857|6863|6865|6900|7101|7305|7476|7779|8224|8398|8525|8526|8766|8898|8973|9101|9294|9463|9498|9581|10059|10142|10211|10497|10636|…	ABAT|ADCYAP1|ADORA1|AGT|APBA2|APOE|ATP2A2|BCHE|CACNB3|CDC20|CHRNA3|CHRNA4|CHRNB2|CNR1|DBN1|EDN1|EFNB3|EIF4E|FMR1|GNAI1|GRIA1|GRIK5|GRM4|HRH1|HTR2A|ITPR3|JAK2|MAP1B|NFATC4|NGF|NPTX1|NRGN|NTF3|OPHN1|P2RY4|PFN2|PLAT|PLCB4|PPP3CB|SRGN|PRKAR2B|PRKCZ|MAPK1|RELN|PTEN|RAB3B|RAB5A|CX3CL1|SH3GL1|SLC1A3|SNAP25|SNCA|STAT3|STX1A|STX3|STXBP1|SYT1|TAC1|TACR2|CNTN2|NR2E1|TYROBP|WNT7A|SLC30A1|SYN3|PLA2G6|DGKZ|DGK…	-16.4703	-18.2826	19_GO:0023052 signaling	0.407184	10.3905	0	67	0	0	-23.6972	3.86231
0	0	0	0	1	0	0	0	0	-9.95946	hsa04151	M00001	1	0	380	90	2416	27994	3.72517	KEGG Pathway	24	PI3K-Akt signaling pathway	2.74427	208|284|595|596|898|1017|1026|1027|1147|1280|1297|1386|1435|1436|1942|1944|1945|1969|1977|2064|2069|2250|2252|2254|2261|2787|2788|2997|3082|3164|3326|3456|3479|3559|3561|3566|3569|3575|3643|3675|3680|3691|3693|3695|3717|4068|4233|4803|4804|4908|5105|5155|5156|5228|5290|5293|5516|5527|5562|5578|5594|5595|5604|5605|5649|5728|5934|6198|6199|6446|6655|6696|7039|7058|7423|8517|8731|8817|8822|8823|9170…	AKT2|ANGPT1|CCND1|BCL2|CCNE1|CDK2|CDKN1A|CDKN1B|CHUK|COL2A1|COL9A1|ATF2|CSF1|CSF1R|EFNA1|EFNA3|EFNA4|EPHA2|EIF4E|ERBB2|EREG|FGF5|FGF7|FGF9|FGFR3|GNG5|GNG7|GYS1|HGF|NR4A1|HSP90AB1|IFNB1|IGF1|IL2RA|IL2RG|IL4R|IL6|IL7R|INSR|ITGA3|ITGA9|ITGB4|ITGB5|ITGB7|JAK2|SH2D1A|MET|NGF|NGFR|NTF3|PCK1|PDGFB|PDGFRA|PGF|PIK3CA|PIK3CD|PPP2CB|PPP2R5C|PRKAA1|PRKCA|MAPK1|MAPK3|MAP2K1|MAP2K2|RELN|PTEN|RBL2|RPS6KB1|RPS6K…	-16.4625	-18.2735		0.385284	10.5216	0	19	0	0	-34.0494	3.6416
0	0	1	0	1	0	0	-2.8845	0	-8.92831	GO:0031098	M00101	2	0	302	78	2416	27994	3.22848	GO Biological Processes	19	stress-activated protein kinase signaling cascade	2.99265	183|259|387|677|846|1147|1236|1326|1399|1616|1739|1856|1906|2081|2150|2308|3082|3156|3952|4055|4215|4221|4294|4296|4616|4878|5048|5345|5594|5595|5601|5604|5605|5610|6188|6363|6366|6416|6422|6500|6885|7186|7334|7476|7477|7538|7786|8322|8454|8517|8600|9258|9344|9464|9770|9839|9867|10125|10371|10392|10595|10912|11184|11235|11342|23043|23118|23236|29108|51495|54910|56940|57551|64127|79155|80149|14088…	AGT|AMBP|RHOA|ZFP36L1|CASR|CHUK|CCR7|MAP3K8|CRKL|DAXX|DLG1|DVL2|EDN1|ERN1|F2RL1|FOXO1|HGF|HMGCR|LEP|LTBR|MAP3K3|MEN1|MAP3K10|MAP3K11|GADD45B|NPPA|PAFAH1B1|SERPINF2|MAPK1|MAPK3|MAPK9|MAP2K1|MAP2K2|EIF2AK2|RPS3|CCL19|CCL21|MAP2K4|SFRP1|SKP1|MAP3K7|TRAF2|UBE2N|WNT7A|WNT7B|ZFP36|MAP3K12|FZD4|CUL1|IKBKG|TNFSF11|MFHAS1|TAOK2|HAND2|RASSF2|ZEB2|PJA2|RASGRP1|SEMA3A|NOD1|ERN2|GADD45G|MAP4K1|PDCD10|RNF13|TN…	-16.4505	-18.2602	19_GO:0023052 signaling	0.359604	10.7003	0	3	0	0	-47.8645	3.36829
0	0	1	0	1	0	0	-7.7807	0	-3.5148	GO:0030258	M00101	2	0	271	73	2416	27994	3.02152	GO Biological Processes	19	lipid modification	3.1212	20|34|38|51|183|185|208|247|337|341|347|348|1268|1384|1577|1962|2053|2108|2110|3033|3295|3612|3635|3636|3952|4534|4952|5166|5191|5286|5290|5293|5298|5467|5562|5728|5828|6342|6646|6662|8013|8310|8525|8526|8527|8611|8651|8835|8898|9021|9107|9110|9306|9619|9655|9807|10455|10478|10994|11001|23396|27124|51763|55198|55750|56623|56848|79143|79152|79837|80271|81537|200576	ABCA2|ACADM|ACAT1|ACOX1|AGT|AGTR1|AKT2|ALOX15B|APOA4|APOC1|APOD|APOE|CNR1|CRAT|CYP3A5|EHHADH|EPHX2|ETFA|ETFDH|HADH|HSD17B4|IMPA1|INPP5D|INPPL1|LEP|MTM1|OCRL|PDK4|PEX7|PIK3C2A|PIK3CA|PIK3CD|PI4KB|PPARD|PRKAA1|PTEN|PEX2|SCP2|SOAT1|SOX9|NR4A3|ACOX3|DGKZ|DGKE|DGKD|PLPP1|SOCS1|SOCS2|MTMR2|SOCS3|MTMR6|MTMR4|SOCS6|ABCG1|SOCS5|IP6K1|ECI2|SLC25A17|ILVBL|SLC27A2|PIP5K1C|INPP5J|INPP5K|APPL2|AGK|INPP5E|SPHK2…	-16.4307	-18.2391	19_GO:0008152 metabolic process	0.348259	10.7842	0	43	0	0	-28.4492	4.59104
0	0	1	0	1	0	0	-8.96161	0	-4.59258	GO:0006644	M00101	2	0	456	101	2416	27994	4.18046	GO Biological Processes	19	phospholipid metabolic process	2.5664	20|247|337|341|660|1071|1103|1236|1436|1622|2261|3074|3356|3422|3612|3635|3636|4534|4598|4952|5048|5155|5156|5277|5279|5283|5286|5290|5293|5298|5319|5321|5333|5338|5341|5467|5728|5868|6363|6366|7040|8398|8525|8526|8527|8611|8651|8760|8811|8835|8895|8898|9021|9107|9110|9306|9362|9373|9488|9655|9807|10423|10451|10555|10558|10908|22863|23236|23259|23396|27124|30849|30968|50487|51227|51552|51604|5176…	ABCA2|ALOX15B|APOA4|APOC1|BMX|CETP|CHAT|CCR7|CSF1R|DBI|FGFR3|HEXB|HTR2A|IDI1|IMPA1|INPP5D|INPPL1|MTM1|MVK|OCRL|PAFAH1B1|PDGFB|PDGFRA|PIGA|PIGC|PIGH|PIK3C2A|PIK3CA|PIK3CD|PI4KB|PLA2G1B|PLA2G4A|PLCD1|PLD2|PLEK|PPARD|PTEN|RAB5A|CCL19|CCL21|TGFB1|PLA2G6|DGKZ|DGKE|DGKD|PLPP1|SOCS1|CDS2|GALR2|SOCS2|CPNE3|MTMR2|SOCS3|MTMR6|MTMR4|SOCS6|CPNE6|PLAA|PIGB|SOCS5|IP6K1|CDIPT|VAV3|AGPAT2|SPTLC1|PNPLA6|ATG14|PLC…	-16.4049	-18.2114	19_GO:0008152 metabolic process	0.407184	10.3648	0	43	0	0	-28.4492	4.59104
0	0	1	0	0	0	0	-13.4353	0	0	R-HSA-69242	M00100	1	0	162	54	2416	27994	2.2351	Reactome Gene Sets	6	S Phase	3.86231	208|595|898|902|993|994|1017|1026|1027|1163|1869|1874|1875|4999|5000|5111|5427|5557|5682|5684|5693|5696|5699|5701|5702|5707|5711|5713|5716|5717|5718|5885|5928|5934|5981|5983|5985|6117|6500|7027|8454|10213|10393|10735|23047|23198|23244|23595|27338|29882|51343|51659|54107|57804	AKT2|CCND1|CCNE1|CCNH|CDC25A|CDC25B|CDK2|CDKN1A|CDKN1B|CKS1B|E2F1|E2F4|E2F5|ORC2|ORC4|PCNA|POLE2|PRIM1|PSMA1|PSMA3|PSMB5|PSMB8|PSMB10|PSMC2|PSMC3|PSMD1|PSMD5|PSMD7|PSMD10|PSMD11|PSMD12|RAD21|RBBP4|RBL2|RFC1|RFC3|RFC5|RPA1|SKP1|TFDP1|CUL1|PSMD14|ANAPC10|STAG2|PDS5B|PSME4|PDS5A|ORC3|UBE2S|ANAPC2|FZR1|GINS2|POLE3|POLD4	-16.3466	-18.1513		0.30074	11.229	0	39	0	0	-29.0641	4.71026
0	0	1	0	1	0	0	-7.1056	0	-3.7387	GO:0072522	M00101	2	0	316	80	2416	27994	3.31126	GO Biological Processes	19	purine-containing compound biosynthetic process	2.9334	38|47|112|132|272|353|471|669|1633|1737|1738|1836|2026|2027|2180|2194|2597|2646|3098|3208|3356|3479|3607|3643|3939|4656|4878|4907|5162|5165|5166|5208|5209|5210|5211|5213|5315|5471|5538|5562|5631|5903|5957|6319|6470|6472|6774|6785|7040|8050|8604|8671|9060|9061|9688|10165|10606|23165|23511|29922|30968|51085|51144|51341|51548|51660|51703|54209|55229|55706|56848|57103|60481|79023|79646|79849|79902|79…	ACAT1|ACLY|ADCY6|ADK|AMPD3|APRT|ATIC|BPGM|DCK|DLAT|DLD|SLC26A2|ENO2|ENO3|ACSL1|FASN|GAPDH|GCKR|HK1|HPCA|HTR2A|IGF1|FOXK2|INSR|LDHA|MYOG|NPPA|NT5E|PDHB|PDK3|PDK4|PFKFB2|PFKFB3|PFKFB4|PFKL|PFKM|PKM|PPAT|PPT1|PRKAA1|PRPS1|RANBP2|RCVRN|SCD|SHMT1|SHMT2|STAT3|ELOVL4|TGFB1|PDHX|SLC25A12|SLC4A4|PAPSS2|PAPSS1|NUP93|SLC25A13|PAICS|NUP205|NUP188|NME7|STOML2|MLXIPL|HSD17B12|ZBTB7A|SIRT6|MPC1|ACSL5|TREM2|PANK…	-16.3426	-18.1461	19_GO:0008152 metabolic process	0.364029	10.6228	0	13	0	0	-37.1128	3.94719
0	0	1	0	1	0	0	-2.74958	0	-6.39368	GO:0000302	M00101	2	0	236	67	2416	27994	2.77318	GO Biological Processes	19	response to reactive oxygen species	3.28951	328|337|347|348|388|558|596|695|847|1017|1147|1236|1263|1421|1800|1894|1906|2176|2308|2395|3082|3297|3329|3373|3569|3725|3939|4233|4314|4318|4548|5111|5156|5311|5516|5562|5594|5595|5598|5601|5798|6188|6363|6382|6648|6649|6778|7001|7186|7226|7295|8013|9131|10365|10628|10645|10935|11179|11235|23135|27244|51526|51765|54840|55364|57332|140885	APEX1|APOA4|APOD|APOE|RHOB|AXL|BCL2|BTK|CAT|CDK2|CHUK|CCR7|PLK3|CRYGD|DPEP1|ECT2|EDN1|FANCC|FOXO1|FXN|HGF|HSF1|HSPD1|HYAL1|IL6|JUN|LDHA|MET|MMP3|MMP9|MTR|PCNA|PDGFRA|PKD2|PPP2CB|PRKAA1|MAPK1|MAPK3|MAPK7|MAPK9|PTPRN|RPS3|CCL19|SDC1|SOD2|SOD3|STAT6|PRDX2|TRAF2|TRPM2|TXN|NR4A3|AIFM1|KLF2|TXNIP|CAMKK2|PRDX3|ZNF277|PDCD10|KDM6B|SESN1|OSER1|STK26|APTX|IMPACT|CBX8|SIRPA	-16.2998	-18.1019	19_GO:0050896 response to stimulus	0.334067	10.8553	0	47	0	0	-27.7668	3.49941
0	0	0	1	1	0	0	0	-10.3326	-10.7626	GO:0002819	M00011	2	0	168	55	2416	27994	2.27649	GO Biological Processes	19	regulation of adaptive immune response	3.79334	563|567|604|695|718|722|909|920|2207|3105|3106|3142|3263|3329|3456|3554|3566|3569|3575|3594|3659|3665|4092|4292|4436|5321|5532|5590|5788|5819|6363|6778|6885|7040|7133|7186|8764|9173|9655|9984|10666|10859|10892|22890|22976|23529|29108|54440|55061|56940|64092|64332|80149|80762|90865	AZGP1|B2M|BCL6|BTK|C3|C4BPA|CD1A|CD4|FCER1G|HLA-A|HLA-B|HLX|HPX|HSPD1|IFNB1|IL1R1|IL4R|IL6|IL7R|IL12RB1|IRF1|IRF7|SMAD7|MLH1|MSH2|PLA2G4A|PPP3CB|PRKCZ|PTPRC|NECTIN2|CCL19|STAT6|MAP3K7|TGFB1|TNFRSF1B|TRAF2|TNFRSF14|IL1RL1|SOCS5|THOC1|CD226|LILRB1|MALT1|ZBTB1|PAXIP1|CLCF1|PYCARD|SASH3|SUSD4|DUSP22|SAMSN1|NFKBIZ|ZC3H12A|NDFIP1|IL33	-16.2656	-18.0666	19_GO:0002376 immune system process	0.303448	11.1607	0	60	0	0	-24.4826	4.4241
0	0	0	1	1	0	0	0	-2.28868	-18.0347	GO:0097529	M00011	2	0	224	58	1947	27994	2.97894	GO Biological Processes	19	myeloid leukocyte migration	3.72288	101|391|399|566|719|1236|1240|1436|1588|1800|1906|2207|2350|2813|3269|3554|3569|3576|3680|3958|4485|5155|5228|5293|5319|5595|5880|5919|6223|6352|6354|6357|6360|6363|6366|6367|6370|6374|6376|6387|6441|7369|7941|8288|8600|9353|10563|11314|23396|23765|54209|57118|57126|57402|57509|79148|79902|140885	ADAM8|RHOG|RHOH|AZU1|C3AR1|CCR7|CMKLR1|CSF1R|CYP19A1|DPEP1|EDN1|FCER1G|FOLR2|GP2|HRH1|IL1R1|IL6|CXCL8|ITGA9|LGALS3|MST1|PDGFB|PGF|PIK3CD|PLA2G1B|MAPK3|RAC2|RARRES2|RPS19|CCL5|CCL7|CCL13|CCL16|CCL19|CCL21|CCL22|CCL25|CXCL5|CX3CL1|CXCL12|SFTPD|UMOD|PLA2G7|EPX|TNFSF11|SLIT2|CXCL13|CD300A|PIP5K1C|IL17RA|TREM2|CAMK1D|CD177|S100A14|MTUS1|MMP28|NUP85|SIRPA	-15.5273	-18.0347	19_GO:0040011 locomotion	0.385284	11.1865	0	84	0	0	-20.8734	4.8739
0	0	1	0	1	0	0	-2.56764	0	-8.63772	ko04010	M00101	2	0	255	70	2416	27994	2.89735	KEGG Pathway	24	MAPK signaling pathway	3.18072	208|779|784|785|994|1147|1326|1386|1399|1616|2250|2252|2254|2261|2872|3164|3306|3554|3725|4215|4296|4616|4772|4803|4908|5155|5156|5321|5494|5495|5532|5533|5567|5578|5594|5595|5598|5601|5604|5605|5608|5880|5881|5921|5971|6195|6196|6300|6416|6655|6885|7040|7043|7132|7186|7786|7850|8517|8649|8817|8822|8823|9344|10125|10912|11184|23118|51295|51701|57551	AKT2|CACNA1S|CACNB3|CACNB4|CDC25B|CHUK|MAP3K8|ATF2|CRKL|DAXX|FGF5|FGF7|FGF9|FGFR3|MKNK2|NR4A1|HSPA2|IL1R1|JUN|MAP3K3|MAP3K11|GADD45B|NFATC1|NGF|NTF3|PDGFB|PDGFRA|PLA2G4A|PPM1A|PPM1B|PPP3CB|PPP3CC|PRKACB|PRKCA|MAPK1|MAPK3|MAPK7|MAPK9|MAP2K1|MAP2K2|MAP2K6|RAC2|RAC3|RASA1|RELB|RPS6KA1|RPS6KA2|MAPK12|MAP2K4|SOS2|MAP3K7|TGFB1|TGFB3|TNFRSF1A|TRAF2|MAP3K12|IL1R2|IKBKG|LAMTOR3|FGF18|FGF17|FGF16|TAOK2|RAS…	-16.2035	-18.0032		0.341246	10.7514	0	19	0	0	-34.0494	3.6416
0	0	1	1	1	0	0	-2.2563	-2.88226	-8.38187	GO:0001655	M00111	3	0	331	82	2416	27994	3.39404	GO Biological Processes	19	urogenital system development	2.87048	38|93|183|185|247|284|367|384|403|445|596|847|1027|1396|1399|1588|1739|2049|2294|2296|2624|2719|2735|2737|2828|3207|3227|3280|3400|3675|4070|4088|4091|4092|4318|4953|5155|5156|5228|5311|5471|5727|5728|5950|6382|6422|6495|6569|6659|6662|6715|6928|7477|7490|7827|8842|8854|8879|9350|9353|9500|9863|10116|10247|10272|10413|10972|23210|23371|25937|27023|28999|51668|54361|54806|55366|55840|64321|79902|8…	ACAT1|ACVR2B|AGT|AGTR1|ALOX15B|ANGPT1|AR|ARG2|ARL3|ASS1|BCL2|CAT|CDKN1B|CRIP1|CRKL|CYP19A1|DLG1|EPHB3|FOXF1|FOXC1|GATA2|GPC3|GLI1|GLI3|GPR4|HOXA11|HOXC11|HES1|ID4|ITGA3|TACSTD2|SMAD3|SMAD6|SMAD7|MMP9|ODC1|PDGFB|PDGFRA|PGF|PKD2|PPAT|PTCH1|PTEN|RBP4|SDC1|SFRP1|SIX1|SLC34A1|SOX4|SOX9|SRD5A1|HNF1B|WNT7B|WT1|NPHS2|PROM1|ALDH1A2|SGPL1|CER1|SLIT2|MAGED1|MAGI2|FEM1B|RIDA|FSTL3|YAP1|TMED10|JMJD6|TNS2|WWTR…	-16.1649	-17.9633	19_GO:0032502 developmental process	0.368393	10.521	0	33	0	0	-30.6328	3.31055
0	0	1	0	0	0	0	-14.4175	0	0	R-HSA-68886	M00100	1	0	418	95	2416	27994	3.93212	Reactome Gene Sets	6	M Phase	2.63339	991|1060|1780|2010|3619|3796|3837|4000|4085|5048|5501|5516|5527|5577|5578|5594|5595|5682|5684|5693|5696|5699|5701|5702|5707|5711|5713|5716|5717|5718|5861|5862|5885|5903|5905|6249|6683|7112|7283|7341|7443|7514|8548|8615|9133|9688|9702|10142|10213|10381|10383|10393|10540|10592|10735|10776|11130|11258|22919|22981|23047|23122|23165|23198|23244|23399|23421|23511|25936|26003|27183|27338|29781|29882|299…	CDC20|CENPC|DYNC1I1|EMD|INCENP|KIF2A|KPNB1|LMNA|MAD2L1|PAFAH1B1|PPP1CC|PPP2CB|PPP2R5C|PRKAR2B|PRKCA|MAPK1|MAPK3|PSMA1|PSMA3|PSMB5|PSMB8|PSMB10|PSMC2|PSMC3|PSMD1|PSMD5|PSMD7|PSMD10|PSMD11|PSMD12|RAB1A|RAB2A|RAD21|RANBP2|RANGAP1|CLIP1|SPAST|TMPO|TUBG1|SUMO1|VRK1|XPO1|BLZF1|USO1|CCNB2|NUP93|CEP57|AKAP9|PSMD14|TUBB3|TUBB4B|ANAPC10|DCTN2|SMC2|STAG2|ARPP19|ZWINT|DCTN3|MAPRE1|NINL|PDS5B|CLASP2|NUP205|PS…	-16.1593	-17.9566		0.395416	10.3408	0	38	0	0	-29.8396	3.49447
1	0	0	1	1	-2.51595	0	0	-2.09977	-13.6135	GO:0003012	M10011	3	0	460	101	2416	27994	4.18046	GO Biological Processes	19	muscle system process	2.54408	18|58|134|150|152|183|384|387|444|488|490|624|779|845|1136|1141|1146|1147|1264|1482|1535|1739|1832|1906|1908|2010|2017|2308|2539|2697|2702|2741|2775|2931|3352|3356|3479|3693|3728|3778|3784|3952|4000|4088|4092|4205|4621|4656|4878|5152|5286|5290|5318|5578|5608|5733|5910|6324|6329|6416|6444|6548|6717|6865|6869|6915|7111|7132|7133|7135|7136|7137|7138|7140|7171|7222|7341|7414|7423|8013|8195|8398|8811|…	ABAT|ACTA1|ADORA1|ADRA2A|ADRA2C|AGT|ARG2|RHOA|ASPH|ATP2A2|ATP2B1|BDKRB2|CACNA1S|CASQ2|CHRNA3|CHRNB2|CHRNG|CHUK|CNN1|NKX2-5|CYBA|DLG1|DSP|EDN1|EDN3|EMD|CTTN|FOXO1|G6PD|GJA1|GJA5|GLRA1|GNAO1|GSK3A|HTR1D|HTR2A|IGF1|ITGB5|JUP|KCNMA1|KCNQ1|LEP|LMNA|SMAD3|SMAD7|MEF2A|MYH3|MYOG|NPPA|PDE9A|PIK3C2A|PIK3CA|PKP2|PRKCA|MAP2K6|PTGER3|RAP1GDS1|SCN1B|SCN4A|MAP2K4|SGCD|SLC9A1|SRI|TACR2|TACR1|TBXA2R|TMOD1|TNFRSF1…	-16.1333	-17.9294	19_GO:0032501 multicellular organismal process	0.407184	10.2625	0	58	0	0	-24.8548	3.08276
1	0	1	0	1	-2.08302	0	-4.14124	0	-4.28832	GO:0036293	M10101	3	0	371	88	2416	27994	3.64238	GO Biological Processes	19	response to decreased oxygen levels	2.74838	18|81|101|134|191|387|596|665|677|768|784|846|847|1027|1137|1141|1179|1263|1535|1869|1906|3291|3297|3329|3383|3778|3939|3952|4000|4088|4524|4878|4891|4976|4985|5105|5165|5228|5315|5327|5328|5352|5467|5562|5682|5684|5693|5696|5699|5701|5702|5707|5711|5713|5716|5717|5718|5728|5967|5978|6095|6387|6422|6513|6548|6649|7043|7423|7515|8453|8751|9131|9361|9463|9915|10059|10213|10370|10397|22937|23198|232…	ABAT|ACTN4|ADAM8|ADORA1|AHCY|RHOA|BCL2|BNIP3L|ZFP36L1|CA9|CACNB3|CASR|CAT|CDKN1B|CHRNA4|CHRNB2|CLCA1|PLK3|CYBA|E2F1|EDN1|HSD11B2|HSF1|HSPD1|ICAM1|KCNMA1|LDHA|LEP|LMNA|SMAD3|MTHFR|NPPA|SLC11A2|OPA1|OPRD1|PCK1|PDK3|PGF|PKM|PLAT|PLAU|PLOD2|PPARD|PRKAA1|PSMA1|PSMA3|PSMB5|PSMB8|PSMB10|PSMC2|PSMC3|PSMD1|PSMD5|PSMD7|PSMD10|PSMD11|PSMD12|PTEN|REG1A|REST|RORA|CXCL12|SFRP1|SLC2A1|SLC9A1|SOD3|TGFB3|VEGFB|XR…	-16.1306	-17.9254	19_GO:0050896 response to stimulus	0.381143	10.419	0	39	0	0	-29.0641	4.71026
0	0	0	1	1	0	0	0	-3.57379	-17.8858	R-HSA-373076	M00011	2	0	335	73	1947	27994	3.74936	Reactome Gene Sets	6	Class A/1 (Rhodopsin-like receptors)	3.13312	134|152|153|183|187|553|554|611|623|624|643|718|719|1081|1232|1233|1236|1238|1240|1268|1880|1889|1906|2147|2150|2359|2587|2828|2833|2853|2859|2925|3062|3269|3352|3356|3576|4157|4295|4543|4985|5030|5031|5173|5732|5733|6352|6354|6357|6360|6363|6366|6367|6370|6374|6376|6387|6755|6863|6865|6915|7200|8811|8843|9002|9170|9287|9294|10563|23620|27334|57007|64106	ADORA1|ADRA2C|ADRB1|AGT|APLNR|AVPR1B|AVPR2|OPN1SW|BDKRB1|BDKRB2|CXCR5|C3|C3AR1|CGA|CCR3|CCR4|CCR7|ACKR2|CMKLR1|CNR1|GPR183|ECE1|EDN1|F2|F2RL1|FPR3|GALR1|GPR4|CXCR3|GPR31|GPR35|GRPR|HCRTR2|HRH1|HTR1D|HTR2A|CXCL8|MC1R|MLN|MTNR1A|OPRD1|P2RY4|P2RY6|PDYN|PTGER2|PTGER3|CCL5|CCL7|CCL13|CCL16|CCL19|CCL21|CCL22|CCL25|CXCL5|CX3CL1|CXCL12|SSTR5|TAC1|TACR2|TBXA2R|TRH|GALR2|HCAR3|F2RL3|LPAR2|TAAR2|S1PR2|CXCL1…	-15.4088	-17.8858		0.430524	10.7386	0	17	0	0	-35.476	3.43356
0	0	0	1	1	0	0	0	-4.22104	-8.43173	GO:0030099	M00011	2	0	433	97	2416	27994	4.0149	GO Biological Processes	19	myeloid cell differentiation	2.59568	87|91|302|537|567|604|669|677|814|865|920|1051|1236|1435|1436|1777|1880|1969|2039|2101|2150|2194|2207|2242|2539|2623|2624|2719|2778|3148|3394|3428|3635|3665|3717|3725|3726|3958|4055|4057|4318|4495|4792|4891|5048|5293|5578|5781|5926|5971|6005|6223|6363|6422|6688|6729|6774|7030|7040|7305|7538|8013|8451|8563|8600|8850|8861|9258|9636|9644|9646|9770|10006|10193|10202|10272|10312|10365|10456|10537|1053…	ACTN1|ACVR1B|ANXA2|ATP6AP1|B2M|BCL6|BPGM|ZFP36L1|CAMK4|CBFB|CD4|CEBPB|CCR7|CSF1|CSF1R|DNASE2|GPR183|EPHA2|DMTN|ESRRA|F2RL1|FASN|FCER1G|FES|G6PD|GATA1|GATA2|GPC3|GNAS|HMGB2|IRF8|IFI16|INPP5D|IRF7|JAK2|JUN|JUNB|LGALS3|LTBR|LTF|MMP9|MT1G|NFKBIA|SLC11A2|PAFAH1B1|PIK3CD|PRKCA|PTPN11|ARID4A|RELB|RHAG|RPS19|CCL19|SFRP1|SPI1|SRP54|STAT3|TFE3|TGFB1|TYROBP|ZFP36|NR4A3|CUL4A|THOC5|TNFSF11|KAT2B|LDB1|MFHAS1|…	-16.0739	-17.8675	19_GO:0002376 immune system process	0.399384	10.2845	0	98	1	1	-17.8675	3.81458
0	0	1	0	1	0	0	-4.1843	0	-7.7737	GO:0060249	M00101	2	0	440	98	2416	27994	4.05629	GO Biological Processes	19	anatomical structure homeostasis	2.58072	12|101|134|213|328|490|491|537|563|567|580|585|596|898|1268|1280|1435|1436|1445|1472|2271|2296|2623|2624|2778|3192|3326|3375|3569|3635|3848|3920|3988|4057|4069|4534|4588|5030|5073|5111|5166|5213|5427|5557|5562|5578|5594|5595|5741|5781|5880|5881|5888|5950|5981|5983|5985|6117|6376|6441|6513|6662|6696|7014|7031|7032|7301|7515|8195|8600|8842|9531|9545|9696|9937|10312|10413|10728|23413|23498|25913|259…	SERPINA3|ADAM8|ADORA1|ALB|APEX1|ATP2B1|ATP2B2|ATP6AP1|AZGP1|B2M|BARD1|BBS4|BCL2|CCNE1|CNR1|COL2A1|CSF1|CSF1R|CSK|CST4|FH|FOXC1|GATA1|GATA2|GNAS|HNRNPU|HSP90AB1|IAPP|IL6|INPP5D|KRT1|LAMP2|LIPA|LTF|LYZ|MTM1|MUC6|P2RY4|PARN|PCNA|PDK4|PFKM|POLE2|PRIM1|PRKAA1|PRKCA|MAPK1|MAPK3|PTH|PTPN11|RAC2|RAC3|RAD51|RBP4|RFC1|RFC3|RFC5|RPA1|CX3CL1|SFTPD|SLC2A1|SOX9|SPP1|TERF2|TFF1|TFF2|TYRO3|XRCC1|MKKS|TNFSF11|PRO…	-16.0705	-17.8629	19_GO:0065007 biological regulation	0.401351	10.2714	0	23	0	0	-33.3919	3.14301
0	0	1	1	1	0	0	-2.1019	-3.4303	-5.91383	hsa05165	M00111	3	0	352	85	2416	27994	3.51821	KEGG Pathway	24	human papillomavirus infection	2.79798	208|324|523|526|528|537|595|898|1017|1026|1027|1108|1147|1280|1297|1739|1856|1869|2194|2308|2535|2778|3105|3106|3107|3280|3456|3659|3661|3675|3680|3691|3693|3695|5290|5293|5315|5516|5527|5567|5578|5590|5594|5595|5604|5605|5610|5649|5728|5934|6198|6199|6655|6696|6932|7058|7132|7283|7476|7477|7976|8322|8323|8326|8517|8638|8717|9519|9636|9641|10312|23513|29110|29882|30827|50617|51606|54361|55012|555…	AKT2|APC|ATP6V1A|ATP6V1B2|ATP6V1C1|ATP6AP1|CCND1|CCNE1|CDK2|CDKN1A|CDKN1B|CHD4|CHUK|COL2A1|COL9A1|DLG1|DVL2|E2F1|FASN|FOXO1|FZD2|GNAS|HLA-A|HLA-B|HLA-C|HES1|IFNB1|IRF1|IRF3|ITGA3|ITGA9|ITGB4|ITGB5|ITGB7|PIK3CA|PIK3CD|PKM|PPP2CB|PPP2R5C|PRKACB|PRKCA|PRKCZ|MAPK1|MAPK3|MAP2K1|MAP2K2|EIF2AK2|RELN|PTEN|RBL2|RPS6KB1|RPS6KB2|SOS2|SPP1|TCF7|THBS2|TNFRSF1A|TUBG1|WNT7A|WNT7B|FZD3|FZD4|FZD6|FZD9|IKBKG|OASL|…	-16.0592	-17.8504		0.374831	10.433	0	42	0	0	-28.6758	3.65283
0	0	0	1	1	0	0	0	-9.70624	-17.8405	GO:0050727	M00011	2	0	540	98	1947	27994	5.03338	GO Biological Processes	19	regulation of inflammatory response	2.60934	2|101|134|183|313|347|348|604|695|710|713|715|716|717|718|719|722|729|732|837|923|966|1051|1236|1268|1361|1588|1776|1991|2147|2161|2207|2294|2828|2853|3055|3075|3082|3479|3554|3559|3569|3620|3661|3848|3952|4088|4314|4363|4598|4615|4792|4878|4907|5169|5467|5598|5733|5740|5788|6223|6352|6376|6863|7052|7132|7133|7301|7850|7941|8314|8482|8530|8600|8717|8808|8993|9021|9173|9258|10318|11343|22904|23476…	A2M|ADAM8|ADORA1|AGT|AOAH|APOD|APOE|BCL6|BTK|SERPING1|C1QB|C1R|C1S|C2|C3|C3AR1|C4BPA|C6|C8B|CASP4|CD6|CD59|CEBPB|CCR7|CNR1|CPB2|CYP19A1|DNASE1L3|ELANE|F2|F12|FCER1G|FOXF1|GPR4|GPR31|HCK|CFH|HGF|IGF1|IL1R1|IL2RA|IL6|IDO1|IRF3|KRT1|LEP|SMAD3|MMP3|ABCC1|MVK|MYD88|NFKBIA|NPPA|NT5E|ENPP3|PPARD|MAPK7|PTGER3|PTGIS|PTPRC|RPS19|CCL5|CX3CL1|TAC1|TGM2|TNFRSF1A|TNFRSF1B|TYRO3|IL1R2|PLA2G7|BAP1|SEMA7A|CST7|TN…	-15.3693	-17.8405	19_GO:0050896 response to stimulus	0.495487	10.3246	0	51	0	0	-26.8627	3.37952
0	0	0	0	1	0	0	0	0	-11.6238	GO:0043903	M00001	1	0	233	66	2416	27994	2.73179	GO Biological Processes	19	regulation of symbiosis, encompassing mutualism through parasitism	3.28213	302|348|596|684|920|1072|1436|2150|2332|2597|2959|3428|3456|3576|3669|3725|4057|5431|5440|5481|5610|5702|5806|5819|5978|6041|6352|6372|6441|6590|6827|6829|7023|7538|7706|7726|7879|8519|8638|8724|9150|9636|10155|10318|10410|10475|10581|22880|23076|23265|25833|25920|27183|27350|29883|51495|51497|51763|55128|55223|55770|60489|63901|79720|80149|81603	ANXA2|APOE|BCL2|BST2|CD4|CFL1|CSF1R|F2RL1|FMR1|GAPDH|GTF2B|IFI16|IFNB1|CXCL8|ISG20|JUN|LTF|POLR2B|POLR2K|PPID|EIF2AK2|PSMC3|PTX3|NECTIN2|REST|RNASEL|CCL5|CXCL6|SFTPD|SLPI|SUPT4H1|SUPT5H|TFAP4|ZFP36|TRIM25|TRIM26|RAB7A|IFITM1|OASL|SNX3|CTDP1|ISG15|TRIM28|TNIP1|IFITM3|TRIM38|IFITM2|MORC2|RRP1B|EXOC7|POU2F3|NELFB|VPS4A|APOBEC3C|CNOT7|HACD3|NELFCD|INPP5K|TRIM68|TRIM62|EXOC2|APOBEC3G|FAM111A|VPS37B|ZC…	-15.9963	-17.7863	19_GO:0051704 multi-organism process	0.331635	10.7508	0	86	0	0	-20.2329	4.7141
0	0	0	1	1	0	0	0	-6.26246	-13.0143	GO:0030217	M00011	2	0	253	69	2416	27994	2.85596	GO Biological Processes	19	T cell differentiation	3.16007	101|387|399|567|596|602|604|677|678|814|860|864|865|914|915|920|925|1236|1880|2064|2207|2737|3111|3142|3456|3559|3566|3569|3575|3594|3659|3952|3981|4092|5105|5293|5532|5590|5788|5971|6095|6304|6363|6659|6774|6778|6932|7001|7494|8546|8651|8808|8876|9655|10125|10312|10538|10892|22890|23210|29781|54361|54440|55716|56253|64218|64332|80149|285282	ADAM8|RHOA|RHOH|B2M|BCL2|BCL3|BCL6|ZFP36L1|ZFP36L2|CAMK4|RUNX2|RUNX3|CBFB|CD2|CD3D|CD4|CD8A|CCR7|GPR183|ERBB2|FCER1G|GLI3|HLA-DOA|HLX|IFNB1|IL2RA|IL4R|IL6|IL7R|IL12RB1|IRF1|LEP|LIG4|SMAD7|PCK1|PIK3CD|PPP3CB|PRKCZ|PTPRC|RELB|RORA|SATB1|CCL19|SOX4|STAT3|STAT6|TCF7|PRDX2|XBP1|AP3B1|SOCS1|IL1RL2|VNN1|SOCS5|RASGRP1|TCIRG1|BATF|MALT1|ZBTB1|JMJD6|NCAPH2|WNT4|SASH3|LMBR1L|CRTAM|SEMA4A|NFKBIZ|ZC3H12A|RABL3	-15.8013	-17.5901	19_GO:0002376 immune system process	0.338872	10.6073	0	14	0	0	-36.8826	3.53125
0	0	1	0	1	0	0	-2.55142	0	-4.62031	GO:0002218	M00101	2	0	329	81	2416	27994	3.35265	GO Biological Processes	19	activation of innate immune response	2.85271	338|695|708|1147|1508|1520|1535|2150|2207|2319|3055|3329|3428|3659|3661|3665|3684|4057|4588|4615|4792|5567|5608|5682|5684|5693|5696|5699|5701|5702|5707|5711|5713|5716|5717|5718|5971|6441|6500|6885|7301|7322|7334|7706|8454|8517|8915|9258|9447|9641|9867|10010|10211|10213|10318|10392|10892|11314|22841|23098|23118|23180|23198|26060|29108|29110|30849|55198|55366|57162|57402|64127|79132|79155|79931|810…	APOB|BTK|C1QBP|CHUK|CTSB|CTSS|CYBA|F2RL1|FCER1G|FLOT2|HCK|HSPD1|IFI16|IRF1|IRF3|IRF7|ITGAM|LTF|MUC6|MYD88|NFKBIA|PRKACB|MAP2K6|PSMA1|PSMA3|PSMB5|PSMB8|PSMB10|PSMC2|PSMC3|PSMD1|PSMD5|PSMD7|PSMD10|PSMD11|PSMD12|RELB|SFTPD|SKP1|MAP3K7|TYRO3|UBE2D2|UBE2N|TRIM25|CUL1|IKBKG|BCL10|MFHAS1|AIM2|IKBKE|PJA2|TANK|FLOT1|PSMD14|TNIP1|NOD1|MALT1|CD300A|RAB11FIP2|SARM1|TAB2|RFTN1|PSME4|APPL1|PYCARD|TBK1|PIK3R4|A…	-15.7912	-17.5784	19_GO:0002376 immune system process	0.366219	10.3891	0	34	0	0	-30.1707	3.36394
0	0	1	1	1	0	0	-3.27746	-3.00745	-5.43616	hsa05170	M00111	3	0	229	65	2416	27994	2.6904	KEGG Pathway	24	human immunodeficiency virus 1 infection	3.28886	208|567|596|684|810|915|920|1072|1111|1147|1399|2194|2770|2773|2775|2787|2788|3105|3106|3107|3456|3661|3710|3725|3984|4615|4772|4776|4792|5290|5293|5532|5533|5578|5594|5595|5601|5604|5605|5608|5880|5881|6198|6199|6300|6500|6885|6890|7132|7133|7186|8065|8202|8451|8454|8517|8717|9133|10010|23118|27350|29110|51806|54205|60489	AKT2|B2M|BCL2|BST2|CALML3|CD3D|CD4|CFL1|CHEK1|CHUK|CRKL|FASN|GNAI1|GNAI3|GNAO1|GNG5|GNG7|HLA-A|HLA-B|HLA-C|IFNB1|IRF3|ITPR3|JUN|LIMK1|MYD88|NFATC1|NFATC4|NFKBIA|PIK3CA|PIK3CD|PPP3CB|PPP3CC|PRKCA|MAPK1|MAPK3|MAPK9|MAP2K1|MAP2K2|MAP2K6|RAC2|RAC3|RPS6KB1|RPS6KB2|MAPK12|SKP1|MAP3K7|TAP1|TNFRSF1A|TNFRSF1B|TRAF2|CUL5|NCOA3|CUL4A|CUL1|IKBKG|TRADD|CCNB2|TANK|TAB2|APOBEC3C|TBK1|CALML5|CYCS|APOBEC3G	-15.7912	-17.5775		0.329183	10.6888	0	83	0	0	-20.9246	4.43326
0	0	0	1	1	0	0	0	-4.64294	-12.6267	GO:1903039	M00011	2	0	235	66	2416	27994	2.73179	GO Biological Processes	19	positive regulation of leukocyte cell-cell adhesion	3.2542	101|387|399|604|864|865|920|921|923|960|970|1236|1326|1445|1947|1949|1991|2319|2737|3105|3115|3142|3280|3329|3383|3479|3559|3566|3569|3575|3594|3952|4690|5105|5133|5290|5590|5781|5788|6188|6352|6363|6366|6659|7070|7494|8013|8440|8546|8600|8651|8740|8764|8808|8876|8915|9655|10125|10859|10892|22890|29108|54440|64127|64332|140885	ADAM8|RHOA|RHOH|BCL6|RUNX3|CBFB|CD4|CD5|CD6|CD44|CD70|CCR7|MAP3K8|CSK|EFNB1|EFNB3|ELANE|FLOT2|GLI3|HLA-A|HLA-DPB1|HLX|HES1|HSPD1|ICAM1|IGF1|IL2RA|IL4R|IL6|IL7R|IL12RB1|LEP|NCK1|PCK1|PDCD1|PIK3CA|PRKCZ|PTPN11|PTPRC|RPS3|CCL5|CCL19|CCL21|SOX4|THY1|XBP1|NR4A3|NCK2|AP3B1|TNFSF11|SOCS1|TNFSF14|TNFRSF14|IL1RL2|VNN1|BCL10|SOCS5|RASGRP1|LILRB1|MALT1|ZBTB1|PYCARD|SASH3|NOD2|NFKBIZ|SIRPA	-15.7893	-17.5745	19_GO:0022610 biological adhesion	0.331635	10.6651	0	14	0	0	-36.8826	3.53125
0	0	0	1	1	0	0	0	-9.53374	-6.56252	hsa04668	M00011	2	0	115	44	2416	27994	1.82119	KEGG Pathway	24	TNF signaling pathway	4.43326	208|602|1051|1147|1326|1386|1435|1906|2194|2920|3383|3456|3569|3659|3725|3726|4314|4318|4792|5290|5293|5594|5595|5601|5604|5608|6300|6352|6374|6376|6416|6885|7132|7133|7186|8517|8717|9021|10010|10059|23118|64127|64764|90993	AKT2|BCL3|CEBPB|CHUK|MAP3K8|ATF2|CSF1|EDN1|FASN|CXCL2|ICAM1|IFNB1|IL6|IRF1|JUN|JUNB|MMP3|MMP9|NFKBIA|PIK3CA|PIK3CD|MAPK1|MAPK3|MAPK9|MAP2K1|MAP2K6|MAPK12|CCL5|CXCL5|CX3CL1|MAP2K4|MAP3K7|TNFRSF1A|TNFRSF1B|TRAF2|IKBKG|TRADD|SOCS3|TANK|DNM1L|TAB2|NOD2|CREB3L2|CREB3L1	-15.7449	-17.5288		0.272043	11.3385	0	83	0	0	-20.9246	4.43326
0	0	1	0	1	0	0	-6.9477	0	-4.21635	GO:0051495	M00101	2	0	230	65	2416	27994	2.6904	GO Biological Processes	19	positive regulation of cytoskeleton organization	3.27456	382|387|389|1027|1072|1236|1496|1739|1906|2017|2150|2242|2764|3055|3383|3984|4088|4131|4233|4641|4690|4908|5217|5341|5345|6188|6249|6281|6366|6376|6422|6683|6863|7043|7408|8440|8851|8936|8976|9037|9270|9463|10092|10097|10142|10300|10411|10456|10552|10602|10787|10810|11075|22919|27236|27302|29108|51199|54361|54551|55558|57180|64223|89795|137886	ARF6|RHOA|RHOC|CDKN1B|CFL1|CCR7|CTNNA2|DLG1|EDN1|CTTN|F2RL1|FES|GMFB|HCK|ICAM1|LIMK1|SMAD3|MAP1B|MET|MYO1C|NCK1|NTF3|PFN2|PLEK|SERPINF2|RPS3|CLIP1|S100A10|CCL21|CX3CL1|SFRP1|SPAST|TAC1|TGFB3|VASP|NCK2|CDK5R1|WASF1|WASL|SEMA5A|ITGB1BP1|PICK1|ARPC5|ACTR2|AKAP9|KATNB1|RAPGEF3|HAX1|ARPC1A|CDC42EP3|NCKAP1|WASF3|STMN2|MAPRE1|ARFIP1|BMP10|PYCARD|NIN|WNT4|MAGEL2|PLXNA3|ACTR3B|MLST8|NAV3|UBXN2B	-15.6881	-17.4709	19_GO:0048518 positive regulation of biological process	0.329183	10.6454	0	5	0	0	-44.9801	3.56986
0	0	1	0	1	0	0	-10.2498	0	-2.46357	GO:0099504	M00101	2	0	201	60	2416	27994	2.48344	GO Biological Processes	19	synaptic vesicle cycle	3.45878	273|321|382|488|821|1137|1141|1268|1488|2332|2580|2901|3356|4983|5030|5217|5338|5532|5533|5728|5865|5868|6453|6455|6456|6571|6616|6622|6804|6809|6812|6857|7476|8224|8411|8546|8674|8851|8973|9373|9498|9581|9829|9863|9892|10059|10497|10675|11069|23208|23396|23413|23513|23621|26052|27445|28964|57030|57084|114088	AMPH|APBA2|ARF6|ATP2A2|CANX|CHRNA4|CHRNB2|CNR1|CTBP2|FMR1|GAK|GRIK5|HTR2A|OPHN1|P2RY4|PFN2|PLD2|PPP3CB|PPP3CC|PTEN|RAB3B|RAB5A|ITSN1|SH3GL1|SH3GL2|SLC18A2|SNAP25|SNCA|STX1A|STX3|STXBP1|SYT1|WNT7A|SYN3|EEA1|AP3B1|VAMP4|CDK5R1|CHRNA6|PLAA|SLC4A8|PREPL|DNAJC6|MAGI2|SNAP91|DNM1L|UNC13B|CSPG5|RAPGEF4|SYT11|PIP5K1C|NCS1|SCRIB|BACE1|DNM3|PCLO|GIT1|SLC17A7|SLC17A6|TRIM9	-15.6541	-17.4357	19_GO:0051179 localization	0.316605	10.752	0	67	0	0	-23.6972	3.86231
0	0	0	0	1	0	0	0	0	-10.6492	hsa05226	M00001	1	0	162	53	2416	27994	2.19371	KEGG Pathway	24	gastric cancer	3.79078	208|324|595|596|898|1017|1026|1027|1045|1496|1643|1856|1869|2064|2250|2252|2254|2535|3082|3569|3728|4088|4233|4292|4616|5243|5290|5293|5594|5595|5604|5605|6198|6199|6655|6932|7040|7043|7476|7477|7976|8322|8323|8326|8731|8817|8822|8823|10912|25759|29882|51343|54361	AKT2|APC|CCND1|BCL2|CCNE1|CDK2|CDKN1A|CDKN1B|CDX2|CTNNA2|DDB2|DVL2|E2F1|ERBB2|FGF5|FGF7|FGF9|FZD2|HGF|IL6|JUP|SMAD3|MET|MLH1|GADD45B|ABCB1|PIK3CA|PIK3CD|MAPK1|MAPK3|MAP2K1|MAP2K2|RPS6KB1|RPS6KB2|SOS2|TCF7|TGFB1|TGFB3|WNT7A|WNT7B|FZD3|FZD4|FZD6|FZD9|RNMT|FGF18|FGF17|FGF16|GADD45G|SHC2|ANAPC2|FZR1|WNT4	-15.6406	-17.421		0.298006	10.9484	0	99	1	1	-17.421	4.31428
0	0	1	0	1	0	0	-7.57747	0	-3.15176	GO:0006164	M00101	2	0	305	77	2416	27994	3.18709	GO Biological Processes	19	purine nucleotide biosynthetic process	2.92522	38|47|112|132|272|353|471|669|1633|1737|1738|1836|2026|2027|2180|2194|2597|2646|3098|3208|3356|3479|3607|3643|3939|4656|4878|5162|5165|5166|5208|5209|5210|5211|5213|5315|5471|5538|5562|5631|5903|5957|6319|6774|6785|7040|8050|8604|8671|9060|9061|9688|10165|10606|23165|23511|29922|30968|51085|51144|51341|51548|51660|51703|54209|55229|55706|56848|57103|60481|79023|79646|79849|79902|79966|81929|441024	ACAT1|ACLY|ADCY6|ADK|AMPD3|APRT|ATIC|BPGM|DCK|DLAT|DLD|SLC26A2|ENO2|ENO3|ACSL1|FASN|GAPDH|GCKR|HK1|HPCA|HTR2A|IGF1|FOXK2|INSR|LDHA|MYOG|NPPA|PDHB|PDK3|PDK4|PFKFB2|PFKFB3|PFKFB4|PFKL|PFKM|PKM|PPAT|PPT1|PRKAA1|PRPS1|RANBP2|RCVRN|SCD|STAT3|ELOVL4|TGFB1|PDHX|SLC25A12|SLC4A4|PAPSS2|PAPSS1|NUP93|SLC25A13|PAICS|NUP205|NUP188|NME7|STOML2|MLXIPL|HSD17B12|ZBTB7A|SIRT6|MPC1|ACSL5|TREM2|PANK4|NDC1|SPHK2|TIGA…	-15.6357	-17.4149	19_GO:0008152 metabolic process	0.357368	10.39	0	13	0	0	-37.1128	3.94719
0	0	0	0	1	0	0	0	0	-10.9077	GO:0034330	M00001	1	0	318	79	2416	27994	3.26987	GO Biological Processes	19	cell junction organization	2.87851	81|87|183|324|347|382|387|389|395|596|865|1364|1436|1445|1501|1739|1832|1894|1969|2017|2039|2150|2697|2701|2702|3691|3728|3852|4088|4092|4641|4649|4983|5010|5318|5339|5578|5583|5728|5819|5962|6281|6422|6548|6591|6615|6904|7040|7043|7070|7205|7408|7414|8861|9071|9080|9270|9344|9414|9922|10211|10580|10982|23122|23136|23396|23616|25945|27134|29984|51564|51599|54361|54549|56940|79778|79977|92140|2048…	ACTN4|ACTN1|AGT|APC|APOD|ARF6|RHOA|RHOC|ARHGAP6|BCL2|CBFB|CLDN4|CSF1R|CSK|CTNND2|DLG1|DSP|ECT2|EPHA2|CTTN|DMTN|F2RL1|GJA1|GJA4|GJA5|ITGB4|JUP|KRT5|SMAD3|SMAD7|MYO1C|MYO9A|OPHN1|CLDN11|PKP2|PLEC|PRKCA|PRKCH|PTEN|NECTIN2|RDX|S100A10|SFRP1|SLC9A1|SNAI2|SNAI1|TBCD|TGFB1|TGFB3|THY1|TRIP6|VASP|VCL|LDB1|CLDN10|CLDN9|ITGB1BP1|TAOK2|TJP2|IQSEC1|FLOT1|SORBS1|MAPRE2|CLASP2|EPB41L3|PIP5K1C|SH3BP1|NECTIN3|TJP…	-15.6285	-17.4066	19_GO:0071840 cellular component organization or biogenesis	0.361824	10.3542	0	100	1	1	-17.4066	2.87851
0	0	1	1	1	0	0	-4.06346	-2.23779	-8.43173	GO:0050808	M00111	3	0	433	96	2416	27994	3.97351	GO Biological Processes	19	synapse organization	2.56892	87|119|348|378|382|387|547|713|718|784|785|991|1072|1141|1399|1488|1496|1501|1627|1739|1942|2017|2049|2064|2555|2566|2743|2823|3643|3675|3684|3897|4076|4131|4593|4644|4744|4747|4776|4897|4976|4983|5048|5217|5552|5649|5728|5978|6259|6376|6405|6453|6495|6622|6678|6792|6900|7058|7476|7477|8326|8828|8851|8898|8934|8936|8976|9118|9419|9463|9762|9863|10059|10097|10160|10243|10397|10479|10497|10810|2299…	ACTN1|ADD2|APOE|ARF4|ARF6|RHOA|KIF1A|C1QB|C3|CACNB3|CACNB4|CDC20|CFL1|CHRNB2|CRKL|CTBP2|CTNNA2|CTNND2|DBN1|DLG1|EFNA1|CTTN|EPHB3|ERBB2|GABRA2|GABRG2|GLRB|GPM6A|INSR|ITGA3|ITGAM|L1CAM|CAPRIN1|MAP1B|MUSK|MYO5A|NEFH|NEFL|NFATC4|NRCAM|OPA1|OPHN1|PAFAH1B1|PFN2|SRGN|RELN|PTEN|REST|RYK|CX3CL1|SEMA3F|ITSN1|SIX1|SNCA|SPARC|CDKL5|CNTN2|THBS2|WNT7A|WNT7B|FZD9|NRP2|CDK5R1|MTMR2|RAB29|WASF1|WASL|INA|CRIPT|PIC…	-15.5921	-17.369	19_GO:0071840 cellular component organization or biogenesis	0.397406	10.112	0	101	1	1	-17.369	3.73772
0	0	1	0	1	0	0	-7.87393	0	-2.82585	GO:0032271	M00101	2	0	231	65	2416	27994	2.6904	GO Biological Processes	19	regulation of protein polymerization	3.26039	119|382|387|585|822|830|1027|1236|1496|1627|1739|2017|2039|2242|2314|2764|3055|3383|4131|4233|4641|4690|5217|5756|5921|5962|6188|6249|6366|6622|6840|6904|7111|7408|8195|8440|8851|8936|8976|9168|9353|9463|10092|10097|10142|10456|10552|10602|10787|10810|11075|11078|11344|22919|26999|27124|27236|29108|29767|51199|54551|54961|57180|64223|89795	ADD2|ARF6|RHOA|BBS4|CAPG|CAPZA2|CDKN1B|CCR7|CTNNA2|DBN1|DLG1|CTTN|DMTN|FES|FLII|GMFB|HCK|ICAM1|MAP1B|MET|MYO1C|NCK1|PFN2|TWF1|RASA1|RDX|RPS3|CLIP1|CCL21|SNCA|SVIL|TBCD|TMOD1|VASP|MKKS|NCK2|CDK5R1|WASF1|WASL|TMSB10|SLIT2|PICK1|ARPC5|ACTR2|AKAP9|HAX1|ARPC1A|CDC42EP3|NCKAP1|WASF3|STMN2|TRIOBP|TWF2|MAPRE1|CYFIP2|INPP5J|ARFIP1|PYCARD|TMOD2|NIN|MAGEL2|SSH3|ACTR3B|MLST8|NAV3	-15.5893	-17.3651	19_GO:0071840 cellular component organization or biogenesis	0.329183	10.6022	0	5	0	0	-44.9801	3.56986
0	0	0	1	1	0	0	0	-2.63697	-10.0157	GO:0034762	M00011	2	0	577	116	2416	27994	4.80132	GO Biological Processes	19	regulation of transmembrane transport	2.32943	81|150|183|187|208|596|623|718|779|784|785|823|845|1080|1181|1520|1535|1729|1739|1906|1908|2147|2332|2539|2697|2702|2719|2859|2887|2890|2891|2893|2931|3208|3306|3359|3479|3643|3744|3746|3756|3763|3765|3772|3773|3778|3784|3787|3952|4205|4318|4644|4747|4878|5031|5243|5292|5311|5319|5349|5649|5728|5741|5774|5781|6041|6324|6329|6376|6513|6536|6548|6569|6622|6717|7070|7220|7341|7779|7881|8013|8218|839…	ACTN4|ADRA2A|AGT|APLNR|AKT2|BCL2|BDKRB1|C3|CACNA1S|CACNB3|CACNB4|CAPN1|CASQ2|CFTR|CLCN2|CTSS|CYBA|DIAPH1|DLG1|EDN1|EDN3|F2|FMR1|G6PD|GJA1|GJA5|GPC3|GPR35|GRB10|GRIA1|GRIA2|GRIA4|GSK3A|HPCA|HSPA2|HTR3A|IGF1|INSR|KCNA10|KCNC1|KCNH1|KCNJ6|KCNJ9|KCNJ15|KCNJ16|KCNMA1|KCNQ1|KCNS1|LEP|MEF2A|MMP9|MYO5A|NEFL|NPPA|P2RY6|ABCB1|PIM1|PKD2|PLA2G1B|FXYD3|RELN|PTEN|PTH|PTPN3|PTPN11|RNASEL|SCN1B|SCN4A|CX3CL1|SLC2…	-15.5849	-17.3595	19_GO:0051179 localization	0.434958	9.91709	0	66	0	0	-23.7902	3.14152
0	0	1	1	1	0	0	-2.20272	-3.88843	-9.71883	GO:0001701	M00111	3	0	385	89	2416	27994	3.68377	GO Biological Processes	19	in utero embryonic development	2.67853	86|91|284|321|338|367|657|677|705|729|1045|1046|1051|1603|1627|1906|1999|2294|2296|2623|2624|2707|2709|2737|3280|3297|3479|3726|3856|3880|3981|4010|4071|4088|4188|4436|4952|5045|5155|5156|5311|5333|5594|5604|5702|5727|5932|6615|6692|6768|6928|7043|7274|7319|7403|7477|7779|8451|8452|8533|8648|9021|9133|9318|9464|9573|9644|9646|9871|9915|10049|10155|10365|10959|26469|29924|51294|51493|51763|53615|5…	ACTL6A|ACVR1B|ANGPT1|APBA2|APOB|AR|BMPR1A|ZFP36L1|BYSL|C6|CDX2|CDX4|CEBPB|DAD1|DBN1|EDN1|ELF3|FOXF1|FOXC1|GATA1|GATA2|GJB3|GJB5|GLI3|HES1|HSF1|IGF1|JUNB|KRT8|KRT19|LIG4|LMX1B|TM4SF1|SMAD3|MDFI|MSH2|OCRL|FURIN|PDGFB|PDGFRA|PKD2|PLCD1|MAPK1|MAP2K1|PSMC3|PTCH1|RBBP8|SNAI1|SPINT1|ST14|HNF1B|TGFB3|TTPA|UBE2A|KDM6A|WNT7B|SLC30A1|CUL4A|CUL3|COPS3|NCOA1|SOCS3|CCNB2|COPS2|HAND2|GDF3|SH3PXD2A|CTR9|SEC24D|A…	-15.5847	-17.3581	19_GO:0032502 developmental process	0.38322	10.1924	0	52	0	0	-26.5104	2.67853
0	0	1	1	0	0	0	-17.3445	-5.6221	0	R-HSA-983169	M00110	2	0	370	72	1748	27994	4.11899	Reactome Gene Sets	6	Class I MHC mediated antigen processing & presentation	3.11641	642|821|991|1147|3093|4591|5682|5684|5693|5701|5702|5707|5711|5713|5716|5717|5718|6049|6477|6500|7319|7322|7326|7334|8065|8452|8453|8454|8925|9040|9341|9354|9554|9604|9616|9666|9690|9867|9871|10193|10213|10324|10393|10427|10484|10802|23014|23198|23304|23376|25793|25847|26046|26190|26235|26268|27246|27338|51128|51320|51444|51465|53339|54778|55175|55585|55819|55958|79876|114088|127544|140462	BLMH|CANX|CDC20|CHUK|UBE2K|TRIM37|PSMA1|PSMA3|PSMB5|PSMC2|PSMC3|PSMD1|PSMD5|PSMD7|PSMD10|PSMD11|PSMD12|RNF6|SIAH1|SKP1|UBE2A|UBE2D2|UBE2G1|UBE2N|CUL5|CUL3|CUL2|CUL1|HERC1|UBE2M|VAMP3|UBE4A|SEC22B|RNF14|RNF7|DZIP3|UBE3C|PJA2|SEC24D|RNF41|PSMD14|KLHL41|ANAPC10|SEC24B|SEC23A|SEC24A|FBXO21|PSME4|UBR2|UFL1|FBXO7|ANAPC13|LTN1|FBXW2|FBXL4|FBXO9|RNF115|UBE2S|SAR1B|MEX3C|RNF138|UBE2J1|BTBD1|RNF111|KLHL11|…	-14.9327	-17.3445		0.475325	10.576	0	90	0	0	-19.9739	3.55886
0	0	1	0	1	0	0	-8.59724	0	-3.7584	GO:0046486	M00101	2	0	434	96	2416	27994	3.97351	GO Biological Processes	19	glycerolipid metabolic process	2.56301	337|338|341|345|348|660|718|847|1071|1103|1436|1622|2173|2180|3356|3612|3635|3636|4534|4952|5048|5105|5155|5277|5279|5283|5286|5290|5293|5298|5319|5321|5338|5341|5728|5781|5868|6653|6720|8398|8525|8526|8527|8651|8760|8811|8835|8895|8898|9021|9107|9110|9306|9362|9488|9655|9807|10423|10555|10908|11313|11343|22863|23236|23259|23396|23399|27124|30849|30968|50487|51227|51552|51604|51763|55326|55650|55…	APOA4|APOB|APOC1|APOC3|APOE|BMX|C3|CAT|CETP|CHAT|CSF1R|DBI|FABP7|ACSL1|HTR2A|IMPA1|INPP5D|INPPL1|MTM1|OCRL|PAFAH1B1|PCK1|PDGFB|PIGA|PIGC|PIGH|PIK3C2A|PIK3CA|PIK3CD|PI4KB|PLA2G1B|PLA2G4A|PLD2|PLEK|PTEN|PTPN11|RAB5A|SORL1|SREBF1|PLA2G6|DGKZ|DGKE|DGKD|SOCS1|CDS2|GALR2|SOCS2|CPNE3|MTMR2|SOCS3|MTMR6|MTMR4|SOCS6|CPNE6|PIGB|SOCS5|IP6K1|CDIPT|AGPAT2|PNPLA6|LYPLA2|MGLL|ATG14|PLCB1|DDHD2|PIP5K1C|CTDNEP1|IN…	-15.5258	-17.298	19_GO:0008152 metabolic process	0.397406	10.0857	0	43	0	0	-28.4492	4.59104
[truncated: 4,237 more rows]
